# Supplementary material for: Isomorphous diethyl 1-(4-chloro­benz­yl)-4-(4-chloro­phen­yl)-2,2-dioxo-3,4,6,7,8,8a-hexa­hydro-1H-pyrrolo­[2,1-c][1,4]thia­zine-1,3-di­carboxyl­ate and its 1-(4-methyl­benz­yl)-4-(4-methyl­phen­yl)-substituted analogue obeying the chloro–methyl exchange rule
Source: Acta Crystallogr E Crystallogr Commun. 2018 Aug 16;74(Pt 9):1267–71. doi: 10.1107/S2056989018011416 (PMC6127705; doi:10.1107/S2056989018011416)
Supplement: Supplementary file 1 [file e-74-01267-sup1.cif]

##############################################################################
#                                                                            #
# This CIF contains the data in a paper accepted for publication in          #
# Acta Crystallographica Section E. It conforms to the requirements of       #
# Notes for Authors for Acta Crystallographica Section E, and has been       #
# peer reviewed under the auspices of the IUCr Commission on Journals.       #
#                                                                            #
# Full details of the Crystallographic Information File format               #
# are given in the paper "The Crystallographic Information File (CIF):       #
# a New Standard Archive File for Crystallography" by S. R. Hall, F. H.      #
# Allen and I. D. Brown [Acta Cryst. (1991), A47, 655-685].                  #
#                                                                            #
# The current version of the core CIF dictionary is obtainable from          #
# ftp://ftp.iucr.org/pub/cif_core.dic.                                       #
#                                                                            #
# Software is freely available for graphical display of the structure(s)     #
# in this CIF. For information consult the CIF software page                 #
# http://www.iucr.org/resources/cif/software.                                #
#                                                                            #
# This file may be used for bona fide research purposes within the           #
# scientific community so long as proper attribution is given to the journal # 
# article from which it was obtained.                                        #
#                                                                            #
##############################################################################
data_I
_database_code_depnum_ccdc_archive 'CCDC 1861313'
_audit_creation_method     'SHELXL-2016/6'
_chemical_name_systematic
;\
Diethyl
1-(4-chlorobenzyl)-4-(4-chlorophenyl)-2,2-dioxo-3,4,6,7,8,8a-hexahydro-\
1<i>H</i>-pyrrolo[2,1-<i>c</i>][1,4]thiazine-1,3-dicarboxylate
;
_chemical_name_common     ?
_chemical_formula_moiety     'C26 H29 Cl2 N O6 S'
_chemical_formula_sum     'C26 H29 Cl2 N O6 S'
_chemical_formula_iupac     'C26 H29 Cl2 N O6 S'
_chemical_formula_weight     554.46
_chemical_melting_point     ?
_shelx_space_group_comment
;
The symmetry employed for this shelxl refinement is uniquely defined
by the following loop, which should always be used as a source of
symmetry information in preference to the above space-group names.
They are only intended as comments.
;
_space_group_crystal_system     monoclinic
_space_group_name_H-M_alt     'P 21/n'
_space_group_name_Hall     '-P 2yn'
loop_
    _symmetry_equiv_pos_as_xyz
    'x, y, z'
    '-x+1/2, y+1/2, -z+1/2'
    '-x, -y, -z'
    'x-1/2, -y-1/2, z-1/2'
_cell_length_a     11.6596(4)
_cell_length_b     14.5734(4)
_cell_length_c     15.7000(5)
_cell_angle_alpha     90
_cell_angle_beta     104.635(2)
_cell_angle_gamma     90
_cell_volume     2581.19(14)
_cell_formula_units_Z     4
_cell_measurement_reflns_used     5292
_cell_measurement_theta_min     5.012
_cell_measurement_theta_max     57.644
_cell_measurement_temperature     293(2)
_exptl_crystal_description     'block'
_exptl_crystal_colour     'colorless'
_exptl_crystal_size_max     0.300
_exptl_crystal_size_mid     0.220
_exptl_crystal_size_min     0.200
_exptl_crystal_density_diffrn     1.427
_exptl_crystal_density_meas     1.43
_exptl_crystal_density_method     'floatation method'
_exptl_crystal_F_000     1160
_exptl_absorpt_coefficient_mu     0.375
_exptl_absorpt_correction_type     multi-scan
_exptl_absorpt_process_details
;
(<i>SADABS</i>; Bruker, 2009)
;
_shelx_estimated_absorpt_T_min     0.896
_shelx_estimated_absorpt_T_max     0.929
_exptl_absorpt_correction_T_min     0.858
_exptl_absorpt_correction_T_max     1.000
_diffrn_ambient_temperature     293(2)
_diffrn_radiation_type     MoK\a
_diffrn_radiation_wavelength     0.71073
_diffrn_measurement_device_type     'Bruker SMART APEXII CCD'
_diffrn_measurement_method     '\f and \w scans'
_diffrn_detector_area_resol_mean     ?
_diffrn_reflns_number     36335
_diffrn_reflns_av_R_equivalents     0.0267
_diffrn_reflns_theta_min     1.936
_diffrn_reflns_theta_max     31.608
_diffrn_reflns_theta_full     25.242
_diffrn_measured_fraction_theta_max     0.995
_diffrn_measured_fraction_theta_full     1.000
_diffrn_reflns_limit_h_min     -17
_diffrn_reflns_limit_h_max     17
_diffrn_reflns_limit_k_min     -21
_diffrn_reflns_limit_k_max     20
_diffrn_reflns_limit_l_min     -23
_diffrn_reflns_limit_l_max     23
_refine_special_details     ?
_reflns_number_total     8631
_reflns_number_gt     5838
_reflns_threshold_expression     'I > 2\s(I)'
_refine_ls_structure_factor_coef     Fsqd
_refine_ls_matrix_type     full
_refine_ls_R_factor_all     0.0771
_refine_ls_R_factor_gt     0.0465
_refine_ls_wR_factor_gt     0.1223
_refine_ls_wR_factor_ref     0.1433
_refine_ls_goodness_of_fit_ref     1.032
_refine_ls_restrained_S_all     1.032
_refine_ls_number_reflns     8631
_refine_ls_number_parameters     325
_refine_ls_number_restraints     0
_refine_ls_hydrogen_treatment     constr
_refine_ls_weighting_scheme     calc
_refine_ls_weighting_details
              'w=1/[\s^2^(Fo^2^)+(0.0699P)^2^+0.6080P] where P=(Fo^2^+2Fc^2^)/3'
_atom_sites_solution_hydrogens     geom
_atom_sites_solution_primary     ?
_atom_sites_solution_secondary     ?
_refine_ls_shift/su_max     0.002
_refine_ls_shift/su_mean     0.000
_refine_diff_density_max     0.367
_refine_diff_density_min     -0.245
_refine_ls_extinction_method     none
_refine_ls_extinction_coef     .
loop_
    _atom_type_symbol
    _atom_type_description
    _atom_type_scat_dispersion_real
    _atom_type_scat_dispersion_imag
    _atom_type_scat_source
    'C' 'C' 0.0033 0.0016
                         'International Tables Vol C Tables 4.2.6.8 and 6.1.1.4'
    'H' 'H' 0.0000 0.0000
                         'International Tables Vol C Tables 4.2.6.8 and 6.1.1.4'
    'N' 'N' 0.0061 0.0033
                         'International Tables Vol C Tables 4.2.6.8 and 6.1.1.4'
    'O' 'O' 0.0106 0.0060
                         'International Tables Vol C Tables 4.2.6.8 and 6.1.1.4'
    'Cl' 'Cl' 0.1484 0.1585
                         'International Tables Vol C Tables 4.2.6.8 and 6.1.1.4'
    'S' 'S' 0.1246 0.1234
                         'International Tables Vol C Tables 4.2.6.8 and 6.1.1.4'
_computing_data_collection
;
APEX2 (Bruker, 2009)
;
_computing_cell_refinement
;
SAINT (Bruker, 2009)
;
_computing_data_reduction
;
SAINT (Bruker, 2009)
;
_computing_structure_solution
;
SHELXS2013 (Sheldrick, 2008)
;
_computing_structure_refinement
;
SHELXL2016 (Sheldrick, 2015)
;
_computing_molecular_graphics
;
PLUTON (Spek, 2009)
;
_computing_publication_material
;
publCIF (Westrip, 2010)
;
loop_
    _atom_site_type_symbol
    _atom_site_label
    _atom_site_fract_x
    _atom_site_fract_y
    _atom_site_fract_z
    _atom_site_U_iso_or_equiv
    _atom_site_adp_type
    _atom_site_calc_flag
    _atom_site_occupancy
    _atom_site_disorder_assembly
    _atom_site_disorder_group
    S S1 0.32800(3) 0.34179(3) 1.03337(2) 0.03295(10) Uani d 1 . .
    Cl Cl1 -0.00585(5) 0.85049(4) 0.91942(4) 0.06627(16) Uani d 1 . .
    Cl Cl2 0.38130(7) -0.10569(4) 1.17052(5) 0.0853(2) Uani d 1 . .
    O O1 0.45439(10) 0.35292(9) 1.05844(8) 0.0442(3) Uani d 1 . .
    O O2 0.27381(11) 0.29006(8) 1.09012(7) 0.0432(3) Uani d 1 . .
    O O3 0.39736(13) 0.53038(12) 1.13297(10) 0.0674(4) Uani d 1 . .
    O O4 0.20861(13) 0.52151(10) 1.13778(9) 0.0590(4) Uani d 1 . .
    O O5 0.08678(11) 0.31457(9) 0.91571(9) 0.0515(3) Uani d 1 . .
    O O6 0.14113(12) 0.21823(10) 0.82265(8) 0.0532(3) Uani d 1 . .
    N N1 0.26062(11) 0.45390(9) 0.86029(8) 0.0362(3) Uani d 1 . .
    C C1 0.29435(13) 0.29532(11) 0.92235(9) 0.0344(3) Uani d 1 . .
    C C2 0.33387(15) 0.37130(11) 0.86656(10) 0.0390(3) Uani d 1 . .
    H H2 0.416042 0.387925 0.895085 0.047 Uiso calc 1 . .
    C C3 0.3266(2) 0.34621(15) 0.77102(12) 0.0634(6) Uani d 1 . .
    H H3A 0.399936 0.318238 0.765640 0.076 Uiso calc 1 . .
    H H3B 0.261824 0.303885 0.748523 0.076 Uiso calc 1 . .
    C C4 0.3057(2) 0.43494(17) 0.72276(13) 0.0691(6) Uani d 1 . .
    H H4A 0.236877 0.430465 0.673075 0.083 Uiso calc 1 . .
    H H4B 0.373895 0.451028 0.700958 0.083 Uiso calc 1 . .
    C C5 0.28580(19) 0.50628(14) 0.78658(11) 0.0508(4) Uani d 1 . .
    H H5A 0.355794 0.544158 0.806892 0.061 Uiso calc 1 . .
    H H5B 0.219325 0.545392 0.759368 0.061 Uiso calc 1 . .
    C C6 0.28676(13) 0.50771(10) 0.94154(9) 0.0343(3) Uani d 1 . .
    H H6 0.370972 0.524206 0.957456 0.041 Uiso calc 1 . .
    C C7 0.25832(13) 0.45226(10) 1.01733(9) 0.0334(3) Uani d 1 . .
    H H7 0.172299 0.443640 1.004568 0.040 Uiso calc 1 . .
    C C8 0.29875(16) 0.50547(11) 1.10326(10) 0.0411(3) Uani d 1 . .
    C C9 0.2340(3) 0.57919(17) 1.21645(15) 0.0740(7) Uani d 1 . .
    H H9A 0.304941 0.556664 1.257728 0.089 Uiso calc 1 . .
    H H9B 0.168940 0.574461 1.244380 0.089 Uiso calc 1 . .
    C C10 0.2512(3) 0.67602(17) 1.19685(18) 0.0808(7) Uani d 1 . .
    H H10A 0.267583 0.710943 1.250422 0.121 Uiso calc 1 . .
    H H10B 0.316632 0.681308 1.170343 0.121 Uiso calc 1 . .
    H H10C 0.180636 0.699105 1.156995 0.121 Uiso calc 1 . .
    C C11 0.21287(14) 0.59445(11) 0.93111(10) 0.0362(3) Uani d 1 . .
    C C12 0.08995(15) 0.59070(13) 0.90414(12) 0.0467(4) Uani d 1 . .
    H H12 0.052715 0.534480 0.888783 0.056 Uiso calc 1 . .
    C C13 0.02241(16) 0.66873(13) 0.89977(13) 0.0495(4) Uani d 1 . .
    H H13 -0.059830 0.665665 0.881391 0.059 Uiso calc 1 . .
    C C14 0.07868(16) 0.75169(12) 0.92311(11) 0.0440(4) Uani d 1 . .
    C C15 0.19989(17) 0.75719(12) 0.94920(13) 0.0493(4) Uani d 1 . .
    H H15 0.236848 0.813579 0.964160 0.059 Uiso calc 1 . .
    C C16 0.26658(15) 0.67846(12) 0.95307(12) 0.0448(4) Uani d 1 . .
    H H16 0.348824 0.682066 0.970723 0.054 Uiso calc 1 . .
    C C17 0.16167(15) 0.27789(11) 0.88911(10) 0.0382(3) Uani d 1 . .
    C C18 0.01724(19) 0.20457(18) 0.77497(14) 0.0667(6) Uani d 1 . .
    H H18A 0.013683 0.185606 0.715136 0.080 Uiso calc 1 . .
    H H18B -0.025021 0.262259 0.772271 0.080 Uiso calc 1 . .
    C C19 -0.0413(2) 0.13481(18) 0.8174(2) 0.0801(8) Uani d 1 . .
    H H19A -0.122184 0.127782 0.784298 0.120 Uiso calc 1 . .
    H H19B -0.000616 0.077309 0.819137 0.120 Uiso calc 1 . .
    H H19C -0.039294 0.153913 0.876235 0.120 Uiso calc 1 . .
    C C20 0.37399(16) 0.21008(12) 0.92377(11) 0.0431(4) Uani d 1 . .
    H H20A 0.353151 0.183237 0.865339 0.052 Uiso calc 1 . .
    H H20B 0.455297 0.231203 0.934593 0.052 Uiso calc 1 . .
    C C21 0.37065(15) 0.13484(11) 0.98875(11) 0.0415(3) Uani d 1 . .
    C C22 0.27325(18) 0.07926(13) 0.98202(13) 0.0523(4) Uani d 1 . .
    H H22 0.204724 0.090984 0.938080 0.063 Uiso calc 1 . .
    C C23 0.2745(2) 0.00668(13) 1.03865(14) 0.0571(5) Uani d 1 . .
    H H23 0.207476 -0.029598 1.033520 0.069 Uiso calc 1 . .
    C C24 0.3756(2) -0.01102(13) 1.10227(14) 0.0547(5) Uani d 1 . .
    C C25 0.4723(2) 0.04360(18) 1.11285(17) 0.0731(7) Uani d 1 . .
    H H25 0.539652 0.032188 1.157984 0.088 Uiso calc 1 . .
    C C26 0.47006(18) 0.11658(16) 1.05584(16) 0.0635(6) Uani d 1 . .
    H H26 0.536548 0.153845 1.062887 0.076 Uiso calc 1 . .
loop_
    _atom_site_aniso_label
    _atom_site_aniso_U_11
    _atom_site_aniso_U_22
    _atom_site_aniso_U_33
    _atom_site_aniso_U_12
    _atom_site_aniso_U_13
    _atom_site_aniso_U_23
    S1 0.03340(18) 0.03586(19) 0.02935(16) 0.00057(14) 0.00751(13) -0.00005(13)
    Cl1 0.0653(3) 0.0548(3) 0.0799(4) 0.0222(2) 0.0206(3) 0.0083(2)
    Cl2 0.1097(5) 0.0584(4) 0.0927(4) 0.0177(3) 0.0348(4) 0.0280(3)
    O1 0.0329(6) 0.0545(7) 0.0421(6) 0.0022(5) 0.0037(4) -0.0009(5)
    O2 0.0529(7) 0.0419(6) 0.0376(5) 0.0011(5) 0.0168(5) 0.0049(5)
    O3 0.0503(8) 0.0792(10) 0.0645(9) -0.0028(7) -0.0005(7) -0.0298(8)
    O4 0.0737(9) 0.0586(8) 0.0534(7) -0.0123(7) 0.0323(7) -0.0186(6)
    O5 0.0390(6) 0.0577(8) 0.0591(7) -0.0067(5) 0.0149(5) -0.0205(6)
    O6 0.0480(7) 0.0621(8) 0.0435(6) 0.0037(6) 0.0003(5) -0.0200(6)
    N1 0.0392(7) 0.0397(7) 0.0301(6) 0.0000(5) 0.0095(5) 0.0021(5)
    C1 0.0376(7) 0.0366(7) 0.0306(6) 0.0006(6) 0.0113(6) -0.0020(5)
    C2 0.0431(8) 0.0424(8) 0.0349(7) 0.0000(7) 0.0162(6) 0.0007(6)
    C3 0.1002(17) 0.0582(12) 0.0410(9) -0.0006(11) 0.0350(10) -0.0019(8)
    C4 0.0897(17) 0.0819(16) 0.0406(9) 0.0261(13) 0.0251(10) 0.0129(10)
    C5 0.0609(11) 0.0547(11) 0.0379(8) -0.0010(9) 0.0148(8) 0.0113(7)
    C6 0.0314(7) 0.0361(7) 0.0342(7) -0.0021(6) 0.0058(5) 0.0017(6)
    C7 0.0333(7) 0.0348(7) 0.0312(6) 0.0005(6) 0.0065(5) -0.0028(5)
    C8 0.0484(9) 0.0382(8) 0.0346(7) 0.0022(7) 0.0064(7) -0.0016(6)
    C9 0.114(2) 0.0633(13) 0.0550(11) -0.0095(13) 0.0410(12) -0.0196(10)
    C10 0.107(2) 0.0549(13) 0.0810(16) 0.0131(13) 0.0248(15) -0.0163(12)
    C11 0.0346(7) 0.0370(8) 0.0362(7) 0.0006(6) 0.0074(6) 0.0043(6)
    C12 0.0371(8) 0.0443(9) 0.0542(10) -0.0027(7) 0.0034(7) -0.0002(7)
    C13 0.0358(8) 0.0561(11) 0.0536(10) 0.0043(7) 0.0059(7) 0.0047(8)
    C14 0.0475(9) 0.0433(9) 0.0426(8) 0.0104(7) 0.0141(7) 0.0071(7)
    C15 0.0502(10) 0.0360(9) 0.0607(11) -0.0019(7) 0.0121(8) 0.0010(7)
    C16 0.0361(8) 0.0408(9) 0.0552(10) -0.0026(7) 0.0074(7) 0.0026(7)
    C17 0.0413(8) 0.0383(8) 0.0340(7) -0.0017(6) 0.0075(6) -0.0022(6)
    C18 0.0517(11) 0.0873(16) 0.0486(10) 0.0048(11) -0.0106(9) -0.0256(11)
    C19 0.0570(13) 0.0634(14) 0.107(2) -0.0067(11) -0.0032(13) -0.0201(14)
    C20 0.0455(9) 0.0421(9) 0.0447(8) 0.0061(7) 0.0168(7) -0.0029(7)
    C21 0.0433(9) 0.0363(8) 0.0461(8) 0.0057(6) 0.0132(7) -0.0055(6)
    C22 0.0509(10) 0.0435(9) 0.0558(10) -0.0004(8) 0.0010(8) -0.0016(8)
    C23 0.0606(12) 0.0406(10) 0.0678(12) -0.0057(8) 0.0119(10) -0.0026(8)
    C24 0.0657(12) 0.0417(10) 0.0597(11) 0.0113(9) 0.0216(9) 0.0065(8)
    C25 0.0526(12) 0.0780(16) 0.0804(15) 0.0089(11) 0.0011(11) 0.0285(13)
    C26 0.0415(10) 0.0639(13) 0.0795(14) -0.0003(9) 0.0047(9) 0.0156(11)
_geom_special_details
;
 All esds (except the esd in the dihedral angle between two l.s. planes)
 are estimated using the full covariance matrix.  The cell esds are taken
 into account individually in the estimation of esds in distances, angles
 and torsion angles; correlations between esds in cell parameters are only
 used when they are defined by crystal symmetry.  An approximate (isotropic)
 treatment of cell esds is used for estimating esds involving l.s. planes.
;
loop_
    _geom_bond_atom_site_label_1
    _geom_bond_atom_site_label_2
    _geom_bond_site_symmetry_2
    _geom_bond_distance
    _geom_bond_publ_flag
    S1 O2 . 1.4303(12) ?
    S1 O1 . 1.4352(12) ?
    S1 C7 . 1.7921(15) ?
    S1 C1 . 1.8181(14) ?
    Cl1 C14 . 1.7375(17) ?
    Cl2 C24 . 1.738(2) ?
    O3 C8 . 1.183(2) ?
    O4 C8 . 1.319(2) ?
    O4 C9 . 1.461(2) ?
    O5 C17 . 1.186(2) ?
    O6 C17 . 1.3326(19) ?
    O6 C18 . 1.463(2) ?
    N1 C6 . 1.4623(19) ?
    N1 C2 . 1.465(2) ?
    N1 C5 . 1.476(2) ?
    C1 C17 . 1.524(2) ?
    C1 C20 . 1.548(2) ?
    C1 C2 . 1.552(2) ?
    C2 C3 . 1.525(2) ?
    C2 H2 . 0.9800 ?
    C3 C4 . 1.487(3) ?
    C3 H3A . 0.9700 ?
    C3 H3B . 0.9700 ?
    C4 C5 . 1.502(3) ?
    C4 H4A . 0.9700 ?
    C4 H4B . 0.9700 ?
    C5 H5A . 0.9700 ?
    C5 H5B . 0.9700 ?
    C6 C11 . 1.515(2) ?
    C6 C7 . 1.542(2) ?
    C6 H6 . 0.9800 ?
    C7 C8 . 1.524(2) ?
    C7 H7 . 0.9800 ?
    C9 C10 . 1.469(4) ?
    C9 H9A . 0.9700 ?
    C9 H9B . 0.9700 ?
    C10 H10A . 0.9600 ?
    C10 H10B . 0.9600 ?
    C10 H10C . 0.9600 ?
    C11 C16 . 1.379(2) ?
    C11 C12 . 1.389(2) ?
    C12 C13 . 1.375(3) ?
    C12 H12 . 0.9300 ?
    C13 C14 . 1.380(3) ?
    C13 H13 . 0.9300 ?
    C14 C15 . 1.371(3) ?
    C15 C16 . 1.379(3) ?
    C15 H15 . 0.9300 ?
    C16 H16 . 0.9300 ?
    C18 C19 . 1.474(4) ?
    C18 H18A . 0.9700 ?
    C18 H18B . 0.9700 ?
    C19 H19A . 0.9600 ?
    C19 H19B . 0.9600 ?
    C19 H19C . 0.9600 ?
    C20 C21 . 1.505(2) ?
    C20 H20A . 0.9700 ?
    C20 H20B . 0.9700 ?
    C21 C22 . 1.377(3) ?
    C21 C26 . 1.381(3) ?
    C22 C23 . 1.380(3) ?
    C22 H22 . 0.9300 ?
    C23 C24 . 1.363(3) ?
    C23 H23 . 0.9300 ?
    C24 C25 . 1.356(3) ?
    C25 C26 . 1.386(3) ?
    C25 H25 . 0.9300 ?
    C26 H26 . 0.9300 ?
loop_
    _geom_angle_atom_site_label_1
    _geom_angle_atom_site_label_2
    _geom_angle_atom_site_label_3
    _geom_angle_site_symmetry_1
    _geom_angle_site_symmetry_3
    _geom_angle
    _geom_angle_publ_flag
    O2 S1 O1 . . 118.25(7) ?
    O2 S1 C7 . . 107.77(7) ?
    O1 S1 C7 . . 109.55(7) ?
    O2 S1 C1 . . 112.24(7) ?
    O1 S1 C1 . . 105.24(7) ?
    C7 S1 C1 . . 102.68(7) ?
    C8 O4 C9 . . 115.89(17) ?
    C17 O6 C18 . . 116.64(14) ?
    C6 N1 C2 . . 113.12(12) ?
    C6 N1 C5 . . 111.57(13) ?
    C2 N1 C5 . . 104.44(13) ?
    C17 C1 C20 . . 115.13(13) ?
    C17 C1 C2 . . 110.24(12) ?
    C20 C1 C2 . . 108.55(12) ?
    C17 C1 S1 . . 110.17(10) ?
    C20 C1 S1 . . 107.57(10) ?
    C2 C1 S1 . . 104.61(10) ?
    N1 C2 C3 . . 104.15(14) ?
    N1 C2 C1 . . 111.90(12) ?
    C3 C2 C1 . . 115.67(14) ?
    N1 C2 H2 . . 108.3 ?
    C3 C2 H2 . . 108.3 ?
    C1 C2 H2 . . 108.3 ?
    C4 C3 C2 . . 104.70(16) ?
    C4 C3 H3A . . 110.8 ?
    C2 C3 H3A . . 110.8 ?
    C4 C3 H3B . . 110.8 ?
    C2 C3 H3B . . 110.8 ?
    H3A C3 H3B . . 108.9 ?
    C3 C4 C5 . . 107.14(15) ?
    C3 C4 H4A . . 110.3 ?
    C5 C4 H4A . . 110.3 ?
    C3 C4 H4B . . 110.3 ?
    C5 C4 H4B . . 110.3 ?
    H4A C4 H4B . . 108.5 ?
    N1 C5 C4 . . 105.07(16) ?
    N1 C5 H5A . . 110.7 ?
    C4 C5 H5A . . 110.7 ?
    N1 C5 H5B . . 110.7 ?
    C4 C5 H5B . . 110.7 ?
    H5A C5 H5B . . 108.8 ?
    N1 C6 C11 . . 111.45(12) ?
    N1 C6 C7 . . 110.73(12) ?
    C11 C6 C7 . . 107.06(12) ?
    N1 C6 H6 . . 109.2 ?
    C11 C6 H6 . . 109.2 ?
    C7 C6 H6 . . 109.2 ?
    C8 C7 C6 . . 109.74(12) ?
    C8 C7 S1 . . 107.75(10) ?
    C6 C7 S1 . . 113.64(10) ?
    C8 C7 H7 . . 108.5 ?
    C6 C7 H7 . . 108.5 ?
    S1 C7 H7 . . 108.5 ?
    O3 C8 O4 . . 125.41(16) ?
    O3 C8 C7 . . 123.87(16) ?
    O4 C8 C7 . . 110.70(14) ?
    O4 C9 C10 . . 112.64(19) ?
    O4 C9 H9A . . 109.1 ?
    C10 C9 H9A . . 109.1 ?
    O4 C9 H9B . . 109.1 ?
    C10 C9 H9B . . 109.1 ?
    H9A C9 H9B . . 107.8 ?
    C9 C10 H10A . . 109.5 ?
    C9 C10 H10B . . 109.5 ?
    H10A C10 H10B . . 109.5 ?
    C9 C10 H10C . . 109.5 ?
    H10A C10 H10C . . 109.5 ?
    H10B C10 H10C . . 109.5 ?
    C16 C11 C12 . . 118.66(15) ?
    C16 C11 C6 . . 120.26(14) ?
    C12 C11 C6 . . 120.98(14) ?
    C13 C12 C11 . . 121.09(17) ?
    C13 C12 H12 . . 119.5 ?
    C11 C12 H12 . . 119.5 ?
    C12 C13 C14 . . 118.91(16) ?
    C12 C13 H13 . . 120.5 ?
    C14 C13 H13 . . 120.5 ?
    C15 C14 C13 . . 121.04(16) ?
    C15 C14 Cl1 . . 119.66(14) ?
    C13 C14 Cl1 . . 119.30(14) ?
    C14 C15 C16 . . 119.46(17) ?
    C14 C15 H15 . . 120.3 ?
    C16 C15 H15 . . 120.3 ?
    C15 C16 C11 . . 120.84(16) ?
    C15 C16 H16 . . 119.6 ?
    C11 C16 H16 . . 119.6 ?
    O5 C17 O6 . . 124.55(15) ?
    O5 C17 C1 . . 125.33(14) ?
    O6 C17 C1 . . 110.05(13) ?
    O6 C18 C19 . . 111.90(19) ?
    O6 C18 H18A . . 109.2 ?
    C19 C18 H18A . . 109.2 ?
    O6 C18 H18B . . 109.2 ?
    C19 C18 H18B . . 109.2 ?
    H18A C18 H18B . . 107.9 ?
    C18 C19 H19A . . 109.5 ?
    C18 C19 H19B . . 109.5 ?
    H19A C19 H19B . . 109.5 ?
    C18 C19 H19C . . 109.5 ?
    H19A C19 H19C . . 109.5 ?
    H19B C19 H19C . . 109.5 ?
    C21 C20 C1 . . 118.45(13) ?
    C21 C20 H20A . . 107.7 ?
    C1 C20 H20A . . 107.7 ?
    C21 C20 H20B . . 107.7 ?
    C1 C20 H20B . . 107.7 ?
    H20A C20 H20B . . 107.1 ?
    C22 C21 C26 . . 117.53(18) ?
    C22 C21 C20 . . 122.59(16) ?
    C26 C21 C20 . . 119.80(17) ?
    C21 C22 C23 . . 121.82(18) ?
    C21 C22 H22 . . 119.1 ?
    C23 C22 H22 . . 119.1 ?
    C24 C23 C22 . . 118.9(2) ?
    C24 C23 H23 . . 120.5 ?
    C22 C23 H23 . . 120.5 ?
    C25 C24 C23 . . 121.14(19) ?
    C25 C24 Cl2 . . 119.31(17) ?
    C23 C24 Cl2 . . 119.54(17) ?
    C24 C25 C26 . . 119.5(2) ?
    C24 C25 H25 . . 120.3 ?
    C26 C25 H25 . . 120.3 ?
    C21 C26 C25 . . 121.1(2) ?
    C21 C26 H26 . . 119.5 ?
    C25 C26 H26 . . 119.5 ?
loop_
    _geom_torsion_atom_site_label_1
    _geom_torsion_atom_site_label_2
    _geom_torsion_atom_site_label_3
    _geom_torsion_atom_site_label_4
    _geom_torsion_site_symmetry_1
    _geom_torsion_site_symmetry_2
    _geom_torsion_site_symmetry_3
    _geom_torsion_site_symmetry_4
    _geom_torsion
    _geom_torsion_publ_flag
    O2 S1 C1 C17 . . . . 48.56(13) ?
    O1 S1 C1 C17 . . . . 178.45(11) ?
    C7 S1 C1 C17 . . . . -66.91(12) ?
    O2 S1 C1 C20 . . . . -77.67(12) ?
    O1 S1 C1 C20 . . . . 52.23(12) ?
    C7 S1 C1 C20 . . . . 166.86(11) ?
    O2 S1 C1 C2 . . . . 167.03(10) ?
    O1 S1 C1 C2 . . . . -63.07(11) ?
    C7 S1 C1 C2 . . . . 51.56(11) ?
    C6 N1 C2 C3 . . . . -159.98(14) ?
    C5 N1 C2 C3 . . . . -38.47(17) ?
    C6 N1 C2 C1 . . . . 74.37(16) ?
    C5 N1 C2 C1 . . . . -164.12(13) ?
    C17 C1 C2 N1 . . . . 51.72(16) ?
    C20 C1 C2 N1 . . . . 178.67(12) ?
    S1 C1 C2 N1 . . . . -66.71(14) ?
    C17 C1 C2 C3 . . . . -67.33(19) ?
    C20 C1 C2 C3 . . . . 59.6(2) ?
    S1 C1 C2 C3 . . . . 174.25(14) ?
    N1 C2 C3 C4 . . . . 28.0(2) ?
    C1 C2 C3 C4 . . . . 151.21(18) ?
    C2 C3 C4 C5 . . . . -7.1(3) ?
    C6 N1 C5 C4 . . . . 156.59(15) ?
    C2 N1 C5 C4 . . . . 34.06(19) ?
    C3 C4 C5 N1 . . . . -16.2(2) ?
    C2 N1 C6 C11 . . . . 177.61(12) ?
    C5 N1 C6 C11 . . . . 60.20(17) ?
    C2 N1 C6 C7 . . . . -63.33(16) ?
    C5 N1 C6 C7 . . . . 179.26(13) ?
    N1 C6 C7 C8 . . . . 173.85(12) ?
    C11 C6 C7 C8 . . . . -64.47(15) ?
    N1 C6 C7 S1 . . . . 53.15(14) ?
    C11 C6 C7 S1 . . . . 174.82(10) ?
    O2 S1 C7 C8 . . . . 71.37(12) ?
    O1 S1 C7 C8 . . . . -58.51(12) ?
    C1 S1 C7 C8 . . . . -169.97(11) ?
    O2 S1 C7 C6 . . . . -166.81(10) ?
    O1 S1 C7 C6 . . . . 63.30(12) ?
    C1 S1 C7 C6 . . . . -48.16(12) ?
    C9 O4 C8 O3 . . . . 3.5(3) ?
    C9 O4 C8 C7 . . . . -174.77(16) ?
    C6 C7 C8 O3 . . . . -57.3(2) ?
    S1 C7 C8 O3 . . . . 66.9(2) ?
    C6 C7 C8 O4 . . . . 121.01(15) ?
    S1 C7 C8 O4 . . . . -114.79(13) ?
    C8 O4 C9 C10 . . . . 72.6(3) ?
    N1 C6 C11 C16 . . . . -127.69(16) ?
    C7 C6 C11 C16 . . . . 111.09(16) ?
    N1 C6 C11 C12 . . . . 55.95(19) ?
    C7 C6 C11 C12 . . . . -65.28(18) ?
    C16 C11 C12 C13 . . . . -0.4(3) ?
    C6 C11 C12 C13 . . . . 176.01(16) ?
    C11 C12 C13 C14 . . . . -0.3(3) ?
    C12 C13 C14 C15 . . . . 0.9(3) ?
    C12 C13 C14 Cl1 . . . . -179.04(15) ?
    C13 C14 C15 C16 . . . . -0.7(3) ?
    Cl1 C14 C15 C16 . . . . 179.20(15) ?
    C14 C15 C16 C11 . . . . 0.0(3) ?
    C12 C11 C16 C15 . . . . 0.6(3) ?
    C6 C11 C16 C15 . . . . -175.87(16) ?
    C18 O6 C17 O5 . . . . 5.9(3) ?
    C18 O6 C17 C1 . . . . -171.25(16) ?
    C20 C1 C17 O5 . . . . 144.79(17) ?
    C2 C1 C17 O5 . . . . -92.02(19) ?
    S1 C1 C17 O5 . . . . 22.9(2) ?
    C20 C1 C17 O6 . . . . -38.06(18) ?
    C2 C1 C17 O6 . . . . 85.14(16) ?
    S1 C1 C17 O6 . . . . -159.90(12) ?
    C17 O6 C18 C19 . . . . -86.0(2) ?
    C17 C1 C20 C21 . . . . -68.67(19) ?
    C2 C1 C20 C21 . . . . 167.23(14) ?
    S1 C1 C20 C21 . . . . 54.56(18) ?
    C1 C20 C21 C22 . . . . 69.0(2) ?
    C1 C20 C21 C26 . . . . -114.3(2) ?
    C26 C21 C22 C23 . . . . -1.3(3) ?
    C20 C21 C22 C23 . . . . 175.54(18) ?
    C21 C22 C23 C24 . . . . -0.8(3) ?
    C22 C23 C24 C25 . . . . 2.8(3) ?
    C22 C23 C24 Cl2 . . . . -176.68(16) ?
    C23 C24 C25 C26 . . . . -2.6(4) ?
    Cl2 C24 C25 C26 . . . . 176.9(2) ?
    C22 C21 C26 C25 . . . . 1.5(3) ?
    C20 C21 C26 C25 . . . . -175.4(2) ?
    C24 C25 C26 C21 . . . . 0.4(4) ?
loop_
    _geom_hbond_atom_site_label_D
    _geom_hbond_atom_site_label_H
    _geom_hbond_atom_site_label_A
    _geom_hbond_site_symmetry_A
    _geom_hbond_distance_DH
    _geom_hbond_distance_HA
    _geom_hbond_distance_DA
    _geom_hbond_angle_DHA
    C16 H16 O1 3_667 0.93 2.50 3.335(2) 149.1
    C18 H18A O1 4_565 0.97 2.45 3.397(2) 166.2
_shelx_hkl_file
;
  -1   0   0   -7.34    0.08
   1   0   0   -7.08    0.10
   2   0   0 4969.90  101.90
  -2   0   0 4856.63  101.60
  -2   0   0 4990.12  102.36
   3   0   0   -0.16    0.41
  -3   0   0   -0.46    0.39
  -3   0   0   -1.03    0.38
  -4   0   0 1538.50   31.47
   4   0   0 1518.45   31.84
  -4   0   0 1540.19   31.77
  -5   0   0   -0.23    0.56
   5   0   0    0.46    0.64
  -5   0   0    0.72    0.59
  -6   0   0   31.97    1.77
  -6   0   0   31.14    1.77
   6   0   0   29.57    1.76
  -7   0   0    1.12    0.78
   7   0   0    1.10    0.83
  -7   0   0    0.12    0.74
  -7   0   0   -0.69    0.74
   8   0   0  105.06    3.92
  -8   0   0  101.61    3.69
  -8   0   0   98.46    3.66
  -8   0   0   98.36    3.64
   9   0   0    0.35    1.08
  -9   0   0    0.68    1.12
  -9   0   0    0.33    1.03
  -9   0   0   -1.35    0.96
  10   0   0   28.83    2.56
 -10   0   0   29.30    2.42
  11   0   0   -1.32    1.44
 -11   0   0   -1.11    1.42
 -11   0   0    1.46    1.12
 -12   0   0    1.91    1.40
  12   0   0    1.26    1.45
  13   0   0    0.46    1.52
 -13   0   0    0.75    1.55
  14   0   0    0.87    1.68
 -14   0   0    2.14    1.58
 -15   0   0   -1.78    1.78
  15   0   0   -3.19    1.95
  16   0   0    7.85    2.72
   0   1   0   -0.01    0.06
   0   1   0    0.11    0.06
   0  -1   0    0.05    0.07
   0  -1   0   -0.06    0.03
   1   1   0    6.46    0.37
  -1  -1   0    7.91    0.50
   1   1   0    6.07    0.38
  -1   1   0    7.34    0.44
   1   1   0    7.85    0.39
  -2   1   0 1501.82   30.53
  -2   1   0 1500.96   30.76
  -2  -1   0 1460.25   30.59
   2  -1   0 1473.77   30.77
   2   1   0 1515.08   30.83
  -2  -1   0 1514.81   30.78
   3  -1   0   41.37    1.55
  -3  -1   0   39.76    1.43
  -3  -1   0   40.82    1.40
   3   1   0   38.32    1.45
  -3   1   0   43.00    1.52
  -3   1   0   39.79    1.47
   4   1   0  577.21   12.74
  -4   1   0  593.09   12.66
  -4  -1   0  601.75   12.67
   4  -1   0  586.06   12.83
  -4   1   0  571.21   12.71
  -4  -1   0  576.94   12.52
  -5  -1   0 1027.67   21.67
   5   1   0 1010.04   21.78
  -5   1   0 1002.60   21.74
  -5   1   0 1029.22   21.59
   5  -1   0 1020.67   21.89
  -5  -1   0 1039.54   21.49
  -6   1   0 1290.48   26.21
   6  -1   0 1231.69   26.52
   6   1   0 1226.34   26.43
  -6   1   0 1215.97   26.33
  -6  -1   0 1222.38   25.96
  -6  -1   0 1241.54   26.23
  -7  -1   0    1.40    0.80
  -7   1   0    0.70    0.88
  -7  -1   0    0.74    0.76
  -7  -1   0   -0.55    0.77
  -7   1   0    0.93    0.89
   7   1   0    1.41    0.92
  -7   1   0    1.75    0.93
   7  -1   0    1.72    0.90
  -8  -1   0    1.49    0.93
  -8  -1   0    1.90    1.08
  -8   1   0    1.07    1.05
   8   1   0    1.49    1.06
  -8  -1   0   -0.10    0.91
   8  -1   0    0.34    1.09
  -8   1   0    0.65    1.00
  -8   1   0    1.63    1.06
   9   1   0   28.64    2.47
  -9  -1   0   26.76    1.89
  -9  -1   0   25.35    2.03
  -9   1   0   32.80    2.28
  -9   1   0   25.10    2.08
  -9  -1   0   27.31    2.18
  -9  -1   0   24.41    2.06
   9  -1   0   25.50    2.32
 -10  -1   0    5.89    1.47
  10  -1   0    4.80    1.67
 -10  -1   0    3.69    1.44
 -10   1   0    4.54    1.50
  10   1   0    4.34    1.63
 -10  -1   0    5.46    1.21
 -10  -1   0    7.01    1.43
 -11  -1   0   25.98    2.20
 -11  -1   0   24.79    2.24
 -11   1   0   22.99    2.35
  11   1   0   23.26    2.52
  11  -1   0   22.18    2.56
  12   1   0    2.22    1.57
 -12   1   0    2.46    1.45
 -12  -1   0    2.56    1.49
  12  -1   0    1.83    1.55
  13  -1   0    1.83    1.74
 -13  -1   0    1.53    1.55
 -13   1   0    4.27    1.76
  13   1   0    2.35    1.89
  14   1   0    2.00    2.06
 -14  -1   0    0.64    1.60
 -14   1   0    1.63    1.75
  14  -1   0    3.64    1.98
  15   1   0    4.22    2.28
 -15   1   0   -1.99    1.82
  15  -1   0    2.23    2.14
  16   1   0    6.01    2.66
 -16   1   0    3.89    2.15
  16  -1   0    8.72    2.65
   0   2   0    0.36    0.17
   0  -2   0    0.38    0.21
  -1   2   0  660.19   14.09
   1   2   0  666.85   15.97
   1  -2   0  649.74   14.74
   1   2   0  696.91   15.21
   1  -2   0  663.76   14.11
   1   2   0  649.02   15.26
  -1   2   0  689.10   14.05
  -1  -2   0  669.68   14.80
  -2   2   0 1910.31   39.59
  -2  -2   0 1927.09   41.53
  -2  -2   0 1970.38   39.79
   2  -2   0 1929.29   39.62
   2   2   0 2009.53   39.55
   2   2   0 1886.60   39.77
   2   2   0 1890.34   39.73
  -3   2   0  279.11    6.41
   3   2   0  274.58    6.28
  -3   2   0  280.85    6.38
  -3  -2   0  274.55    6.15
  -3  -2   0  277.83    6.63
   3  -2   0  275.97    6.43
  -3  -2   0  281.77    6.21
  -4  -2   0  230.39    5.49
  -4   2   0  247.96    5.81
  -4  -2   0  240.15    5.56
   4  -2   0  235.81    5.84
  -4   2   0  231.65    5.76
   4   2   0  233.20    5.67
  -4  -2   0  234.90    5.86
  -5  -2   0  335.34    8.26
   5   2   0  337.98    8.12
   5  -2   0  353.80    8.33
  -5  -2   0  349.97    7.97
  -5  -2   0  344.68    7.91
  -5   2   0  344.32    8.20
  -5   2   0  345.99    8.15
  -6  -2   0  487.78   11.02
   6  -2   0  478.68   11.40
  -6   2   0  478.89   11.26
  -6  -2   0  478.33   10.90
   6   2   0  471.66   11.20
  -6  -2   0  477.92   11.40
  -6   2   0  525.93   11.37
  -7  -2   0  156.41    4.55
  -7  -2   0  159.07    4.59
   7  -2   0  154.33    4.95
  -7   2   0  156.40    4.83
  -7  -2   0  155.71    4.61
  -7   2   0  162.37    4.88
  -7   2   0  162.35    5.07
   7   2   0  153.03    4.83
  -7  -2   0  164.37    4.61
  -8   2   0   13.85    1.68
  -8  -2   0   13.40    1.32
  -8   2   0   11.97    1.46
   8   2   0   15.46    1.68
  -8  -2   0   13.46    1.38
   8  -2   0   11.54    1.65
  -8  -2   0   13.85    1.40
  -8  -2   0   13.47    1.48
  -9  -2   0   77.89    3.27
  -9  -2   0   74.33    3.12
   9  -2   0   74.13    3.72
  -9  -2   0   76.10    3.17
  -9   2   0   69.82    3.30
  -9  -2   0   79.75    3.27
   9   2   0   78.21    3.57
 -10  -2   0   19.94    1.76
 -10  -2   0   20.48    1.87
  10  -2   0   20.02    2.31
 -10  -2   0   19.83    2.02
 -10   2   0   18.93    2.12
  10   2   0   22.01    2.31
 -10  -2   0   18.53    1.90
  11   2   0  102.71    4.64
 -11   2   0  104.18    4.40
 -11  -2   0  106.70    4.26
 -11  -2   0  101.77    4.03
  11  -2   0   99.49    4.64
 -12   2   0   35.31    2.96
 -12  -2   0   29.21    2.52
  12  -2   0   28.14    2.95
 -12  -2   0   34.33    2.69
  12   2   0   31.51    2.96
  13   2   0    9.74    2.10
 -13  -2   0   11.56    2.02
  13  -2   0   10.55    2.40
 -13   2   0   12.79    2.22
  14   2   0   -1.96    1.75
  14  -2   0    3.46    1.97
 -14  -2   0   -0.78    1.58
 -14   2   0   -1.86    1.63
  15  -2   0   29.75    3.47
 -15   2   0   28.94    3.11
  15   2   0   27.87    3.35
 -16   2   0    0.51    1.99
  16   2   0    3.38    2.40
  16  -2   0    2.91    2.17
   0  -3   0    1.20    0.48
   1  -3   0 1014.96   22.20
  -1  -3   0 1019.66   22.31
  -1   3   0 1000.89   22.11
  -1   3   0 1056.25   21.13
  -1   3   0 1016.75   21.20
  -1  -3   0 1008.07   24.00
   1  -3   0 1033.65   21.23
   2   3   0  128.54    2.89
  -2  -3   0  121.62    3.39
   2  -3   0  126.24    3.13
  -2  -3   0  123.08    2.85
   2   3   0  124.22    2.89
   2   3   0  121.87    2.88
  -2   3   0  124.17    3.11
   3  -3   0   60.34    2.03
  -3   3   0   58.03    1.97
   3   3   0   57.24    1.77
  -3  -3   0   60.44    1.69
  -3  -3   0   62.64    2.11
  -3   3   0   58.47    2.01
  -4   3   0   69.03    2.36
   4   3   0   69.37    2.23
  -4  -3   0   71.57    2.12
  -4  -3   0   68.70    2.44
   4  -3   0   69.99    2.41
  -4   3   0   73.30    2.47
  -4  -3   0   70.53    2.13
   5   3   0 1925.47   39.91
  -5  -3   0 1911.50   39.30
  -5   3   0 1952.91   39.68
  -5  -3   0 1916.02   41.76
   5  -3   0 1924.41   40.13
  -5   3   0 1874.04   40.01
  -5  -3   0 1973.32   39.69
  -6  -3   0  351.29    8.25
  -6  -3   0  345.01    8.19
  -6   3   0  366.12    8.70
  -6   3   0  377.22    9.16
  -6   3   0  350.36    8.65
  -6  -3   0  342.87    8.72
   6   3   0  346.97    8.50
   6  -3   0  335.44    8.67
  -7  -3   0  108.62    3.40
  -7  -3   0  111.23    3.52
   7   3   0  110.57    3.79
  -7  -3   0  108.72    3.47
  -7  -3   0  105.06    3.65
  -7   3   0  105.40    3.76
  -7   3   0  111.90    4.08
   7  -3   0  108.88    3.96
  -8   3   0   84.77    3.61
  -8   3   0   86.91    3.72
  -8  -3   0   86.09    3.31
  -8  -3   0   86.80    3.29
  -8  -3   0   83.43    3.10
  -8  -3   0   85.39    3.21
   8   3   0   82.29    3.53
   8  -3   0   87.56    3.69
  -9   3   0   97.99    4.03
   9   3   0  105.61    4.27
  -9  -3   0   93.66    3.73
  -9  -3   0  109.19    3.90
   9  -3   0  105.59    4.30
  -9  -3   0  105.41    3.69
  -9  -3   0  102.60    3.75
 -10  -3   0    1.71    1.21
  10   3   0    2.21    1.42
 -10  -3   0    0.77    1.13
  10  -3   0    2.60    1.43
 -10  -3   0    5.16    1.19
 -10   3   0    2.71    1.48
 -11  -3   0   12.48    1.65
  11  -3   0   16.48    2.16
 -11  -3   0   13.08    1.75
 -11  -3   0   14.63    1.75
  11   3   0    9.91    1.96
 -11   3   0    9.45    1.89
  12   3   0    4.61    1.85
  12  -3   0    3.44    1.89
 -12   3   0    2.28    1.58
 -12  -3   0    6.62    1.56
 -12  -3   0    3.38    1.49
 -13  -3   0    3.72    1.60
  13   3   0    4.93    1.90
  13  -3   0    4.67    2.09
 -13   3   0    2.33    1.75
  14  -3   0   23.89    3.11
  14   3   0   23.78    3.13
 -14   3   0   27.01    2.89
 -15   3   0    8.00    2.33
  15   3   0    9.17    2.64
  15  -3   0    7.21    2.41
  16   3   0    2.59    2.33
  16  -3   0    2.29    2.21
 -16   3   0    4.04    2.22
   0   4   0  151.35    3.48
   0  -4   0  153.76    4.04
   0   4   0  158.22    3.47
   0   4   0  149.69    3.73
   1   4   0  648.93   14.22
  -1   4   0  665.85   13.39
  -1   4   0  623.02   14.11
   1  -4   0  652.15   14.28
   1  -4   0  583.04   13.32
  -1  -4   0  650.80   14.40
  -1   4   0  646.53   13.42
  -2  -4   0 3165.03   66.68
  -2  -4   0 2669.73   75.23
  -2   4   0 3115.79   66.12
   2   4   0 3122.12   65.00
   2   4   0 3117.51   65.00
   2  -4   0 3208.18   63.49
   2   4   0 3287.67   64.58
  -2   4   0 3163.85   63.48
  -3   4   0    0.61    0.55
  -3   4   0    1.23    0.54
  -3  -4   0   -0.32    0.21
  -3   4   0   -0.22    0.49
  -3  -4   0    0.21    0.51
   3  -4   0   -0.46    0.46
   3   4   0   -0.67    0.33
  -3  -4   0    0.36    0.32
   3   4   0   -0.41    0.34
  -4   4   0   19.20    1.25
  -4   4   0   16.50    1.37
  -4  -4   0   18.11    0.92
  -4   4   0   19.03    1.36
   4   4   0   19.51    1.13
   4  -4   0   18.86    1.22
  -4  -4   0   18.16    1.39
  -5   4   0    4.15    0.85
  -5  -4   0    4.27    0.68
   5   4   0    4.79    0.79
  -5   4   0    3.33    0.90
  -5  -4   0    3.63    0.63
  -5   4   0    3.11    0.85
   5  -4   0    4.90    0.91
  -5  -4   0    4.46    0.90
  -6  -4   0  450.17   10.22
  -6  -4   0  478.43   10.36
  -6   4   0  474.62   11.44
   6   4   0  448.77   10.61
  -6  -4   0  449.76   11.13
  -6   4   0  449.69   10.82
   6  -4   0  456.70   10.93
  -7   4   0  157.82    5.19
  -7  -4   0  151.27    4.83
   7  -4   0  149.35    4.92
  -7  -4   0  160.46    4.30
  -7  -4   0  158.41    4.41
  -7   4   0  156.99    4.95
   7   4   0  155.90    4.74
  -7  -4   0  160.75    4.42
   8   4   0    5.25    1.38
  -8   4   0    5.45    1.38
  -8  -4   0    6.33    1.31
   8  -4   0    5.11    1.42
  -8  -4   0    4.97    1.15
  -8  -4   0    5.22    1.03
  -8  -4   0    5.25    1.18
   9  -4   0  333.62    9.28
  -9  -4   0  327.89    8.44
  -9   4   0  321.19    9.06
  -9  -4   0  336.51    8.47
   9   4   0  322.63    8.93
  -9  -4   0  345.92    8.43
  -9  -4   0  328.14    8.96
 -10  -4   0   13.54    1.57
  10  -4   0   13.10    1.88
 -10  -4   0   12.34    1.38
 -10   4   0   15.82    1.99
 -10  -4   0   13.66    1.75
  10   4   0   11.38    1.81
 -11   4   0    0.18    1.25
  11   4   0   -0.39    1.21
 -11  -4   0    1.01    1.24
  11  -4   0    1.31    1.52
 -11  -4   0    2.56    1.23
  12   4   0   29.18    2.85
  12  -4   0   36.12    3.27
 -12  -4   0   36.02    2.69
 -12   4   0   29.17    2.79
 -12  -4   0   33.97    2.99
  13   4   0    0.28    1.71
  13  -4   0    0.40    1.69
 -13   4   0    0.16    1.64
 -14   4   0   20.32    2.73
  14  -4   0   18.96    2.82
  14   4   0   13.13    2.56
  15   4   0    0.85    2.04
  15  -4   0    0.91    2.02
 -15   4   0    1.74    1.95
  16  -4   0   -0.64    2.05
  16   4   0    1.75    2.21
 -16   4   0    0.47    2.13
   0   5   0    0.24    0.21
   0   5   0   -0.08    0.35
   0   5   0   -0.06    0.22
   0  -5   0    0.34    0.51
  -1   5   0  439.64   10.18
   1   5   0  439.54    9.92
  -1   5   0  436.92    9.52
  -1   5   0  472.92    9.56
  -1  -5   0  451.16   10.53
   1  -5   0  435.07   10.36
  -2   5   0  514.97   11.21
   2  -5   0  510.91   11.14
   2  -5   0  524.09   11.92
   2   5   0  545.09   11.02
   2   5   0  523.80   11.10
  -2   5   0  499.52   11.89
  -2  -5   0  520.41   12.19
  -3   5   0  762.76   17.45
   3  -5   0  768.24   16.52
  -3   5   0  772.58   16.57
   3   5   0  761.27   16.20
   3   5   0  803.35   16.15
  -3  -5   0  753.32   16.73
  -3   5   0  792.99   16.44
  -3  -5   0  777.83   17.68
  -4  -5   0   15.71    0.85
   4  -5   0   16.59    1.20
  -4  -5   0   12.02    0.73
   4   5   0   14.64    1.02
  -4  -5   0   15.29    1.39
  -4   5   0   16.28    1.41
  -4   5   0   14.16    1.30
  -4   5   0   13.38    1.22
  -5  -5   0  173.50    4.16
  -5  -5   0  159.63    4.98
   5   5   0  163.58    4.43
  -5   5   0  173.94    5.15
  -5   5   0  177.22    4.87
   5  -5   0  166.77    4.77
  -5   5   0  160.65    4.70
  -6  -5   0  129.67    3.50
   6   5   0  124.77    3.82
  -6   5   0  133.43    4.45
  -6  -5   0  117.19    4.14
  -6   5   0  127.94    4.14
   6  -5   0  121.77    4.08
  -6  -5   0  124.35    3.29
   7  -5   0   92.02    3.68
  -7  -5   0   95.74    3.06
   7   5   0   89.21    3.36
  -7  -5   0   91.20    3.64
  -7   5   0   92.55    3.89
  -7  -5   0   93.65    3.04
  -7   5   0   93.69    3.69
  -7  -5   0   89.29    2.81
   8  -5   0  491.74   12.12
  -8   5   0  475.23   12.00
  -8  -5   0  475.05   12.20
  -8  -5   0  497.53   11.23
   8   5   0  473.31   11.71
  -8  -5   0  484.25   11.20
  -8  -5   0  490.69   11.16
  -9  -5   0  132.92    4.03
  -9  -5   0  136.98    4.32
   9  -5   0  129.17    4.99
  -9   5   0  128.19    4.85
   9   5   0  136.42    4.87
  -9  -5   0  132.19    4.81
  -9  -5   0  133.26    4.31
  10  -5   0   82.85    3.99
 -10  -5   0   71.64    3.72
  10   5   0   78.50    3.77
 -10   5   0   71.02    3.77
 -10  -5   0   83.28    3.04
 -10  -5   0   84.39    3.34
  11   5   0   14.31    2.01
 -11   5   0   12.72    2.05
 -11  -5   0   14.91    1.91
  11  -5   0   11.76    2.03
  12  -5   0    9.90    2.02
 -12   5   0    9.57    1.95
  12   5   0    9.76    2.06
 -12  -5   0    9.78    1.86
  13   5   0    0.83    1.59
  13  -5   0   -0.75    1.42
 -13   5   0    0.36    1.65
 -14   5   0    3.20    1.96
  14   5   0    0.21    1.68
  14  -5   0    2.53    1.82
 -15   5   0    2.67    2.01
  15  -5   0   -1.36    1.85
  15   5   0    4.59    2.24
 -16   5   0    9.76    2.60
  16  -5   0   10.89    2.75
  16   5   0   13.72    2.90
   0   6   0 2078.78   45.59
   0   6   0 2128.93   44.48
   0   6   0 2210.83   44.15
   0  -6   0 2134.65   46.28
  -1   6   0   91.35    2.80
   1  -6   0   81.59    2.10
  -1  -6   0   89.95    3.13
   1   6   0   91.29    2.43
  -1   6   0   89.38    2.33
   1  -6   0   90.63    2.98
  -1   6   0   94.98    2.40
   2  -6   0    9.02    0.95
   2   6   0    7.09    0.42
  -2  -6   0    6.23    1.01
  -2   6   0    6.49    0.88
   2   6   0    6.70    0.43
   2  -6   0    8.91    0.77
  -2   6   0    7.60    0.77
  -2   6   0    6.78    0.71
   3   6   0  840.76   17.79
   3   6   0  899.78   17.75
  -3  -6   0  833.73   19.51
  -3   6   0  847.24   19.23
  -3   6   0  872.19   18.08
   3  -6   0  839.26   18.10
  -3   6   0  839.02   18.19
   4  -6   0  317.38    7.68
  -4  -6   0  316.23    8.41
  -4   6   0  338.14    7.78
  -4   6   0  325.96    8.34
  -4   6   0  320.93    7.74
  -4  -6   0  316.01    6.93
   4   6   0  327.12    7.29
   5   6   0  137.53    3.77
  -5  -6   0  130.60    4.45
  -5  -6   0  138.98    3.39
  -5   6   0  135.82    4.13
   5  -6   0  137.72    4.14
  -5   6   0  145.01    4.66
  -6  -6   0  266.75    7.60
  -6  -6   0  272.91    6.32
  -6   6   0  263.06    7.21
   6   6   0  282.47    6.95
   6  -6   0  276.35    7.31
  -6  -6   0  278.07    6.41
  -6   6   0  282.73    7.86
  -6  -6   0  289.63    6.46
   7   6   0   74.14    3.04
  -7  -6   0   77.90    2.60
  -7  -6   0   72.92    2.23
  -7   6   0   71.93    3.18
   7  -6   0   68.52    3.26
  -7  -6   0   73.26    3.38
  -8  -6   0    5.89    1.47
  -8  -6   0    2.47    0.66
  -8  -6   0    5.65    0.81
  -8  -6   0    6.26    1.04
   8  -6   0    5.02    1.30
   8   6   0    2.22    1.13
  -8   6   0    5.64    1.51
   9  -6   0   16.82    1.94
  -9  -6   0   17.82    1.41
  -9   6   0   16.40    1.99
   9   6   0   19.65    1.96
  -9  -6   0   18.95    1.73
  -9  -6   0   16.88    1.96
  10   6   0   -0.33    1.20
 -10  -6   0   -1.75    1.19
 -10   6   0    0.97    1.39
  10  -6   0    0.84    1.29
 -11  -6   0    3.59    1.51
 -11   6   0    4.68    1.72
  11  -6   0    6.57    1.75
  11   6   0    6.03    1.64
  12   6   0    4.31    1.71
 -12   6   0    5.68    1.83
 -12  -6   0    5.12    1.69
  12  -6   0    2.33    1.69
  13   6   0   -1.05    1.48
 -13  -6   0   -0.91    1.50
  13  -6   0    1.73    1.68
 -13   6   0   -0.65    1.56
  14   6   0    1.37    1.91
 -14   6   0    6.87    2.20
  14  -6   0    3.83    2.02
 -15   6   0    0.21    1.80
  15   6   0    6.46    2.32
  15  -6   0    1.74    2.08
   0   7   0    0.36    0.29
   0   7   0    0.11    0.28
   0  -7   0    0.36    0.57
   0   7   0    0.26    0.45
   0   7   0    0.10    0.30
  -1   7   0  800.16   16.66
  -1   7   0  810.05   16.51
  -1   7   0  783.50   17.67
   1   7   0  771.25   17.33
  -1  -7   0  766.97   18.23
  -1   7   0  830.35   16.67
   1  -7   0  794.22   18.15
  -2   7   0    1.42    0.55
  -2   7   0    1.12    0.68
   2  -7   0    1.32    0.43
  -2   7   0    0.92    0.50
  -2  -7   0    1.33    0.76
   2  -7   0    1.25    0.69
   3  -7   0    3.35    0.63
   3   7   0    4.12    0.44
  -3  -7   0    3.07    0.94
  -3   7   0    3.48    0.71
  -3   7   0    3.73    0.91
   3   7   0    3.76    0.43
  -3   7   0    4.08    0.71
  -4   7   0  319.79    8.29
   4  -7   0  304.20    7.45
   4   7   0  332.24    7.03
  -4  -7   0  294.27    8.29
  -4   7   0  316.01    7.62
   4   7   0  305.15    7.01
   5   7   0  157.12    4.12
  -5   7   0  156.80    5.06
  -5   7   0  149.48    4.57
  -5  -7   0  157.43    5.10
   5  -7   0  157.78    4.57
  -5  -7   0  154.01    3.53
   6   7   0   16.62    1.45
  -6  -7   0   17.99    1.04
   6  -7   0   18.07    1.56
  -6   7   0   15.93    1.58
  -6   7   0   15.69    1.71
  -6  -7   0   16.61    1.72
  -7  -7   0    7.25    0.86
  -7  -7   0   11.51    1.63
  -7   7   0    3.77    1.27
  -7  -7   0    7.09    0.83
   7   7   0    5.83    1.14
   7  -7   0    6.37    1.32
   8   7   0   61.30    2.97
  -8  -7   0   66.54    2.55
  -8  -7   0   66.45    2.00
  -8  -7   0   66.97    3.47
  -8   7   0   63.88    3.39
   8  -7   0   66.46    3.39
  -9  -7   0   34.51    2.79
   9   7   0   40.69    2.56
  -9   7   0   37.69    2.68
   9  -7   0   42.06    2.92
 -10   7   0   -0.90    1.27
  10   7   0    0.45    1.35
  10  -7   0    3.40    1.56
 -10  -7   0    3.56    1.58
  11  -7   0   53.76    3.49
 -11   7   0   57.67    3.63
 -11  -7   0   56.39    3.44
  11   7   0   55.74    3.37
  12   7   0    0.16    1.44
 -12   7   0   -0.54    1.61
  12  -7   0   -0.02    1.29
 -12  -7   0   -0.49    1.38
 -13   7   0    1.97    1.82
  13   7   0    2.15    1.68
 -13  -7   0    2.35    1.71
  13  -7   0    3.43    1.86
  14  -7   0   -1.48    1.53
  14   7   0   -1.66    1.65
 -14   7   0    2.25    2.01
  15  -7   0    3.47    2.20
  15   7   0   10.41    2.58
 -15   7   0    7.81    2.45
   0   8   0  110.09    2.61
   0  -8   0  103.87    3.72
   0   8   0  102.01    3.17
   0   8   0  112.24    2.66
   0   8   0  106.75    2.60
  -1   8   0   22.28    1.48
   1  -8   0   24.66    1.67
  -1   8   0   28.15    1.23
   1   8   0   27.45    1.25
  -1  -8   0   24.42    1.97
  -1   8   0   27.85    1.15
  -1   8   0   26.43    1.17
   2  -8   0  128.72    4.11
  -2   8   0  132.91    3.48
  -2  -8   0  127.58    4.34
  -2   8   0  126.04    3.42
  -2   8   0  123.89    3.96
  -3   8   0   -0.02    0.58
   3  -8   0    0.72    0.51
  -3   8   0    0.35    0.71
  -3  -8   0    1.63    0.90
   3   8   0    1.02    0.35
   3   8   0    0.68    0.32
  -4  -8   0  128.48    4.56
   4   8   0  135.73    3.38
  -4   8   0  132.15    3.98
   4  -8   0  130.79    3.77
   4   8   0  138.73    3.36
  -4   8   0  128.31    4.40
  -5   8   0   26.55    2.03
  -5   8   0   24.37    1.75
   5  -8   0   27.13    1.74
  -5  -8   0   27.21    2.21
   5   8   0   26.22    1.44
  -6  -8   0  101.35    2.44
   6   8   0  104.25    3.26
  -6  -8   0  101.38    4.19
   6  -8   0  100.94    3.66
  -6   8   0   98.20    3.72
   7  -8   0   66.52    3.06
  -7  -8   0   65.74    3.42
  -7  -8   0   66.50    2.04
  -7   8   0   62.37    3.04
   7   8   0   67.79    2.75
  -8  -8   0    6.45    1.71
   8  -8   0    6.63    1.51
  -8  -8   0   10.62    1.07
   8   8   0    9.01    1.43
  -8   8   0    6.69    1.65
  -9  -8   0    0.14    1.45
   9  -8   0    0.95    1.30
   9   8   0    1.11    1.16
  -9   8   0   -1.23    1.39
  10  -8   0   10.12    1.92
 -10  -8   0    8.91    2.02
 -10   8   0    8.61    1.95
  10   8   0    9.11    1.75
 -11  -8   0   73.86    4.17
 -11   8   0   78.08    4.10
  11   8   0   72.41    3.81
  11  -8   0   80.44    4.26
  12  -8   0   25.61    2.82
 -12   8   0   19.54    2.54
 -12  -8   0   19.41    2.53
  12   8   0   22.51    2.51
 -13  -8   0    1.94    1.75
  13  -8   0    3.24    1.93
 -13   8   0    5.08    2.04
  13   8   0    3.71    1.81
 -14   8   0    2.26    2.18
  14  -8   0    3.26    1.98
  14   8   0    8.27    2.19
  15   8   0   10.38    2.52
  15  -8   0    9.17    2.66
 -15   8   0    8.11    2.55
   0   9   0   -0.02    0.40
   0  -9   0    0.01    0.83
   0   9   0   -0.01    0.44
   0   9   0   -0.33    0.38
   0   9   0   -0.29    0.58
  -1   9   0  294.55    6.68
  -1  -9   0  287.91    8.10
  -1   9   0  292.22    7.46
  -1   9   0  303.71    6.76
  -1   9   0  304.87    6.67
   1   9   0  283.26    7.04
   1  -9   0  299.96    8.07
  -2  -9   0  185.99    5.87
   2  -9   0  186.36    4.24
  -2   9   0  195.36    5.44
  -2   9   0  188.43    4.73
   2  -9   0  178.96    5.55
  -3   9   0  144.98    4.00
  -3   9   0  144.84    4.57
   3   9   0  142.31    3.23
   3  -9   0  133.77    3.63
  -3  -9   0  134.30    4.82
   3   9   0  137.63    3.24
   4   9   0   19.44    1.11
  -4   9   0   19.80    1.50
   4  -9   0   19.61    1.35
   4   9   0   20.97    1.06
  -4  -9   0   19.02    1.86
  -4   9   0   22.11    1.97
   5   9   0    0.23    0.58
  -5   9   0    0.49    0.99
  -5  -9   0    0.78    1.04
   5   9   0    0.04    0.53
  -5   9   0   -1.01    0.83
   5  -9   0    0.78    0.76
  -6   9   0   15.96    1.64
   6  -9   0   17.05    1.49
  -6  -9   0   18.66    1.99
   6   9   0   16.24    1.45
  -7  -9   0   58.25    3.46
   7  -9   0   62.86    2.97
   7   9   0   63.96    2.68
  -7   9   0   65.40    3.10
   8  -9   0   75.01    3.50
   8   9   0   74.22    3.20
  -8  -9   0   70.80    2.16
  -8   9   0   78.71    3.73
  -8  -9   0   72.94    3.90
   9   9   0    9.23    1.52
   9  -9   0    6.65    1.69
  -9   9   0    6.62    1.69
  -9  -9   0    5.69    1.81
  10   9   0   16.14    1.94
  10  -9   0   17.76    2.21
 -10  -9   0   15.47    2.32
 -10   9   0   18.95    2.39
 -11   9   0    3.66    1.82
  11  -9   0    1.76    1.48
 -11  -9   0    1.42    1.65
  11   9   0    1.83    1.48
 -12   9   0    3.56    1.92
 -12  -9   0    0.60    1.69
  12  -9   0    0.36    1.60
  12   9   0    1.97    1.55
  13   9   0   -2.00    1.50
 -13  -9   0    0.59    1.84
  13  -9   0    2.76    1.86
 -13   9   0    1.74    1.98
 -14   9   0    1.72    2.17
  14   9   0    2.08    1.94
  14  -9   0    1.73    1.93
  15   9   0   13.03    2.73
  15  -9   0   13.98    2.83
 -15   9   0   15.22    2.99
   0  10   0    1.70    0.70
   0  10   0    3.43    0.54
   0  10   0    1.70    0.48
   0  10   0    1.78    0.46
   0 -10   0    2.81    1.07
   1  10   0   11.09    0.64
  -1  10   0   12.56    1.05
  -1  10   0   10.00    0.84
   1  10   0   10.21    0.63
  -1  10   0    9.66    1.17
  -1 -10   0   10.65    1.48
   1 -10   0   13.39    1.54
  -2  10   0  249.35    6.67
  -2 -10   0  233.60    7.15
   2 -10   0  240.47    6.95
  -2  10   0  229.02    5.80
  -3  10   0   71.81    3.13
  -3  10   0   70.09    2.57
  -3 -10   0   68.05    3.51
   4  10   0   96.23    2.50
  -4  10   0   92.32    3.24
   4 -10   0   93.44    2.94
  -4  10   0   91.49    3.73
   4  10   0   89.07    2.50
  -4 -10   0   92.39    4.14
  -5 -10   0   59.72    3.30
   5 -10   0   59.54    2.50
   5  10   0   62.95    2.15
  -5  10   0   60.65    2.78
   6 -10   0  217.62    6.04
  -6 -10   0  213.44    7.05
   6  10   0  219.01    5.58
  -6  10   0  220.26    6.40
   7  10   0    3.48    1.01
   7 -10   0    2.68    1.11
  -7 -10   0    3.66    1.64
  -7  10   0    3.48    1.36
   8 -10   0   10.29    1.62
  -8 -10   0    7.40    1.81
  -8  10   0    9.20    1.74
   8  10   0    9.87    1.44
   9  10   0   34.79    2.47
  -9  10   0   39.56    2.91
  -9 -10   0   36.50    3.19
   9 -10   0   38.56    2.84
  10 -10   0   27.75    2.57
  10  10   0   22.44    2.11
 -10  10   0   22.42    2.55
 -10 -10   0   22.84    2.64
  11 -10   0    0.19    1.39
 -11 -10   0   -1.17    1.72
  11  10   0    0.87    1.40
 -11  10   0    1.24    1.56
 -12 -10   0   60.41    4.16
 -12  10   0   72.00    4.42
  12  10   0   69.87    3.94
  12 -10   0   70.31    4.25
 -13 -10   0    1.00    1.98
  13 -10   0   -0.03    1.69
 -13  10   0    3.10    2.11
  13  10   0    2.17    1.70
  14  10   0   20.26    2.77
 -14  10   0   20.53    3.12
   0  11   0    0.16    0.71
   0  11   0   -0.40    0.43
   0 -11   0    0.69    1.04
   0  11   0    0.61    0.52
   1  11   0  276.26    5.87
  -1  11   0  260.80    6.29
   1  11   0  277.53    6.81
  -1  11   0  278.81    6.41
   1 -11   0  265.29    7.89
  -1  11   0  279.35    7.30
  -1 -11   0  266.43    8.11
   1  11   0  265.76    5.92
   1  11   0  267.21    5.89
  -2  11   0  346.94    8.22
  -2 -11   0  356.96   10.03
  -2  11   0  361.61    9.25
   2 -11   0  354.12    9.71
  -3  11   0    1.85    1.09
  -3  11   0   -0.09    0.74
  -3 -11   0    2.49    1.26
  -4  11   0   24.21    1.87
  -4 -11   0   31.01    2.65
   4  11   0   29.05    1.23
  -5 -11   0    1.45    1.33
   5  11   0    0.04    0.68
  -5  11   0    0.00    1.05
   5 -11   0   -0.03    0.84
   6 -11   0   22.67    1.80
  -6  11   0   22.06    2.01
   6  11   0   24.39    1.58
  -6 -11   0   26.42    2.54
   7  11   0    1.53    0.95
  -7  11   0   -0.89    1.20
   7 -11   0    0.93    0.98
  -7 -11   0    0.09    1.57
   8  11   0    5.87    1.28
   8 -11   0    5.19    1.35
  -8 -11   0    6.18    1.87
  -8  11   0    7.86    1.70
  -9  11   0   13.99    2.14
   9  11   0   13.27    1.64
  -9 -11   0   13.86    2.27
 -10  11   0   37.28    3.24
 -10 -11   0   38.08    3.51
  10  11   0   36.53    2.76
 -11 -11   0    2.22    1.97
  11  11   0    1.99    1.51
 -11  11   0    3.59    1.99
  12  11   0    0.24    1.45
 -12  11   0    2.52    1.98
 -12 -11   0   -1.38    1.79
 -13  11   0    8.98    2.46
  13  11   0    7.10    2.00
 -13 -11   0    8.26    2.50
 -14  11   0    1.27    2.05
  14  11   0    1.62    1.84
   0 -12   0   71.06    3.69
   0  12   0   70.43    2.11
   0  12   0   69.86    2.84
   1  12   0  160.27    3.73
   1 -12   0  164.39    5.82
  -1  12   0  156.88    4.13
  -1  12   0  160.82    5.01
   1  12   0  157.46    3.67
  -1 -12   0  160.03    5.89
  -2 -12   0   32.76    2.62
  -2  12   0   32.21    2.22
   2 -12   0   33.33    2.65
  -2  12   0   32.17    1.69
  -3 -12   0  142.97    5.64
  -3  12   0  136.15    4.20
  -3  12   0  146.83    5.04
  -4  12   0   16.21    1.52
   4  12   0   14.56    0.96
  -4 -12   0   16.53    2.24
  -5 -12   0   22.40    2.53
  -5  12   0   20.57    1.87
   5  12   0   22.29    1.32
   6  12   0   -0.81    0.71
  -6  12   0   -1.27    1.15
  -6 -12   0   -0.59    1.50
   7  12   0   80.39    2.99
  -7 -12   0   83.93    4.41
  -7  12   0   84.26    3.77
   8  12   0   58.60    2.71
  -8 -12   0   61.51    4.08
  -8  12   0   57.84    3.38
  -9 -12   0    3.14    2.00
  -9  12   0    8.80    1.95
   9  12   0    3.02    1.31
 -10  12   0   22.36    2.62
 -10 -12   0   17.46    2.68
  10  12   0   23.89    2.15
 -11  12   0    5.80    2.02
  11  12   0    1.01    1.36
 -11 -12   0    5.72    2.22
 -12  12   0    4.63    2.18
 -12 -12   0    5.96    2.29
  12  12   0    3.22    1.56
 -13  12   0    1.82    1.93
  13  12   0    2.56    1.76
 -13 -12   0    4.02    2.37
   0  13   0    1.71    1.07
   0  13   0    1.12    0.69
   0 -13   0    0.64    1.55
  -1  13   0  175.47    5.43
  -1  13   0  165.98    4.44
   1 -13   0  169.33    6.27
  -1 -13   0  175.12    6.49
   1  13   0  170.01    3.94
  -2  13   0   39.11    1.92
   2 -13   0   35.30    2.95
  -2 -13   0   34.69    2.91
  -2  13   0   43.29    2.61
  -3  13   0    5.55    1.00
  -3 -13   0    5.42    1.71
  -4  13   0    6.77    1.23
  -4 -13   0    4.99    1.82
   5  13   0   47.90    1.78
  -5  13   0   48.62    2.69
  -5 -13   0   50.64    3.51
  -6  13   0    3.16    1.35
  -6 -13   0    1.44    1.76
   6  13   0   -0.13    0.78
  -7  13   0   31.59    2.56
  -7 -13   0   24.97    3.01
   7  13   0   27.52    1.86
  -8 -13   0   -0.72    1.79
   8  13   0   -0.39    1.08
  -8  13   0    2.30    1.58
  -9 -13   0    9.29    2.44
  -9  13   0   16.47    2.38
   9  13   0   11.60    1.51
  10  13   0   25.41    2.29
 -10  13   0   28.18    2.87
 -10 -13   0   28.04    3.21
 -11  13   0   13.97    2.51
 -11 -13   0   12.71    2.66
  11  13   0   15.04    1.99
 -12 -13   0    3.56    2.30
  12  13   0    3.39    1.63
 -12  13   0    1.79    2.02
  13  13   0    4.16    1.81
 -13 -13   0    3.52    2.42
 -13  13   0    2.60    2.24
   0  14   0   51.31    1.80
   0 -14   0   49.94    3.51
  -1 -14   0   17.11    2.23
  -1  14   0   19.10    1.37
   1 -14   0   19.42    2.32
  -1  14   0   21.83    2.00
  -2  14   0    2.94    0.91
  -2 -14   0    4.80    1.69
  -3 -14   0   47.38    3.61
  -3  14   0   45.44    2.30
  -4 -14   0   15.44    2.29
  -4  14   0   15.45    1.59
  -5  14   0  123.35    4.44
  -5 -14   0  127.96    5.71
  -6  14   0   69.04    3.35
  -6 -14   0   63.02    4.25
  -7  14   0   24.37    2.35
  -7 -14   0   23.84    2.98
   7  14   0   21.74    1.73
  -8  14   0    1.34    1.53
   8  14   0   -0.75    0.93
  -8 -14   0   -2.11    1.63
  -9 -14   0   -1.21    1.86
   9  14   0   -1.39    1.04
  -9  14   0    1.33    1.59
  10  14   0    0.61    1.24
 -10  14   0    3.27    1.76
 -10 -14   0   -3.90    1.75
 -11 -14   0    7.93    2.61
 -11  14   0   10.39    2.32
  11  14   0   15.97    1.98
  12  14   0    0.84    1.49
 -12  14   0   -0.80    1.99
 -12 -14   0    3.72    2.24
   0 -15   0    1.54    1.53
   0  15   0    1.07    0.62
  -1 -15   0   10.59    2.19
  -1  15   0    7.61    1.02
   1 -15   0   11.39    2.08
  -2 -15   0   13.20    2.33
  -2  15   0   17.68    1.54
  -3 -15   0    3.82    1.92
  -3  15   0    3.20    1.08
  -4 -15   0   15.43    2.41
  -4  15   0   11.30    1.50
  -5 -15   0    7.53    2.11
  -5  15   0    9.52    1.51
  -6 -15   0   -0.79    1.62
  -6  15   0   -0.31    1.24
  -7  15   0    6.72    1.72
  -7 -15   0    7.25    2.25
  -8 -15   0    3.61    1.97
  -8  15   0    4.54    1.68
  -9 -15   0    7.40    2.28
  -9  15   0    5.69    1.98
 -10  15   0   -0.66    1.67
 -10 -15   0   -1.45    1.97
 -11  15   0    1.96    1.91
 -11 -15   0   -1.99    1.79
   0 -16   0   52.69    3.91
   1 -16   0   52.83    3.86
  -1 -16   0   58.51    3.90
  -1  16   0   48.04    2.06
  -2  16   0    1.89    1.01
  -2 -16   0    5.20    1.99
  -3 -16   0    4.27    1.90
  -3  16   0    1.36    1.04
  -4 -16   0    0.99    1.81
  -4  16   0    2.71    1.16
  -5  16   0    6.35    1.45
  -5 -16   0    6.04    2.30
  -6  16   0   34.41    2.64
  -6 -16   0   31.51    3.42
  -7  16   0   18.10    2.19
  -7 -16   0   17.51    2.82
  -8 -16   0   -0.73    1.95
  -8  16   0    2.62    1.68
  -9  16   0    2.15    1.85
  -9 -16   0    1.11    2.04
 -10  16   0   -1.47    1.63
 -10 -16   0   -2.47    1.84
 -11  16   0    1.42    1.92
 -11 -16   0    0.66    2.08
   0 -17   0    1.74    1.87
  -1 -17   0   20.99    2.97
  -2 -17   0    2.60    1.86
  -2  17   0    0.50    0.95
  -3 -17   0   15.79    2.65
  -3  17   0   20.16    1.74
  -4 -17   0   16.11    2.81
  -4  17   0   14.59    1.72
  -5  17   0    1.39    1.37
  -5 -17   0    1.30    2.13
  -6 -17   0    4.00    2.32
  -6  17   0    2.14    1.44
  -7  17   0   21.99    2.41
  -7 -17   0   22.34    3.26
  -8 -17   0    4.74    2.49
  -8  17   0   -0.95    1.53
  -9  17   0    1.07    1.72
  -9 -17   0    2.63    2.31
 -10 -17   0    4.82    2.45
 -10  17   0    3.18    2.03
   0 -18   0   12.03    2.54
  -1 -18   0   55.93    4.46
  -2 -18   0   15.10    2.99
  -3 -18   0   36.42    3.82
  -3  18   0   38.29    2.39
  -4 -18   0   -0.93    2.16
  -4  18   0    1.07    1.33
  -5 -18   0    5.44    2.55
  -5  18   0    4.00    1.52
  -6  18   0    5.56    1.72
  -6 -18   0   -1.88    2.25
  -7 -18   0    2.66    2.31
  -7  18   0   -0.14    1.55
  -8  18   0    2.13    1.77
  -8 -18   0   -1.60    2.17
  -9 -18   0    1.06    2.33
  -1 -19   0    3.34    2.42
  -2 -19   0   14.61    2.86
  -3 -19   0    5.76    2.65
  -4  19   0    3.41    1.39
  -4 -19   0    7.32    2.70
  -5  19   0   19.74    2.15
  -5 -19   0   21.85    3.44
  -6 -19   0    0.76    2.34
  -6  19   0    0.57    1.51
  -7 -19   0    1.89    2.25
  -7  19   0    3.33    1.70
  -1 -20   0    5.59    2.54
  -2 -20   0   -0.76    2.14
  -3 -20   0    0.75    2.15
  -4 -20   0    0.84    2.28
  -5  20   0    9.63    1.79
  -5 -20   0   12.43    2.96
  -6 -20   0   -3.21    2.16
  -2 -21   0    2.02    2.40
  -3 -21   0    1.51    2.28
 -16   0   1   -1.45    1.84
  16   0  -1   -1.71    2.05
  15   0  -1    6.67    2.37
 -15   0   1    5.19    2.08
 -14   0   1   -1.38    1.50
  14   0  -1    0.85    1.85
  13   0  -1   13.31    2.37
 -13   0   1   14.15    2.04
 -12   0   1    0.96    1.27
  12   0  -1    2.65    1.57
 -12   0   1    2.58    1.26
 -11   0   1  224.40    7.00
  11   0  -1  235.43    7.66
 -10   0   1    0.18    1.15
  10   0  -1   -0.11    1.26
 -10   0   1    0.94    1.20
  -9   0   1   34.55    2.27
  -9   0   1   37.37    2.51
   9   0  -1   37.64    2.52
  -8   0   1   -0.30    0.92
  -8   0   1   -0.23    0.86
   8   0  -1   -0.48    0.84
  -7   0   1   -0.14    0.66
   7   0  -1    0.49    0.84
  -7   0   1   -0.78    0.66
  -6   0   1    0.19    0.62
   6   0  -1    0.80    0.75
  -6   0   1   -0.92    0.54
  -5   0   1   13.71    1.08
   5   0  -1   15.81    1.19
  -5   0   1   16.10    1.21
   4   0  -1    0.49    0.47
  -4   0   1    0.43    0.46
   3   0  -1 5474.22  111.19
  -3   0   1 5423.59  110.68
  -2   0   1    0.39    0.23
   2   0  -1    0.38    0.24
   1   0  -1  436.28    9.45
   0   0  -1   -6.54    0.05
   0   0   1   -6.64    0.05
   0   0  -1   -6.64    0.05
   0   0   1   -6.64    0.05
   0   0   1   -6.60    0.06
   0   0  -1   -6.61    0.05
   0   0   1   -6.68    0.04
  -1   0  -1   47.87    1.33
   1   0   1   37.92    1.28
   1   0   1   43.99    1.31
   1   0   1   39.94    1.25
  -1   0  -1   40.47    1.25
  -1   0  -1   42.43    1.30
  -1   0  -1   44.53    1.27
  -2   0  -1   -1.09    0.31
   2   0   1   -1.56    0.33
   2   0   1   -1.61    0.32
  -2   0  -1   -0.98    0.34
  -2   0  -1   -1.67    0.29
   3   0   1 2446.02   50.49
   3   0   1 2528.65   50.99
  -3   0  -1 2470.42   53.00
  -3   0  -1 2509.92   50.87
  -3   0  -1 2489.21   50.39
   4   0   1    2.47    0.69
   4   0   1    0.09    0.53
  -4   0  -1    0.27    0.52
  -4   0  -1    0.04    0.48
  -4   0  -1   -0.59    0.49
  -5   0  -1  351.47    8.08
  -5   0  -1  341.67    8.30
  -5   0  -1  342.99    8.08
   5   0   1  341.38    8.26
  -6   0  -1   -0.45    0.66
   6   0   1    1.06    0.81
  -6   0  -1    0.26    0.63
  -6   0  -1    3.19    0.83
  -7   0  -1  133.09    4.18
   7   0   1  131.51    4.42
  -7   0  -1  132.44    4.18
  -7   0  -1  133.08    4.23
  -8   0  -1   -0.30    0.82
  -8   0  -1   -0.18    0.94
  -8   0  -1    0.09    0.89
  -8   0  -1   -0.02    0.69
   8   0   1   -0.58    0.91
  -9   0  -1    3.78    1.23
   9   0   1    3.26    1.32
  -9   0  -1    2.70    1.14
  -9   0  -1    2.13    1.25
  -9   0  -1    3.04    0.95
 -10   0  -1    0.44    1.18
  10   0   1   -1.94    1.06
 -10   0  -1    0.50    0.91
 -11   0  -1   46.02    3.02
  11   0   1   49.27    3.32
  12   0   1    1.77    1.66
 -12   0  -1   -0.05    1.32
  13   0   1    6.50    2.08
 -13   0  -1    5.49    1.74
  14   0   1   -0.54    1.76
 -14   0  -1   -1.96    1.46
 -15   0  -1   74.31    4.49
  15   0   1   78.35    5.26
  16   0   1    1.98    2.43
  16   1  -1    2.75    2.31
 -16   1   1    0.81    1.98
  16  -1  -1    4.97    2.54
  15  -1  -1   12.66    2.92
  15   1  -1   11.27    2.80
 -15   1   1   10.52    2.45
 -15  -1   1    7.80    2.20
  14  -1  -1    4.16    2.11
 -14   1   1    6.14    1.95
  14   1  -1    5.15    2.21
 -14  -1   1    4.64    1.80
  13   1  -1   23.88    2.80
 -13  -1   1   22.68    2.44
  13  -1  -1   20.42    2.66
 -13   1   1   22.82    2.42
  12   1  -1    1.13    1.64
 -12  -1   1    0.88    1.30
  12  -1  -1    3.39    1.82
 -12  -1   1    0.09    1.40
 -12   1   1    2.08    1.45
  11   1  -1   51.47    3.46
  11  -1  -1   50.65    3.39
 -11  -1   1   50.21    2.90
 -11   1   1   47.40    3.03
 -11  -1   1   51.57    3.04
 -10   1   1   27.02    2.29
  10  -1  -1   24.64    2.42
 -10  -1   1   30.02    2.39
 -10  -1   1   32.04    2.41
  10   1  -1   27.93    2.48
 -10  -1   1   25.84    2.32
  -9  -1   1    0.58    1.05
   9  -1  -1    0.82    1.22
   9   1  -1   -0.33    1.07
  -9  -1   1   -0.56    1.09
  -9   1   1   -0.86    1.09
  -8   1   1  321.12    8.48
  -8  -1   1  325.15    8.40
   8   1  -1  332.45    8.70
   8  -1  -1  315.99    8.70
  -8   1   1  349.85    8.67
  -8  -1   1  344.82    8.48
  -7  -1   1  192.76    5.34
  -7   1   1  187.80    5.43
   7  -1  -1  190.47    5.60
  -7   1   1  205.42    5.55
   7   1  -1  189.27    5.54
  -7  -1   1  195.96    5.39
  -6  -1   1  108.59    3.38
  -6   1   1  106.24    3.42
   6   1  -1  106.52    3.53
  -6  -1   1  107.79    3.39
   6  -1  -1  108.90    3.57
  -6   1   1  106.02    3.56
  -5   1   1   62.03    2.35
   5  -1  -1   70.64    2.56
  -5  -1   1   67.17    2.41
   5   1  -1   71.47    2.49
  -5  -1   1   69.33    2.32
  -4  -1   1  508.15   11.18
  -4   1   1  510.59   11.29
   4   1  -1  512.25   11.28
   4  -1  -1  521.03   11.37
   3  -1  -1  417.94    9.35
  -3  -1   1  439.00    9.27
   3   1  -1  429.16    9.29
  -3   1   1  421.22    9.33
  -2  -1   1  956.36   19.65
   2   1  -1  954.63   19.67
   2  -1  -1  949.14   19.69
  -2   1   1  928.19   19.65
   1   1  -1 1069.32   22.34
   1  -1  -1  977.85   22.25
  -1   1   1 1133.69   22.46
  -1   1   1 1040.02   22.17
   1   1  -1 1152.24   23.09
   0   1  -1  872.61   18.78
  -1   1  -1 1767.47   37.33
   1  -1   1 1762.55   35.62
  -1   1  -1 1807.63   44.27
  -1  -1  -1 1761.35   36.10
  -1  -1  -1 1732.73   37.83
   1   1   1 1790.62   35.93
  -1   1  -1 1796.72   35.63
   1   1   1 1761.73   36.10
   1  -1   1 1672.26   35.66
   1  -1   1 1488.18   42.09
   1  -1   1 1664.72   37.29
   1   1   1 1691.90   36.68
  -1   1  -1 1761.59   35.43
   1   1   1 1711.13   41.36
   2  -1   1 5979.46  121.17
  -2  -1  -1 5864.54  128.05
  -2  -1  -1 5903.55  129.33
  -2   1  -1 5892.76  122.20
   2   1   1 5967.02  122.06
   2   1   1 5846.23  129.60
   2   1   1 5901.91  122.14
   2  -1   1 5800.16  127.79
  -2  -1  -1 6119.37  122.40
   2  -1   1 5916.68  120.44
  -2  -1  -1 5984.17  121.68
  -2   1  -1 5970.65  120.26
  -2   1  -1 5785.77  126.63
   3  -1   1   11.29    0.86
  -3  -1  -1   10.75    0.81
   3   1   1   11.50    0.89
  -3   1  -1    9.99    0.79
  -3   1  -1    9.52    0.82
  -3   1  -1    8.38    0.76
  -3  -1  -1   12.02    0.73
  -3  -1  -1    9.43    0.71
   3   1   1    9.44    0.76
  -3  -1  -1    9.76    0.70
   3  -1   1    7.63    0.73
  -4   1  -1  805.70   17.05
  -4  -1  -1  790.94   16.92
  -4  -1  -1  800.87   17.67
  -4   1  -1  800.92   17.86
   4   1   1  790.08   17.02
  -4  -1  -1  804.01   17.65
   4  -1   1  800.06   17.33
  -4  -1  -1  828.96   17.13
  -4   1  -1  801.14   17.21
   4   1   1  816.26   17.26
  -5   1  -1  227.67    5.82
  -5  -1  -1  230.98    5.73
  -5  -1  -1  232.53    5.67
   5   1   1  223.72    5.86
  -5   1  -1  230.50    6.02
   5  -1   1  233.72    6.03
  -5  -1  -1  232.07    5.75
  -5   1  -1  226.84    5.83
  -5  -1  -1  228.95    5.79
   6   1   1  182.55    5.27
  -6  -1  -1  189.85    5.15
  -6  -1  -1  190.77    5.14
   6  -1   1  191.13    5.42
  -6  -1  -1  187.52    5.09
  -6   1  -1  197.99    5.44
  -6   1  -1  188.40    5.22
  -6   1  -1  191.78    5.26
  -6  -1  -1  184.68    4.93
  -7  -1  -1  184.69    5.25
  -7  -1  -1  187.56    5.26
  -7   1  -1  189.49    5.39
   7   1   1  180.36    5.49
  -7   1  -1  200.89    5.61
  -7  -1  -1  185.02    5.00
   7  -1   1  177.48    5.50
  -7  -1  -1  186.07    5.22
  -7   1  -1  180.72    5.29
  -8   1  -1  149.11    4.80
  -8  -1  -1  150.92    4.73
   8  -1   1  147.83    5.05
  -8  -1  -1  147.11    4.40
   8   1   1  153.56    5.11
  -8  -1  -1  148.60    4.72
  -8  -1  -1  155.17    4.76
  -8   1  -1  157.95    4.92
  -8   1  -1  155.98    5.01
  -9   1  -1   85.93    3.63
   9   1   1   88.16    3.98
  -9  -1  -1   85.97    3.21
  -9   1  -1   95.93    3.90
  -9  -1  -1   90.36    3.57
   9  -1   1   91.80    4.07
  -9  -1  -1   83.76    3.53
  -9  -1  -1   92.32    3.74
 -10   1  -1   22.89    2.18
 -10  -1  -1   23.18    1.86
 -10  -1  -1   25.99    2.18
 -10  -1  -1   19.52    2.05
  10   1   1   19.42    2.24
 -10   1  -1   17.71    1.66
 -10  -1  -1   18.92    1.95
  10  -1   1   20.29    2.29
 -11   1  -1    0.42    1.27
  11   1   1   -2.42    1.29
 -11  -1  -1    0.68    1.09
  11  -1   1   -0.03    1.50
 -11  -1  -1   -1.88    1.19
  12   1   1   26.45    2.69
 -12  -1  -1   23.47    2.34
 -12   1  -1   21.17    2.28
  12  -1   1   27.64    2.91
 -13  -1  -1    7.15    1.79
 -13   1  -1    4.65    1.81
  13   1   1    4.26    2.03
  13  -1   1    7.45    2.09
 -14   1  -1    2.72    1.80
 -14  -1  -1    1.54    1.75
  14   1   1    1.37    2.04
  14  -1   1    0.63    1.92
  15   1   1    1.07    2.24
 -15   1  -1   -1.06    1.86
  15  -1   1   -0.04    2.12
  16  -1   1    6.71    2.56
  16   1   1    2.71    2.38
 -16   1  -1    3.98    2.14
 -16   2   1    2.90    2.23
  16   2  -1   11.69    2.91
  16  -2  -1   10.12    2.68
  15   2  -1    3.79    2.16
 -15   2   1    0.47    1.94
  15  -2  -1   -4.72    1.87
  14  -2  -1    0.94    2.00
 -14   2   1   -0.15    1.66
  14   2  -1    2.86    2.09
 -14  -2   1   -2.46    1.48
 -13   2   1    6.29    1.99
  13   2  -1    3.45    1.96
 -13  -2   1    6.57    1.76
  13  -2  -1    6.26    2.08
  12  -2  -1    4.77    1.81
 -12   2   1    1.27    1.56
 -12  -2   1    3.87    1.46
 -12  -2   1    1.53    1.39
  12   2  -1    1.82    1.71
 -11  -2   1    9.47    1.60
  11   2  -1    9.01    2.02
 -11   2   1    7.60    1.82
 -11  -2   1   11.82    1.76
  11  -2  -1   10.95    1.99
 -10   2   1   72.49    3.71
 -10  -2   1   71.46    3.36
  10   2  -1   70.69    3.64
  10  -2  -1   71.53    3.77
 -10  -2   1   86.02    3.54
 -10  -2   1   71.45    3.57
 -10  -2   1   74.52    3.31
   9  -2  -1   44.04    2.78
   9   2  -1   48.80    2.91
  -9   2   1   42.19    2.59
  -9  -2   1   46.43    2.53
  -9  -2   1   45.23    2.51
   8  -2  -1   80.18    3.50
  -8  -2   1   91.24    3.31
  -8   2   1   86.67    3.49
  -8  -2   1   83.84    3.23
   8   2  -1   89.63    3.57
   7   2  -1    0.44    0.92
   7  -2  -1    1.02    0.88
  -7  -2   1    1.67    0.84
  -7   2   1    1.29    0.87
  -7  -2   1    1.89    0.81
  -7   2   1    1.66    0.93
  -6  -2   1   75.19    2.60
   6   2  -1   71.22    2.72
  -6   2   1   68.83    2.78
   6  -2  -1   69.47    2.78
  -6  -2   1   71.01    2.59
  -6   2   1   71.94    2.77
   5  -2  -1  125.25    3.73
  -5  -2   1  125.89    3.48
  -5   2   1  127.71    3.69
  -5  -2   1  125.85    3.51
   5   2  -1  122.44    3.58
   4  -2  -1 1622.05   33.61
  -4   2   1 1608.14   33.57
  -4  -2   1 1596.05   33.06
  -4  -2   1 1653.05   33.39
   4   2  -1 1611.16   33.47
  -3   2   1  813.96   17.29
  -3  -2   1  803.06   17.10
   3  -2  -1  835.40   17.34
   3   2  -1  824.59   17.18
  -2  -2   1 2503.37   51.32
   2   2  -1 2621.37   50.96
  -2   2   1 2448.93   50.98
   2   2  -1 2444.46   51.85
   2  -2  -1 2463.24   51.00
  -1  -2   1  178.47    4.34
  -1   2   1  178.11    4.01
  -1  -2   1  172.08    4.06
   1  -2  -1  176.98    4.00
   1   2  -1  180.87    3.99
   1   2  -1  184.02    3.97
  -1   2   1  184.95    4.01
   0  -2   1   16.05    0.69
   0  -2   1   14.33    0.52
   0   2  -1   16.63    0.54
   0   2   1   18.26    0.50
   0  -2  -1   16.00    0.70
   0  -2  -1   15.13    0.46
   0  -2   1   14.13    0.52
   0   2  -1   16.68    0.57
   0   2   1   15.39    0.48
   0   2  -1   15.78    0.55
   0  -2   1   13.92    0.61
   0   2   1   15.24    0.48
  -1   2  -1 3560.17   71.94
  -1  -2  -1 3487.75   75.87
   1  -2   1 3482.99   72.70
   1  -2   1 3453.15   76.38
   1  -2   1 3502.77   76.03
   1   2   1 3562.50   74.33
   1   2   1 3634.11   73.65
   1  -2   1 3457.84   71.33
  -1   2  -1 3387.36   74.58
   1   2   1 3390.03   74.64
  -1   2  -1 3487.81   71.60
  -2  -2  -1    5.78    0.46
   2   2   1    5.13    0.49
  -2  -2  -1    5.72    0.36
   2   2   1    4.02    0.40
   2  -2   1    5.03    0.56
  -2  -2  -1    7.01    0.64
  -2   2  -1    3.83    0.46
   2  -2   1    3.98    0.51
   2  -2   1    4.76    0.56
  -2   2  -1    4.56    0.52
  -2   2  -1    4.65    0.54
   3   2   1 1311.67   27.18
   3   2   1 1331.47   26.95
  -3  -2  -1 1319.66   28.43
  -3  -2  -1 1373.99   27.10
   3  -2   1 1263.57   27.03
   3  -2   1 1306.64   27.31
  -3   2  -1 1285.81   26.97
  -3   2  -1 1291.36   27.23
  -3   2  -1 1293.76   28.38
  -3  -2  -1 1319.76   28.38
  -3  -2  -1 1317.10   26.85
  -4  -2  -1   11.36    0.81
  -4   2  -1   10.57    0.95
  -4   2  -1    9.41    0.94
   4   2   1   11.10    0.93
   4   2   1   12.25    1.06
  -4   2  -1    9.57    0.96
  -4  -2  -1   14.34    0.99
  -4  -2  -1   10.92    0.88
  -4  -2  -1   11.26    0.90
   4  -2   1    9.57    0.93
  -5  -2  -1  293.19    6.90
  -5   2  -1  287.00    7.15
   5  -2   1  293.08    7.30
   5   2   1  288.42    7.13
  -5  -2  -1  283.71    7.10
  -5   2  -1  297.10    7.18
  -5   2  -1  289.10    7.45
  -5  -2  -1  296.71    6.98
  -5  -2  -1  303.81    6.98
  -6   2  -1  240.47    6.33
  -6  -2  -1  227.51    6.10
  -6  -2  -1  247.43    6.13
  -6   2  -1  259.75    6.46
  -6  -2  -1  233.67    6.03
   6  -2   1  242.63    6.53
  -6  -2  -1  236.32    6.05
   6   2   1  234.98    6.34
  -7  -2  -1    5.44    0.99
  -7   2  -1    3.25    1.04
  -7   2  -1    3.98    0.99
   7  -2   1    3.86    1.07
  -7   2  -1    2.42    0.99
  -7  -2  -1    2.52    0.85
   7   2   1    3.92    1.08
  -7  -2  -1    3.19    0.82
  -7  -2  -1    4.39    0.97
   8  -2   1   24.55    2.20
  -8  -2  -1   24.61    1.74
   8   2   1   26.04    2.08
  -8  -2  -1   24.24    1.73
  -8   2  -1   25.00    1.92
  -8  -2  -1   22.10    1.69
  -8  -2  -1   22.88    1.92
  -8   2  -1   24.28    2.14
  -9  -2  -1   73.30    3.29
  -9  -2  -1   70.16    3.14
  -9   2  -1   70.38    3.29
   9   2   1   72.88    3.58
  -9  -2  -1   70.00    3.00
  -9  -2  -1   73.68    3.13
   9  -2   1   76.53    3.62
 -10  -2  -1    8.84    1.38
 -10  -2  -1    6.56    1.40
  10   2   1    6.51    1.55
  10  -2   1    7.55    1.70
 -10  -2  -1   10.56    1.46
 -10   2  -1    9.23    1.72
  11   2   1    3.56    1.70
 -11  -2  -1    5.83    1.34
 -11  -2  -1    6.56    1.59
  11  -2   1    5.04    1.75
 -11   2  -1    6.51    1.76
  12   2   1   46.56    3.54
 -12  -2  -1   42.77    2.93
 -12   2  -1   40.65    2.98
  12  -2   1   44.56    3.45
 -13  -2  -1    1.67    1.57
  13  -2   1    3.06    1.86
  13   2   1    2.99    1.99
 -13   2  -1    5.41    1.77
  14  -2   1    5.69    2.35
  14   2   1    4.87    2.34
 -14   2  -1    6.07    2.10
  15  -2   1    0.35    2.02
 -15   2  -1    0.42    1.97
  15   2   1    3.77    2.26
  16   2   1    0.24    2.23
 -16   2  -1    0.28    2.05
  16  -2   1    2.09    2.46
  16   3  -1   -0.90    2.11
 -16   3   1    4.79    2.21
  16  -3  -1    4.79    2.41
 -15   3   1    2.34    2.01
  15   3  -1   -0.08    2.06
  15  -3  -1    2.07    2.00
 -14   3   1   38.51    3.46
  14   3  -1   39.69    3.62
  14  -3  -1   37.92    3.58
 -13  -3   1   -0.55    1.48
 -13   3   1   -0.64    1.57
 -13  -3   1    0.63    1.45
  13  -3  -1   -4.28    1.17
  13   3  -1   -1.01    1.63
  12  -3  -1   37.65    3.11
 -12  -3   1   38.53    2.71
 -12  -3   1   34.07    2.71
 -12   3   1   37.14    2.98
  12   3  -1   39.55    3.23
  11  -3  -1   27.74    2.70
 -11   3   1   23.49    2.44
  11   3  -1   31.11    2.65
 -11  -3   1   25.66    2.26
 -11  -3   1   25.89    2.38
 -11  -3   1   27.72    2.33
 -10  -3   1   93.36    3.99
 -10   3   1  102.13    4.38
 -10  -3   1  102.55    3.82
 -10  -3   1  103.18    3.91
  10  -3  -1  102.28    4.57
  10   3  -1  103.55    4.41
  -9  -3   1   -0.55    1.02
  -9   3   1    0.92    1.23
  -9  -3   1    0.14    0.97
   9   3  -1   -1.00    1.18
   9  -3  -1    2.16    1.29
  -9  -3   1   -0.96    1.04
  -8  -3   1  292.93    7.43
  -8  -3   1  288.38    7.44
   8   3  -1  291.60    7.78
  -8  -3   1  286.31    7.82
   8  -3  -1  298.54    8.07
  -8   3   1  290.26    7.87
  -7  -3   1    0.38    0.70
  -7   3   1    0.12    0.74
  -7  -3   1   -1.20    0.71
   7  -3  -1    0.17    0.90
  -7  -3   1    0.30    0.66
   7   3  -1    1.03    0.85
  -6   3   1  244.01    6.62
   6  -3  -1  244.90    6.66
  -6   3   1  270.66    6.76
  -6  -3   1  248.74    6.25
  -6  -3   1  265.95    6.35
   6   3  -1  260.48    6.54
   5  -3  -1  508.42   11.60
  -5  -3   1  503.97   11.11
   5   3  -1  505.58   11.37
  -5  -3   1  517.10   11.21
  -5   3   1  509.28   11.55
   4   3  -1   71.40    2.24
   4  -3  -1   72.19    2.41
  -4  -3   1   72.16    2.16
  -4  -3   1   72.29    2.53
  -4   3   1   70.81    2.38
  -4  -3   1   73.65    2.15
  -3   3   1  103.32    2.86
   3   3  -1  100.62    2.65
  -3  -3   1  104.61    2.58
  -3  -3   1  101.85    3.08
   3  -3  -1  102.11    2.87
   2  -3  -1  612.01   12.89
  -2  -3   1  616.19   13.71
   2   3  -1  625.13   12.73
  -2   3   1  593.05   12.87
   2   3  -1  598.60   12.76
   1   3  -1 1202.95   25.50
  -1  -3   1 1181.35   26.17
   1   3  -1 1223.71   25.14
   1  -3  -1 1161.96   24.80
  -1  -3   1 1151.74   28.12
  -1  -3   1 1195.46   26.01
  -1   3   1 1187.43   24.80
  -1   3   1 1240.91   24.69
   1   3  -1 1216.80   25.42
   0   3  -1  151.31    3.72
   0  -3   1  149.84    3.73
   0   3   1  158.01    3.56
   0   3  -1  158.71    3.45
   0   3  -1  155.60    3.44
   0  -3   1  149.13    3.83
   0   3   1  153.85    3.61
   0  -3   1  147.59    3.46
   0   3  -1  149.84    3.42
   0  -3  -1  148.00    3.87
   1  -3   1  300.20    7.11
   1   3   1  302.33    6.90
   1   3   1  306.42    6.82
  -1   3  -1  297.20    7.06
   1   3   1  315.60    6.73
  -1   3  -1  309.54    6.63
  -1  -3  -1  301.38    7.17
   1  -3   1  301.22    6.63
   1  -3   1  309.97    6.67
  -1   3  -1  316.26    6.68
   1  -3   1  303.66    7.00
   2   3   1  307.39    6.28
  -2   3  -1  283.89    6.45
   2  -3   1  286.25    6.48
  -2   3  -1  284.98    6.90
   2  -3   1  289.42    6.55
  -2   3  -1  294.14    6.54
  -2  -3  -1  292.93    6.92
  -2  -3  -1  276.49    6.21
   2   3   1  290.55    6.33
   2   3   1  290.93    6.27
  -3   3  -1 1565.37   32.28
   3   3   1 1574.73   32.14
  -3  -3  -1 1546.98   33.78
   3  -3   1 1545.32   32.30
  -3   3  -1 1559.78   31.94
  -3   3  -1 1506.55   33.61
   3   3   1 1565.78   31.85
  -3  -3  -1 1599.90   32.01
  -3  -3  -1 1552.28   34.45
  -4  -3  -1   23.84    1.21
  -4   3  -1   26.16    1.38
   4   3   1   22.38    1.23
   4  -3   1   24.57    1.42
   4   3   1   21.77    1.26
  -4   3  -1   21.98    1.44
  -4  -3  -1   24.91    1.01
  -4   3  -1   24.33    1.51
  -4  -3  -1   24.15    1.17
  -5   3  -1   43.60    2.06
   5  -3   1   47.17    2.18
  -5   3  -1   47.70    2.22
  -5  -3  -1   45.11    2.00
  -5  -3  -1   44.94    1.88
   5   3   1   43.20    2.02
  -5  -3  -1   47.81    1.69
  -5  -3  -1   45.89    1.90
  -5   3  -1   50.07    2.26
  -6  -3  -1  230.15    5.83
  -6   3  -1  227.04    6.22
  -6  -3  -1  222.05    6.12
  -6   3  -1  242.46    6.56
  -6  -3  -1  233.88    5.87
   6   3   1  223.75    6.12
   6  -3   1  233.56    6.36
  -6   3  -1  243.04    6.27
  -6  -3  -1  232.42    5.78
  -7  -3  -1  193.29    5.20
  -7  -3  -1  195.00    5.12
   7  -3   1  191.15    5.74
  -7   3  -1  177.06    5.45
  -7  -3  -1  184.26    5.33
  -7  -3  -1  190.79    5.20
  -7   3  -1  198.75    5.86
   7   3   1  187.30    5.52
   8  -3   1  322.15    8.82
   8   3   1  325.92    8.63
  -8  -3  -1  316.19    8.12
  -8  -3  -1  330.76    8.15
  -8  -3  -1  338.60    8.20
  -8  -3  -1  315.04    8.36
  -8   3  -1  307.08    8.51
  -8   3  -1  338.56    9.00
   9   3   1   79.61    3.64
  -9   3  -1   69.05    3.51
   9  -3   1   85.08    4.00
  -9  -3  -1   77.43    3.26
  -9  -3  -1   78.41    3.28
  -9  -3  -1   87.59    3.21
  -9  -3  -1   83.86    3.44
  10   3   1   24.42    2.33
 -10  -3  -1   22.27    1.91
  10  -3   1   22.71    2.41
 -10  -3  -1   23.39    1.97
 -10   3  -1   18.23    2.11
 -10  -3  -1   19.58    1.85
  11   3   1    7.50    1.82
 -11  -3  -1    6.06    1.49
 -11   3  -1    5.55    1.57
  11  -3   1    7.86    1.86
 -11  -3  -1    6.13    1.39
  12  -3   1   27.33    2.89
  12   3   1   25.01    2.72
 -12   3  -1   23.35    2.51
 -12  -3  -1   25.40    2.36
  13  -3   1   29.71    3.22
  13   3   1   21.67    2.86
 -13   3  -1   22.44    2.67
  14   3   1   13.49    2.68
  14  -3   1   10.67    2.59
 -14   3  -1    8.74    2.30
 -15   3  -1    8.77    2.26
  15  -3   1    7.39    2.48
  15   3   1    7.89    2.49
 -16   3  -1    7.03    2.49
  16   3   1    4.44    2.49
  16  -3   1    8.57    2.91
  16  -4  -1   -0.53    2.12
  16   4  -1    0.05    2.22
 -16   4   1   -1.87    1.84
  15  -4  -1    5.51    2.36
  15   4  -1    4.26    2.26
 -15   4   1    5.65    2.20
  14  -4  -1    1.30    1.92
 -14   4   1    0.05    1.80
  14   4  -1   -0.40    1.57
  13   4  -1    4.18    1.90
  13  -4  -1    1.83    1.66
 -13  -4   1    1.79    1.48
 -13   4   1    0.89    1.59
  12  -4  -1    9.82    2.10
 -12  -4   1    8.32    1.63
 -12  -4   1   10.06    1.83
 -12   4   1    9.01    1.98
  12   4  -1    8.35    2.00
 -11   4   1   -2.77    1.18
 -11  -4   1   -0.32    1.27
 -11  -4   1    1.03    1.18
  11   4  -1    0.85    1.28
  11  -4  -1   -1.29    1.22
  10  -4  -1   21.32    2.32
  10   4  -1   19.68    2.13
 -10  -4   1   20.39    1.87
 -10  -4   1   24.29    2.15
 -10  -4   1   25.63    1.96
 -10   4   1   18.83    2.21
  -9  -4   1  658.40   14.71
   9  -4  -1  642.43   15.63
  -9  -4   1  620.53   15.60
  -9  -4   1  660.43   14.82
  -9   4   1  635.65   15.44
   9   4  -1  654.18   15.34
   8   4  -1  235.92    6.67
   8  -4  -1  232.82    6.91
  -8  -4   1  228.93    6.84
  -8  -4   1  242.28    6.28
  -8  -4   1  245.84    6.30
  -8   4   1  229.28    6.72
  -7  -4   1   19.01    1.38
  -7  -4   1   17.32    1.43
  -7   4   1   13.93    1.53
   7  -4  -1   19.59    1.72
   7   4  -1   16.31    1.49
  -7  -4   1   19.81    1.76
   6  -4  -1  345.25    8.77
  -6  -4   1  364.50    8.30
  -6   4   1  355.89    8.80
  -6  -4   1  353.53    9.07
  -6  -4   1  358.87    8.24
   6   4  -1  356.47    8.58
  -6   4   1  368.49    8.81
   5  -4  -1  105.78    3.44
  -5  -4   1  109.28    3.62
  -5  -4   1  101.38    2.97
  -5   4   1  107.09    3.41
   5   4  -1  110.99    3.22
  -5  -4   1  116.80    3.07
  -4  -4   1    5.72    0.57
  -4   4   1    5.95    0.79
  -4  -4   1    5.42    0.87
   4  -4  -1    5.05    0.71
   4   4  -1    5.65    0.66
   3   4  -1 1566.18   31.15
   3  -4  -1 1522.42   31.28
   3   4  -1 1586.55   31.01
  -3  -4   1 1503.30   32.98
  -3   4   1 1503.67   31.30
  -3  -4   1 1367.40   30.97
  -3  -4   1 1528.33   30.98
   2   4  -1    8.72    0.53
  -2  -4   1    8.24    0.40
  -2  -4   1    7.59    0.81
   2   4  -1    8.64    0.52
  -2   4   1    9.36    0.68
  -2  -4   1    8.52    0.36
  -2  -4   1    9.89    0.43
   2  -4  -1    9.37    0.74
  -1  -4   1   64.99    1.82
   1   4  -1   64.70    1.60
  -1   4   1   66.54    1.76
   1   4  -1   66.44    1.59
  -1   4   1   64.11    1.72
   1   4  -1   66.61    1.59
  -1  -4   1   68.46    2.26
   1  -4  -1   66.40    2.13
   0   4  -1  307.85    6.41
   0   4   1  293.80    6.72
   0  -4  -1  289.23    7.11
   0   4   1  295.26    6.61
   0   4  -1  308.60    6.43
   0   4  -1  292.67    6.37
   0  -4   1  296.59    7.08
   0  -4   1  297.14    6.89
   0   4  -1  292.85    6.85
  -1   4  -1  226.39    5.55
   1  -4   1  232.48    5.62
  -1   4  -1  234.38    5.15
  -1  -4  -1  225.46    5.72
  -1   4  -1  234.68    5.12
   1  -4   1  224.42    5.53
   1   4   1  221.50    5.32
   1  -4   1  227.74    5.10
  -2   4  -1   23.73    1.14
   2   4   1   24.82    0.90
   2  -4   1   25.53    1.19
  -2  -4  -1   28.20    1.44
   2  -4   1   24.74    1.13
  -2   4  -1   25.03    1.21
   2   4   1   25.78    0.89
   2   4   1   26.49    0.89
  -2  -4  -1   23.93    0.72
   3  -4   1   81.11    2.53
   3   4   1   84.42    2.25
   3   4   1   83.83    2.28
  -3   4  -1   88.02    2.58
  -3  -4  -1   83.39    2.11
  -3   4  -1   83.66    2.82
  -3  -4  -1   76.64    2.05
  -3   4  -1   80.49    2.55
  -3  -4  -1   79.84    2.75
  -4  -4  -1  454.54    9.53
  -4   4  -1  445.04    9.98
  -4   4  -1  424.73   10.01
  -4   4  -1  430.58   10.53
  -4  -4  -1  431.93   10.47
   4   4   1  440.27    9.75
  -4  -4  -1  432.84    9.80
   4   4   1  444.92    9.65
   4  -4   1  444.76   10.09
  -5  -4  -1   90.12    3.10
  -5  -4  -1   87.41    2.41
  -5   4  -1   86.65    3.02
  -5  -4  -1   80.19    2.56
  -5  -4  -1   92.08    2.65
   5  -4   1   88.67    3.09
   5   4   1   86.12    2.85
  -5   4  -1   87.05    3.05
  -5   4  -1   91.62    3.26
  -6  -4  -1  150.13    4.53
   6   4   1  148.69    4.38
   6  -4   1  141.40    4.57
  -6   4  -1  146.17    4.76
  -6  -4  -1  151.08    4.11
  -6   4  -1  147.02    4.55
  -6  -4  -1  150.20    3.87
  -6  -4  -1  144.69    4.06
  -7  -4  -1   43.77    1.83
  -7  -4  -1   40.72    2.39
   7   4   1   41.39    2.36
  -7   4  -1   41.89    2.50
   7  -4   1   40.38    2.55
  -7  -4  -1   41.70    2.00
  -7   4  -1   39.25    2.42
  -7  -4  -1   44.59    2.12
   8   4   1  129.37    4.60
  -8  -4  -1  140.90    4.05
  -8  -4  -1  127.12    4.44
  -8  -4  -1  135.14    4.25
  -8  -4  -1  132.56    4.18
   8  -4   1  135.50    4.84
  -8   4  -1  138.12    4.76
   9  -4   1  140.51    5.34
  -9   4  -1  133.20    5.04
  -9  -4  -1  149.82    4.79
  -9  -4  -1  148.34    4.72
   9   4   1  147.76    5.26
  -9  -4  -1  144.83    4.91
  -9  -4  -1  156.10    4.54
 -10  -4  -1    5.25    1.11
 -10   4  -1    6.75    1.63
  10   4   1    3.20    1.44
 -10  -4  -1    6.55    1.40
  10  -4   1    8.41    1.73
 -10  -4  -1    6.15    1.33
 -11  -4  -1    0.19    1.20
  11   4   1    1.05    1.42
 -11   4  -1    0.14    1.30
  11  -4   1    1.90    1.37
 -11  -4  -1   -0.23    1.11
 -12  -4  -1   31.68    2.68
 -12   4  -1   35.22    2.89
  12   4   1   35.05    3.09
  12  -4   1   38.66    3.37
  13  -4   1    6.31    2.14
 -13   4  -1    2.95    1.86
  13   4   1   10.61    2.34
 -14   4  -1    4.81    1.91
  14  -4   1    1.73    2.11
  14   4   1    6.77    2.34
  15   4   1   13.20    2.84
 -15   4  -1    5.89    2.12
  15  -4   1    9.04    2.74
  16  -4   1    0.17    1.95
  16   4   1    2.25    2.30
 -16   4  -1    1.87    2.22
  16   5  -1    2.89    2.25
 -16   5   1    1.65    2.07
  16  -5  -1   -0.16    2.18
  15   5  -1    3.58    2.13
  15  -5  -1    5.41    2.38
 -15   5   1    1.03    1.77
  14   5  -1    0.53    1.76
  14  -5  -1    1.60    1.75
 -14   5   1    2.83    1.74
 -13   5   1   -0.79    1.55
  13  -5  -1   -0.56    1.60
  13   5  -1    1.12    1.67
 -13  -5   1   -0.14    1.49
  12   5  -1    2.42    1.61
 -12   5   1    3.10    1.66
  12  -5  -1    3.71    1.64
 -12  -5   1    2.30    1.43
 -11  -5   1    1.37    1.30
  11  -5  -1    0.27    1.22
 -11   5   1   -0.57    1.32
 -11  -5   1    0.85    1.15
  11   5  -1    0.91    1.31
 -10  -5   1   19.12    2.09
  10  -5  -1   20.62    2.18
 -10  -5   1   18.22    1.59
 -10   5   1   17.24    2.14
 -10  -5   1   21.65    1.85
  10   5  -1   21.03    2.13
  -9  -5   1  177.44    5.14
  -9   5   1  178.44    5.89
  -9  -5   1  161.39    5.63
  -9  -5   1  166.94    4.93
   9   5  -1  170.19    5.59
  -9  -5   1  179.44    5.14
   9  -5  -1  174.88    5.94
  -8  -5   1    6.96    1.22
   8   5  -1    7.12    1.46
  -8  -5   1    5.78    1.14
  -8   5   1    6.62    1.60
   8  -5  -1    5.73    1.46
  -8  -5   1    8.68    1.52
  -7  -5   1    9.88    1.10
   7   5  -1   10.99    1.31
  -7  -5   1   13.21    1.18
   7  -5  -1   12.10    1.52
  -7  -5   1   10.22    1.42
  -7   5   1    9.22    1.31
   6   5  -1   47.15    2.11
  -6  -5   1   47.32    2.46
   6  -5  -1   49.21    2.33
  -6  -5   1   49.43    1.91
  -6   5   1   44.78    2.25
  -5   5   1  721.61   16.52
  -5  -5   1  799.50   15.95
   5   5  -1  749.42   16.18
  -5  -5   1  744.58   17.42
   5  -5  -1  742.03   16.53
  -4  -5   1   49.92    1.53
   4   5  -1   51.34    1.78
  -4  -5   1   47.32    2.34
   4  -5  -1   50.28    2.03
  -4   5   1   49.99    2.01
  -4  -5   1   49.91    1.55
   3   5  -1  649.27   13.90
  -3  -5   1  701.84   14.02
  -3  -5   1  644.05   14.05
  -3  -5   1  655.76   14.00
  -3   5   1  659.18   14.28
   3   5  -1  689.69   13.90
   3  -5  -1  656.86   14.21
  -3  -5   1  641.36   15.25
   2   5  -1  891.50   18.78
  -2   5   1  908.17   18.86
   2   5  -1  917.72   18.68
  -2  -5   1  890.70   20.19
   2  -5  -1  895.48   18.78
  -2  -5   1  899.05   19.67
  -1   5   1  139.03    3.26
  -1   5   1  129.40    3.21
   1   5  -1  142.37    3.11
   1  -5  -1  127.73    3.80
  -1  -5   1  138.06    3.98
   1   5  -1  139.57    3.11
  -1  -5   1  138.25    3.46
   1   5  -1  142.35    3.10
   0   5  -1 2107.03   42.92
   0  -5  -1 2091.83   45.36
   0   5  -1 2076.64   44.81
   0   5   1 2029.17   45.08
   0  -5   1 2071.84   45.26
   0   5   1 2187.16   44.78
   0  -5   1 2073.02   44.92
   0   5  -1 2116.76   43.27
   0   5  -1 2149.23   43.01
  -1  -5  -1  462.40   10.84
   1  -5   1  461.63   10.62
  -1   5  -1  474.86    9.83
   1   5   1  457.76   10.28
  -1   5  -1  461.18    9.89
  -1   5  -1  451.65   10.53
   1  -5   1  451.83   10.63
   1  -5   1  466.77    9.83
   2  -5   1   35.72    1.40
  -2   5  -1   34.01    1.42
  -2   5  -1   36.56    1.46
   2  -5   1   34.43    1.48
  -2  -5  -1   33.35    1.69
  -2   5  -1   33.71    1.66
   2   5   1   38.39    1.05
   2   5   1   34.47    1.06
   2   5   1   34.52    1.03
  -3   5  -1  858.14   18.53
   3  -5   1  847.27   18.48
   3   5   1  870.10   18.01
  -3  -5  -1  890.70   18.35
  -3   5  -1  862.71   19.49
  -3  -5  -1  849.64   19.61
  -3   5  -1  888.51   18.38
   3   5   1  913.85   18.10
  -3  -5  -1  837.01   18.27
   3   5   1  871.76   18.18
  -4   5  -1  348.79    8.03
  -4   5  -1  332.86    8.04
   4   5   1  331.75    7.64
   4  -5   1  336.00    8.04
  -4  -5  -1  332.62    7.33
  -4   5  -1  347.94    8.61
  -4  -5  -1  333.84    8.51
  -4  -5  -1  333.94    7.32
   4   5   1  339.66    7.58
  -5   5  -1    3.74    1.02
  -5  -5  -1    3.95    0.41
  -5   5  -1    3.06    0.83
  -5  -5  -1    3.37    0.61
  -5  -5  -1    5.71    1.01
   5  -5   1    4.91    0.91
  -5  -5  -1    1.86    0.51
   5   5   1    3.25    0.75
  -6  -5  -1  118.44    3.35
  -6  -5  -1  118.89    3.08
   6   5   1  116.68    3.72
   6  -5   1  118.35    3.98
  -6   5  -1  118.17    3.98
  -6  -5  -1  115.91    4.01
  -7  -5  -1  773.66   17.04
  -7   5  -1  790.04   18.50
   7   5   1  770.18   17.34
  -7  -5  -1  752.61   18.11
  -7   5  -1  756.26   17.58
   7  -5   1  764.06   17.68
  -7  -5  -1  778.26   16.71
  -7  -5  -1  806.21   16.87
  -8  -5  -1   -1.17    0.91
  -8   5  -1    0.41    1.19
  -8  -5  -1    0.25    1.09
  -8  -5  -1   -2.02    0.88
  -8  -5  -1   -0.32    0.68
   8   5   1   -1.98    1.01
   8  -5   1   -0.33    1.22
  -9  -5  -1   64.63    2.45
   9  -5   1   57.62    3.47
  -9  -5  -1   64.39    3.22
  -9   5  -1   52.35    3.19
   9   5   1   58.47    3.17
  -9  -5  -1   62.89    2.79
  10   5   1   -0.07    1.25
 -10   5  -1   -1.09    1.19
  10  -5   1    0.81    1.31
 -10  -5  -1    1.27    1.12
 -10  -5  -1   -1.21    1.14
 -11   5  -1   -0.63    1.40
  11  -5   1    4.22    1.59
 -11  -5  -1   -1.94    1.20
  11   5   1    1.35    1.39
 -12   5  -1    4.34    1.81
 -12  -5  -1    2.52    1.50
  12  -5   1    1.77    1.52
  12   5   1    4.38    1.73
  13   5   1   12.92    2.29
  13  -5   1   13.92    2.52
 -13   5  -1   12.17    2.28
 -14   5  -1   -1.67    1.66
  14  -5   1    1.59    1.96
  14   5   1    0.79    1.84
  15  -5   1   -0.06    2.00
  15   5   1   -4.45    1.65
 -15   5  -1    2.76    2.11
 -16   6   1    3.18    2.32
  16  -6  -1    5.26    2.54
  16   6  -1    8.83    2.60
  15   6  -1   -0.12    1.85
 -15   6   1    1.64    1.87
  15  -6  -1    4.15    2.14
  14   6  -1    0.76    1.81
  14  -6  -1    1.47    1.88
 -14   6   1    1.31    1.70
  13   6  -1    0.11    1.60
  13  -6  -1    1.41    1.53
 -13  -6   1    0.02    1.57
 -13   6   1    0.19    1.65
 -12   6   1    2.02    1.69
  12   6  -1    0.56    1.44
 -12  -6   1    0.92    1.56
  12  -6  -1    0.78    1.56
 -11  -6   1    0.23    1.38
  11  -6  -1    0.14    1.36
 -11   6   1   -0.50    1.34
  11   6  -1   -1.15    1.18
  10   6  -1   22.15    2.23
 -10   6   1   20.44    2.20
 -10  -6   1   24.71    2.29
  10  -6  -1   18.66    2.18
  -9  -6   1   40.72    2.14
  -9   6   1   39.91    2.67
  -9  -6   1   40.06    2.21
   9  -6  -1   39.29    2.79
  -9  -6   1   36.62    1.87
   9   6  -1   38.45    2.52
  -9  -6   1   37.36    2.89
  -8   6   1    1.55    1.22
  -8  -6   1    0.57    0.64
  -8  -6   1    1.21    0.92
  -8  -6   1    1.66    1.26
   8   6  -1    2.17    1.18
   8  -6  -1    2.42    1.13
  -7   6   1  221.74    6.48
   7  -6  -1  228.59    6.55
   7   6  -1  234.41    6.24
  -7  -6   1  221.01    6.75
  -7  -6   1  245.57    5.80
  -6  -6   1  268.56    7.61
   6  -6  -1  267.97    7.13
  -6  -6   1  272.68    6.33
  -6  -6   1  284.70    6.37
   6   6  -1  269.18    6.77
  -6   6   1  270.94    7.20
   5  -6  -1   33.36    1.82
   5   6  -1   34.47    1.57
  -5   6   1   32.82    1.87
  -5  -6   1   34.39    1.30
  -5  -6   1   31.30    2.00
  -5  -6   1   29.72    1.20
  -4   6   1    1.30    0.68
  -4  -6   1    1.41    0.35
   4  -6  -1    0.67    0.58
  -4  -6   1    1.86    0.32
  -4  -6   1    0.84    0.83
  -4  -6   1    1.34    0.34
   4   6  -1    0.91    0.49
  -3   6   1 1640.94   34.26
  -3  -6   1 1645.47   35.86
   3   6  -1 1700.48   33.87
  -3  -6   1 1598.10   36.31
   3  -6  -1 1662.15   34.17
   3   6  -1 1671.96   34.01
  -2  -6   1  131.83    4.19
   2   6  -1  137.70    3.14
  -2  -6   1  141.70    3.48
   2  -6  -1  139.13    3.40
   2   6  -1  141.91    3.16
  -2   6   1  139.28    3.53
  -1   6   1    1.43    0.40
   1   6  -1    1.07    0.26
   1  -6  -1    0.46    0.60
   1   6  -1    0.90    0.25
  -1   6   1    1.52    0.58
  -1  -6   1    1.19    0.45
  -1  -6   1    0.79    0.64
   1   6  -1    1.52    0.28
   1  -6  -1    0.73    0.19
  -1   6   1    0.91    0.34
   0  -6  -1  344.83    8.58
   0   6  -1  350.83    7.42
   0  -6   1  343.54    8.15
   0   6   1  357.87    7.45
   0   6   1  340.31    7.48
   0  -6   1  354.69    8.57
   0   6  -1  333.99    8.07
   0   6  -1  361.68    7.49
   0   6  -1  347.57    7.47
   0   6   1  330.40    7.96
  -1   6  -1  243.48    6.11
   1   6   1  234.93    5.62
  -1   6  -1  253.77    5.54
  -1  -6  -1  238.19    6.43
  -1   6  -1  245.43    5.55
   1  -6   1  247.17    6.26
   2   6   1  750.34   16.07
  -2  -6  -1  753.76   17.44
   2   6   1  766.33   16.14
   2  -6   1  747.14   17.08
  -2   6  -1  751.18   16.16
   2  -6   1  741.86   16.04
  -2   6  -1  776.43   16.03
  -2   6  -1  752.54   17.11
   2   6   1  797.25   15.98
   3   6   1 1965.74   40.93
  -3  -6  -1 1948.95   43.46
   3   6   1 2100.09   40.75
   3  -6   1 1953.47   41.09
   3   6   1 1964.03   40.59
  -3   6  -1 1968.66   43.09
  -3   6  -1 1984.58   41.21
  -3   6  -1 2064.59   40.82
  -4  -6  -1   42.03    1.27
   4   6   1   44.88    1.63
  -4   6  -1   43.62    2.30
  -4  -6  -1   45.13    2.32
   4   6   1   46.17    1.70
   4  -6   1   44.17    1.96
  -4   6  -1   46.21    2.05
   5  -6   1   73.47    2.82
  -5  -6  -1   72.41    2.08
   5   6   1   73.23    2.49
  -5   6  -1   81.19    3.19
  -5   6  -1   72.77    2.81
  -5  -6  -1   62.09    1.98
  -5  -6  -1   74.31    3.05
  -6  -6  -1   20.88    1.31
  -6   6  -1   26.35    2.07
   6   6   1   24.42    1.69
  -6  -6  -1   20.92    1.25
  -6   6  -1   23.46    1.87
  -6  -6  -1   22.70    1.95
   6  -6   1   19.98    1.72
  -7  -6  -1   36.51    2.45
   7   6   1   37.89    2.29
  -7   6  -1   38.76    2.48
  -7  -6  -1   40.55    1.88
   7  -6   1   40.82    2.54
  -7  -6  -1   39.45    1.43
   8  -6   1   33.69    2.42
  -8  -6  -1   33.25    2.56
  -8  -6  -1   31.17    1.44
   8   6   1   31.46    2.22
  -8   6  -1   32.63    2.44
  -8  -6  -1   32.32    1.88
  -9  -6  -1   77.94    2.99
  -9   6  -1   80.47    3.77
  -9  -6  -1   77.46    3.72
   9  -6   1   75.15    3.69
   9   6   1   73.20    3.49
  -9  -6  -1   76.99    2.59
 -10  -6  -1   43.05    2.98
 -10   6  -1   44.12    2.94
  10   6   1   43.51    3.00
  10  -6   1   49.02    3.12
 -11  -6  -1    0.49    1.38
  11  -6   1    1.97    1.56
 -11   6  -1    0.86    1.52
  11   6   1    2.65    1.45
  12   6   1    8.24    1.94
 -12   6  -1   14.10    2.29
  12  -6   1   11.00    2.18
 -12  -6  -1   10.32    1.91
 -13   6  -1    1.28    1.56
  13  -6   1    0.21    1.67
  13   6   1    3.36    1.77
  14   6   1   10.34    2.34
 -14   6  -1    6.76    2.11
  14  -6   1   13.18    2.68
  15  -6   1    4.12    2.30
  15   6   1    4.18    2.20
 -15   6  -1    4.51    2.30
  15  -7  -1    1.44    2.03
 -15   7   1   -0.52    1.94
  15   7  -1    0.20    1.97
  14  -7  -1    4.36    2.04
  14   7  -1    2.62    1.93
 -14   7   1    9.15    2.35
  13   7  -1   10.51    2.12
 -13  -7   1   12.51    2.24
  13  -7  -1   14.67    2.42
 -13   7   1   14.49    2.43
 -12   7   1   10.87    2.09
  12   7  -1    8.03    1.88
  12  -7  -1   10.79    2.14
 -12  -7   1    9.85    2.07
  11   7  -1   -1.91    1.24
 -11   7   1    0.41    1.59
 -11  -7   1    0.40    1.45
  11  -7  -1    3.14    1.54
  10   7  -1   12.15    1.85
  10  -7  -1   17.69    2.22
 -10   7   1   16.00    2.13
 -10  -7   1   15.91    2.13
   9   7  -1    7.60    1.46
  -9  -7   1    6.22    1.77
  -9  -7   1    7.38    0.91
  -9   7   1    4.40    1.52
   9  -7  -1    7.56    1.66
  -8  -7   1  355.06    8.40
  -8   7   1  359.39    9.64
  -8  -7   1  362.84   10.04
  -8  -7   1  373.69    8.50
   8   7  -1  372.48    9.24
  -8  -7   1  361.68    8.35
   8  -7  -1  345.70    9.48
   7   7  -1    5.21    1.08
  -7  -7   1    5.59    1.31
  -7  -7   1    6.39    0.82
   7  -7  -1    4.60    1.21
  -7   7   1    5.38    1.30
  -7  -7   1    7.05    0.83
  -6   7   1    5.74    1.13
  -6  -7   1    8.20    1.32
   6   7  -1    9.47    1.07
  -6   7   1   10.83    1.56
  -6  -7   1    7.95    0.78
   6  -7  -1    8.37    1.25
  -5   7   1    6.73    1.23
  -5   7   1    7.23    1.09
  -5  -7   1    7.93    0.62
  -5  -7   1    5.54    1.22
  -5  -7   1    7.33    0.62
   5   7  -1    7.54    0.85
   5  -7  -1    5.64    0.99
   4  -7  -1  434.03    9.98
  -4   7   1  429.41   10.10
  -4  -7   1  440.56    9.86
  -4  -7   1  425.80   11.05
  -4   7   1  441.02   10.89
   4   7  -1  437.44    9.58
   4   7  -1  462.91    9.58
  -3  -7   1    9.56    1.18
  -3   7   1    9.06    0.88
   3   7  -1    9.55    0.65
  -3  -7   1    8.29    0.64
   3   7  -1    8.69    0.64
   3  -7  -1    8.62    0.79
  -3   7   1    8.21    1.09
  -2   7   1  112.78    3.03
  -2  -7   1  105.12    3.81
   2   7  -1  113.63    2.60
  -2  -7   1  111.16    2.98
   2   7  -1  111.52    2.60
  -2   7   1  112.43    3.51
  -1  -7   1  557.65   12.77
  -1   7   1  564.57   12.07
   1   7  -1  583.54   11.97
   1  -7  -1  572.40   13.46
  -1   7   1  597.25   12.09
   1   7  -1  568.18   12.01
  -1   7   1  547.88   12.94
  -1  -7   1  558.45   13.50
   1   7  -1  575.71   11.93
   0  -7   1    4.49    0.94
   0  -7  -1    6.06    0.93
   0   7   1    6.11    0.68
   0   7   1    6.38    0.45
   0   7   1    6.45    0.51
   0   7  -1    6.09    0.54
   0   7  -1    5.60    0.70
   0   7  -1    6.21    0.53
   0   7  -1    5.46    0.49
   1   7   1   54.13    1.75
  -1   7  -1   56.52    2.19
  -1  -7  -1   54.12    2.41
  -1   7  -1   55.55    1.78
   1  -7   1   60.06    2.42
  -1   7  -1   56.25    1.83
   2   7   1   65.61    1.61
   2  -7   1   64.75    2.50
  -2   7  -1   61.68    2.48
   2  -7   1   62.72    2.00
  -2  -7  -1   71.07    2.89
  -2   7  -1   63.24    2.14
  -2   7  -1   70.33    2.23
  -3   7  -1  174.45    5.12
   3   7   1  187.92    4.04
   3  -7   1  165.70    4.45
  -3  -7  -1  168.38    5.23
  -3   7  -1  172.92    4.61
   3   7   1  170.49    3.98
   3   7   1  176.60    4.04
  -4   7  -1    9.40    1.08
   4   7   1   10.34    0.84
   4  -7   1   10.11    1.07
  -4   7  -1   10.18    1.32
   4   7   1    9.22    0.81
  -4  -7  -1   12.53    1.34
  -5   7  -1   40.50    2.12
  -5  -7  -1   37.56    2.24
  -5  -7  -1   37.94    1.23
   5  -7   1   39.37    2.06
   5   7   1   39.80    1.79
  -5   7  -1   42.06    2.41
   6  -7   1   67.08    2.93
  -6  -7  -1   66.83    2.06
  -6   7  -1   71.87    3.03
   6   7   1   66.25    2.58
  -6  -7  -1   68.74    3.20
  -7  -7  -1   25.90    1.39
   7  -7   1   25.32    2.11
  -7   7  -1   23.58    2.09
   7   7   1   22.07    1.85
  -7  -7  -1   19.86    1.95
  -7  -7  -1   23.22    1.35
   8   7   1   43.79    2.65
   8  -7   1   47.22    2.94
  -8  -7  -1   46.50    2.95
  -8   7  -1   48.30    2.81
  -8  -7  -1   46.04    2.11
  -9  -7  -1   32.31    2.78
   9   7   1   30.12    2.38
  -9   7  -1   29.33    2.47
   9  -7   1   29.32    2.65
  10  -7   1    4.60    1.60
 -10   7  -1    8.69    1.83
  10   7   1    6.66    1.57
 -10  -7  -1    8.72    1.70
  11  -7   1    6.07    1.84
 -11  -7  -1    6.46    1.75
 -11   7  -1    4.91    1.77
  11   7   1    7.25    1.76
  12  -7   1    1.08    1.65
 -12   7  -1    1.66    1.72
 -12  -7  -1    1.64    1.60
  12   7   1    0.61    1.47
  13  -7   1    2.73    1.95
 -13   7  -1    5.02    2.03
  13   7   1    6.03    1.98
 -14   7  -1   10.83    2.41
  14   7   1   10.56    2.37
  14  -7   1   12.22    2.60
 -15   7  -1   -2.03    1.88
  15  -7   1   -2.39    1.80
  15   7   1    0.65    1.88
  15   8  -1    2.63    2.10
 -15   8   1    0.38    1.94
  15  -8  -1    1.40    2.03
  14   8  -1    4.90    2.00
 -14  -8   1    0.48    1.90
 -14   8   1    4.16    2.01
  14  -8  -1    3.50    2.04
 -13   8   1    6.58    2.12
  13  -8  -1    9.94    2.24
 -13  -8   1    6.33    2.17
  13   8  -1    7.16    2.04
  12  -8  -1    4.71    1.72
  12   8  -1    4.45    1.70
 -12   8   1    5.65    1.89
 -12  -8   1    5.57    1.86
 -11   8   1   11.38    2.22
  11  -8  -1   13.32    2.10
  11   8  -1   15.75    2.06
 -11  -8   1   13.50    2.27
  10   8  -1   75.99    3.69
 -10   8   1   74.98    3.91
  10  -8  -1   79.93    4.04
 -10  -8   1   70.74    4.02
   9   8  -1   13.34    1.69
  -9   8   1   11.91    1.99
   9  -8  -1   10.13    1.78
  -9  -8   1   11.42    1.98
  -8  -8   1   52.72    2.04
   8  -8  -1   54.72    3.00
  -8  -8   1   51.19    3.26
  -8   8   1   49.04    2.88
   8   8  -1   51.74    2.67
   7   8  -1   14.91    1.38
  -7  -8   1   15.69    1.06
   7  -8  -1   13.19    1.51
  -7   8   1   13.74    1.68
  -7  -8   1   16.18    1.94
  -6  -8   1   64.19    1.74
  -6   8   1   63.24    2.89
  -6  -8   1   66.10    1.74
   6   8  -1   67.41    2.49
  -6  -8   1   62.51    3.29
   6  -8  -1   63.23    2.81
   5   8  -1   69.34    2.33
   5  -8  -1   70.62    2.72
  -5   8   1   76.29    2.91
  -5   8   1   74.53    3.25
  -5  -8   1   71.11    3.36
  -4   8   1    7.33    0.96
   4   8  -1    8.03    0.70
   4   8  -1    7.44    0.66
  -4   8   1    6.38    1.18
  -4  -8   1    6.36    0.55
  -4  -8   1    6.20    1.21
   4  -8  -1    8.21    0.91
  -3   8   1  172.73    5.05
   3   8  -1  168.21    3.84
  -3  -8   1  159.89    5.29
  -3   8   1  168.10    4.43
  -3  -8   1  166.14    4.06
   3   8  -1  162.64    3.82
   3  -8  -1  168.41    4.18
  -2   8   1    6.26    0.96
   2   8  -1    6.33    0.52
   2  -8  -1    4.92    0.46
  -2  -8   1    5.39    1.04
   2   8  -1    5.84    0.47
  -2   8   1    5.52    0.70
   2   8  -1    6.51    0.50
  -1   8   1    7.56    0.65
  -1  -8   1    5.72    1.07
   1  -8  -1    5.63    0.99
   1   8  -1    7.02    0.57
   1   8  -1    7.38    0.59
  -1   8   1    5.32    0.87
  -1   8   1    6.97    0.66
   1   8  -1    7.31    0.54
   0   8   1  820.33   16.83
   0   8   1  799.26   16.91
   0   8  -1  826.73   16.76
   0   8  -1  830.61   16.90
   0  -8   1  798.08   18.68
   0   8  -1  796.89   16.89
   0  -8  -1  804.44   18.79
   0   8  -1  808.35   18.02
   0   8   1  794.72   17.85
   1  -8   1  187.88    5.48
  -1   8  -1  198.32    4.57
   1   8   1  187.41    4.66
  -1  -8  -1  189.28    5.67
  -1   8  -1  186.87    4.54
  -1   8  -1  187.99    5.19
   2  -8   1   27.86    1.20
  -2  -8  -1   27.47    1.94
  -2   8  -1   26.67    1.37
   2  -8   1   30.06    1.79
  -2   8  -1   28.88    1.76
   3   8   1   25.26    0.99
  -3   8  -1   28.06    1.50
  -3   8  -1   26.00    1.79
   3   8   1   25.39    1.01
   3   8   1   26.45    0.98
  -3  -8  -1   25.26    2.08
   3  -8   1   29.59    1.40
   4  -8   1   79.40    2.80
  -4  -8  -1   83.26    3.53
  -4   8  -1   83.48    2.95
   4   8   1   87.39    2.40
  -4   8  -1   80.42    3.31
   4   8   1   82.60    2.40
  -5   8  -1   56.25    2.57
  -5   8  -1   60.41    2.93
   5   8   1   58.18    2.15
   5  -8   1   57.87    2.47
  -5  -8  -1   57.58    2.88
   6   8   1   11.86    1.18
   6  -8   1   10.33    1.34
  -6  -8  -1   10.39    0.70
  -6   8  -1    9.08    1.40
  -6  -8  -1   12.59    1.68
   7  -8   1   -1.72    0.82
  -7   8  -1   -1.13    1.08
  -7  -8  -1   -0.68    0.49
  -7  -8  -1   -1.25    1.12
   7   8   1   -0.92    0.82
  -8  -8  -1  480.86   12.79
   8  -8   1  492.91   12.28
  -8  -8  -1  491.77   10.72
  -8   8  -1  477.53   12.27
   8   8   1  489.78   11.75
  -9   8  -1    1.95    1.41
  -9  -8  -1    0.84    1.43
   9   8   1   -0.10    1.16
   9  -8   1   -1.17    1.18
  10  -8   1   -0.45    1.28
  10   8   1    0.73    1.36
 -10   8  -1    3.84    1.70
 -10  -8  -1    0.53    1.41
 -11  -8  -1    2.37    1.63
  11   8   1    1.38    1.55
  11  -8   1    2.15    1.59
 -11   8  -1    1.40    1.67
  12   8   1    7.08    1.86
 -12  -8  -1    5.88    1.95
  12  -8   1    6.43    2.03
 -12   8  -1    7.41    2.11
 -13  -8  -1    4.63    2.00
 -13   8  -1    8.32    2.21
  13   8   1    9.14    2.09
  13  -8   1    8.42    2.29
  14   8   1    7.20    2.33
  14  -8   1   11.98    2.61
 -14   8  -1   11.41    2.64
  15  -8   1    3.57    2.18
 -15   8  -1    1.88    2.20
  15   8   1    0.23    1.96
  15   9  -1    4.32    2.12
  15  -9  -1    3.79    2.24
 -15   9   1    4.92    2.36
  14   9  -1   27.39    2.98
 -14  -9   1   20.25    2.84
 -14   9   1   19.47    2.88
  14  -9  -1   25.08    3.13
 -13   9   1   -0.08    1.88
  13   9  -1   -0.46    1.50
 -13  -9   1    0.00    1.79
  13  -9  -1    1.18    1.73
 -12   9   1    1.48    1.77
  12   9  -1    4.76    1.69
  12  -9  -1    2.74    1.49
 -12  -9   1    1.35    1.83
  11  -9  -1   36.19    3.04
 -11  -9   1   35.60    3.36
  11   9  -1   31.75    2.79
 -11   9   1   32.10    2.93
  10   9  -1   72.00    3.50
 -10   9   1   81.40    4.18
 -10  -9   1   72.98    4.19
  10  -9  -1   79.04    3.98
   9   9  -1   11.65    1.59
  -9  -9   1   10.90    1.99
  -9   9   1   13.67    2.05
   9  -9  -1   13.17    1.89
  -8  -9   1   -0.77    0.55
  -8  -9   1    0.74    1.44
   8   9  -1   -1.95    0.92
  -8   9   1   -0.98    1.16
   8  -9  -1    0.49    1.19
  -7  -9   1   -0.44    1.25
   7   9  -1   -1.55    0.75
  -7   9   1   -3.17    0.96
   7  -9  -1    0.17    0.95
   6   9  -1    8.71    1.07
  -6   9   1   10.45    1.40
   6  -9  -1    9.16    1.27
  -6  -9   1    7.41    1.57
   5   9  -1    3.26    0.72
  -5   9   1    4.29    1.28
   5  -9  -1    2.52    0.89
   5   9  -1    3.83    0.71
  -5  -9   1    0.89    1.11
  -5   9   1    2.91    1.03
   4   9  -1  209.23    4.71
   4  -9  -1  191.33    5.05
  -4   9   1  198.75    5.40
   4   9  -1  199.69    4.70
  -4   9   1  202.90    6.04
  -4  -9   1  191.53    6.25
  -3   9   1    3.18    0.76
  -3   9   1    4.58    1.08
  -3  -9   1    1.75    1.12
   3   9  -1    4.21    0.46
   3   9  -1    4.40    0.47
   3  -9  -1    3.21    0.61
  -2   9   1  243.95    6.52
   2  -9  -1  242.20    6.84
   2   9  -1  241.31    5.23
   2   9  -1  237.93    5.26
   2   9  -1  245.80    5.27
  -2  -9   1  232.94    7.02
  -2   9   1  236.23    5.75
   1   9  -1   24.95    0.96
   1  -9  -1   25.77    2.01
  -1   9   1   25.27    1.25
   1   9  -1   25.02    1.00
  -1  -9   1   25.49    2.00
   1   9  -1   23.96    0.99
  -1   9   1   22.12    1.62
  -1   9   1   25.95    1.18
   0   9   1  322.98    7.19
   0  -9   1  326.46    8.82
   0   9  -1  336.39    7.27
   0  -9  -1  340.73    8.98
   0   9   1  340.56    7.20
   0   9  -1  329.66    7.31
   0   9  -1  340.98    7.39
   0   9   1  327.43    8.01
   0   9  -1  333.63    8.15
  -1   9  -1    0.50    0.55
   1  -9   1    1.48    0.98
  -1  -9  -1    2.65    1.01
   1   9   1    0.95    0.54
  -1   9  -1    2.84    0.83
   2  -9   1   88.88    3.31
  -2   9  -1   81.00    3.12
  -2   9  -1   78.18    2.59
  -2  -9  -1   81.35    3.56
  -3  -9  -1    6.76    1.33
   3   9   1    6.89    0.60
   3  -9   1    6.15    0.79
  -3   9  -1    5.78    0.93
  -3   9  -1    5.79    1.07
   3   9   1    6.03    0.53
   4   9   1   61.50    1.91
  -4   9  -1   64.11    3.02
  -4   9  -1   59.79    2.52
   4  -9   1   58.71    2.32
   4   9   1   62.46    1.95
  -4  -9  -1   58.33    3.04
  -5  -9  -1    0.54    1.10
   5   9   1    0.86    0.67
   5  -9   1    0.95    0.73
  -5   9  -1    1.71    0.94
   6  -9   1   13.63    1.44
  -6   9  -1   11.52    1.50
   6   9   1   14.28    1.24
  -6  -9  -1   13.20    1.82
  -7  -9  -1   71.96    3.82
   7   9   1   77.98    3.00
  -7   9  -1   81.90    3.57
   7  -9   1   79.09    3.38
  -8   9  -1   13.21    1.89
   8   9   1   10.92    1.53
  -8  -9  -1   14.21    2.06
  -8  -9  -1   13.24    1.08
   8  -9   1   21.44    2.01
   9   9   1   52.25    2.95
  -9   9  -1   55.29    3.47
   9  -9   1   59.59    3.37
  -9  -9  -1   52.19    3.49
  10  -9   1   10.26    1.93
 -10  -9  -1   12.80    2.17
  10   9   1   10.74    1.79
 -10   9  -1   13.07    2.17
 -11  -9  -1    2.23    1.74
  11  -9   1    5.14    1.73
  11   9   1    1.98    1.47
 -11   9  -1    1.17    1.70
 -12  -9  -1   15.19    2.40
 -12   9  -1   18.35    2.63
  12  -9   1   22.92    2.73
  12   9   1   19.27    2.36
  13  -9   1   31.30    3.20
 -13  -9  -1   30.68    3.18
  13   9   1   31.12    2.97
 -13   9  -1   31.81    3.26
  14   9   1   16.52    2.68
  14  -9   1   15.38    2.76
 -14   9  -1   16.35    2.93
 -14  10   1    0.12    1.96
  14  10  -1    0.88    1.77
 -14 -10   1   -2.49    1.83
  13  10  -1    1.14    1.57
 -13  10   1    2.82    1.91
 -13 -10   1    0.24    1.96
 -12  10   1   54.46    3.95
  12 -10  -1   57.03    3.87
  12  10  -1   52.35    3.51
 -12 -10   1   51.99    4.06
  11 -10  -1    0.25    1.48
 -11 -10   1    0.55    1.75
 -11  10   1   -0.90    1.57
  11  10  -1    0.14    1.30
 -10  10   1    4.74    1.79
  10 -10  -1    1.86    1.43
 -10 -10   1   -0.53    1.63
  10  10  -1    2.15    1.28
   9  10  -1  124.97    4.39
   9 -10  -1  121.75    4.76
  -9  10   1  127.96    5.12
  -9 -10   1  110.07    5.11
  -8 -10   1    7.88    1.90
   8 -10  -1   10.73    1.58
   8  10  -1   10.04    1.34
  -8  10   1    9.97    1.77
  -7 -10   1   20.40    2.25
   7  10  -1   22.60    1.72
   7 -10  -1   24.58    1.94
  -7  10   1   21.59    2.03
  -6 -10   1   19.18    2.22
  -6  10   1   21.42    1.86
   6 -10  -1   22.20    1.79
   6  10  -1   22.14    1.57
  -5 -10   1   88.55    4.13
  -5  10   1   89.18    3.33
   5 -10  -1   87.54    3.08
   5  10  -1   87.95    2.69
   4  10  -1    8.09    0.68
  -4  10   1    7.80    1.07
   4  10  -1    7.52    0.72
  -4 -10   1    7.65    1.46
   4 -10  -1    6.75    0.88
  -4  10   1    7.67    1.31
  -3 -10   1   62.10    3.23
  -3  10   1   64.78    2.48
  -3  10   1   64.19    2.97
   3  10  -1   64.08    1.77
   3  10  -1   63.70    1.78
   2  10  -1   49.93    1.43
  -2  10   1   50.37    2.48
  -2 -10   1   53.17    3.09
   2  10  -1   50.05    1.48
   2  10  -1   51.43    1.45
  -2  10   1   46.41    1.92
  -1  10   1    0.14    0.52
   1  10  -1    0.74    0.39
  -1 -10   1    0.86    1.03
  -1  10   1   -0.02    0.48
   1 -10  -1   -1.38    0.85
   1  10  -1    0.61    0.42
  -1  10   1    0.68    0.71
   1  10  -1    0.67    0.38
   0  10  -1   11.79    0.98
   0 -10   1   11.16    1.47
   0  10   1   10.69    1.05
   0  10  -1   13.16    0.90
   0  10  -1   15.50    1.36
   0  10   1    8.42    0.65
   0  10   1   11.60    0.82
   1  10   1  127.33    3.56
  -1 -10  -1  126.78    4.74
  -1  10  -1  128.22    4.08
   1 -10   1  125.90    4.53
  -1  10  -1  127.23    3.42
   2 -10   1   12.72    1.47
  -2 -10  -1   11.67    1.59
  -2  10  -1   12.11    1.05
  -2  10  -1   15.53    1.47
  -3  10  -1   12.50    1.50
  -3 -10  -1   11.65    1.74
  -3  10  -1   14.09    1.23
   3 -10   1   13.57    1.04
  -4 -10  -1    0.85    1.10
  -4  10  -1   -0.70    0.87
   4  10   1    0.06    0.46
   4  10   1    0.19    0.54
   4 -10   1   -0.83    0.62
  -4  10  -1   -0.95    0.72
  -5  10  -1   12.66    1.41
  -5 -10  -1   11.36    1.77
   5 -10   1    8.86    1.20
   5  10   1   10.70    1.00
   6 -10   1    0.91    1.00
  -6 -10  -1    1.77    1.48
   6  10   1   -1.82    0.78
  -6  10  -1    2.61    1.21
  -7  10  -1   35.92    2.56
   7 -10   1   38.41    2.39
   7  10   1   36.89    2.13
  -7 -10  -1   37.86    3.07
   8  10   1   85.51    3.42
   8 -10   1   88.50    3.87
  -8  10  -1   94.85    4.14
  -8 -10  -1   85.74    4.41
   9 -10   1  102.43    4.47
  -9 -10  -1  105.67    4.95
   9  10   1  104.39    4.06
  -9  10  -1  110.33    4.82
  10 -10   1    8.92    1.85
 -10  10  -1    6.98    1.96
  10  10   1    6.70    1.55
 -10 -10  -1   10.22    2.25
 -11  10  -1    5.41    1.99
 -11 -10  -1    2.19    1.85
  11 -10   1    4.94    1.76
  11  10   1    5.96    1.70
 -12  10  -1    8.64    2.40
  12  10   1    5.46    1.83
  12 -10   1    2.14    1.85
 -12 -10  -1    3.92    2.20
  13  10   1   -1.22    1.52
 -13  10  -1    4.45    2.09
 -13 -10  -1    0.86    2.00
  14  10   1    1.90    1.95
 -14  10  -1    3.31    2.35
  14  11  -1    4.07    1.99
 -14  11   1    4.41    2.10
 -14 -11   1    6.21    2.40
 -13 -11   1    3.67    2.09
 -13  11   1    5.19    2.10
  13  11  -1    1.74    1.69
  12  11  -1    6.24    1.77
 -12  11   1    5.36    2.09
 -12 -11   1    3.35    2.06
 -11 -11   1    4.12    2.11
 -11  11   1    4.08    1.95
  11  11  -1    0.23    1.38
 -10  11   1   75.12    4.20
  10  11  -1   71.01    3.54
 -10 -11   1   69.58    4.35
   9  11  -1    0.60    1.08
  -9  11   1    0.68    1.37
  -9 -11   1   -0.48    1.57
  -8 -11   1    0.25    1.45
  -8  11   1    0.67    1.31
   8  11  -1    0.61    0.99
   7  11  -1   52.96    2.41
  -7 -11   1   54.50    3.66
  -7  11   1   56.99    3.07
   6  11  -1    4.74    0.94
  -6  11   1    3.08    1.26
  -6 -11   1    6.51    1.72
  -5 -11   1  215.41    7.16
   5  11  -1  210.52    5.24
  -5  11   1  224.48    6.21
  -4 -11   1   15.51    1.96
  -4  11   1   13.09    1.42
   4  11  -1   13.93    1.01
  -3  11   1   14.81    1.36
   3  11  -1   16.16    0.88
   3  11  -1   16.26    0.86
  -3  11   1   17.21    1.70
  -3 -11   1   17.52    2.00
   2  11  -1   67.36    1.81
   2  11  -1   70.91    1.89
  -2 -11   1   62.25    3.66
  -2  11   1   67.14    3.02
  -2  11   1   66.52    2.39
  -1 -11   1   17.97    1.93
   1 -11  -1   16.32    1.86
  -1  11   1   20.13    1.24
   1  11  -1   17.88    0.93
   1  11  -1   20.28    1.04
  -1  11   1   17.37    1.12
  -1  11   1   18.67    1.57
   0  11   1   48.87    1.67
   0  11  -1   55.38    1.82
   0  11  -1   60.31    1.97
   0 -11  -1   57.71    3.13
   0  11  -1   57.30    2.49
   0 -11   1   51.30    3.10
   0  11   1   56.47    2.35
   0  11   1   50.93    1.73
  -1  11  -1   54.38    2.02
  -1 -11  -1   45.81    3.17
   1  11   1   58.96    2.17
   1 -11   1   52.62    3.06
  -1  11  -1   49.75    2.56
  -2  11  -1   36.13    1.79
   2 -11   1   34.84    2.33
  -2  11  -1   38.48    2.33
  -2 -11  -1   37.39    2.74
  -3  11  -1   65.47    2.57
  -3 -11  -1   62.85    3.45
  -3  11  -1   64.15    3.12
   4  11   1    0.19    0.50
  -4  11  -1   -1.40    0.77
  -4 -11  -1   -0.63    1.17
  -5 -11  -1    7.98    1.64
  -5  11  -1    7.01    1.34
   5 -11   1    8.46    1.18
   5  11   1    8.05    0.91
   6 -11   1   12.45    1.46
  -6  11  -1   12.26    1.63
   6  11   1   15.49    1.38
  -6 -11  -1   10.90    1.90
  -7  11  -1   21.91    2.12
   7  11   1   23.46    1.80
  -7 -11  -1   18.86    2.50
   7 -11   1   20.39    1.89
   8 -11   1    3.26    1.34
  -8  11  -1    7.34    1.73
   8  11   1    4.95    1.20
  -8 -11  -1    3.42    1.75
  -9  11  -1    3.55    1.69
   9  11   1    2.62    1.27
  -9 -11  -1   -0.04    1.69
  10  11   1   23.83    2.24
 -10  11  -1   26.04    2.72
 -10 -11  -1   27.20    2.95
  11  11   1    1.21    1.41
 -11  11  -1   -2.95    1.46
 -11 -11  -1    0.35    1.86
  12  11   1   -0.25    1.42
 -12 -11  -1    0.34    1.85
 -12  11  -1   -1.47    1.77
 -13 -11  -1   14.86    2.71
  13  11   1   14.09    2.36
 -13  11  -1    8.49    2.55
 -14  11  -1   14.56    2.89
  14  11   1   17.42    2.67
 -13 -12   1   -0.35    2.06
 -13  12   1    1.08    1.83
  13  12  -1   -0.63    1.59
  12  12  -1   -0.51    1.40
 -12 -12   1    4.48    2.20
 -12  12   1   -0.21    1.81
  11  12  -1    6.85    1.75
 -11  12   1    8.76    2.19
 -11 -12   1   11.05    2.42
  10  12  -1   18.06    2.01
 -10 -12   1   18.87    2.73
 -10  12   1   17.98    2.51
  -9 -12   1   49.26    3.70
   9  12  -1   53.23    2.87
  -9  12   1   55.53    3.53
  -8  12   1    1.36    1.42
   8  12  -1    1.67    1.06
  -8 -12   1    1.66    1.67
  -7 -12   1    0.69    1.67
  -7  12   1   -0.08    1.27
   7  12  -1    0.20    0.84
   6  12  -1    1.64    0.82
  -6  12   1    4.93    1.35
  -6 -12   1    2.41    1.60
  -5  12   1   41.70    2.50
  -5 -12   1   44.76    3.22
   5  12  -1   40.62    1.72
  -4  12   1    1.00    0.96
  -4 -12   1    1.08    1.41
   4  12  -1    2.00    0.55
  -3 -12   1   28.42    2.60
  -3  12   1   32.67    1.86
  -3  12   1   29.26    2.31
   2  12  -1   -0.33    0.37
  -2  12   1   -1.07    0.90
  -2  12   1    0.38    0.75
  -2 -12   1   -1.67    1.17
   1  12  -1   78.18    2.17
   1 -12  -1   75.06    3.75
  -1  12   1   77.61    2.45
  -1  12   1   79.87    3.16
  -1 -12   1   73.06    3.80
   0  12  -1   55.56    2.60
   0 -12  -1   56.10    3.43
   0  12   1   52.07    1.72
   0 -12   1   48.26    3.13
   0  12   1   49.83    2.43
   0  12  -1   53.06    1.86
   1  12   1    5.52    0.97
  -1 -12  -1    7.38    1.74
   1 -12   1    7.45    1.64
  -1  12  -1    5.81    0.87
  -1  12  -1    3.89    1.12
  -2  12  -1    1.45    0.80
  -2  12  -1    1.47    1.05
   2 -12   1    1.85    1.21
  -2 -12  -1    0.86    1.31
  -3 -12  -1   63.76    3.64
  -3  12  -1   66.58    2.68
  -4 -12  -1    0.42    1.30
  -4  12  -1    0.99    1.02
   4  12   1    0.87    0.51
  -5  12  -1    1.24    1.13
   5  12   1   -0.23    0.62
  -5 -12  -1    0.95    1.39
  -6  12  -1   61.32    3.12
   6  12   1   61.24    2.35
  -6 -12  -1   60.25    3.75
  -7 -12  -1    4.34    1.80
  -7  12  -1    1.42    1.38
   7  12   1   -0.62    0.84
  -8  12  -1   39.81    2.94
  -8 -12  -1   37.46    3.23
   8  12   1   35.73    2.28
  -9  12  -1    6.88    1.90
  -9 -12  -1    7.17    2.12
   9  12   1    6.16    1.43
 -10  12  -1    1.56    1.74
 -10 -12  -1   -0.95    1.77
  10  12   1    1.64    1.28
 -11 -12  -1   -3.38    1.66
  11  12   1   -1.11    1.26
 -11  12  -1   -1.76    1.68
  12  12   1   -0.47    1.46
 -12 -12  -1   -0.21    1.97
 -12  12  -1   -1.18    1.65
 -13 -12  -1    2.84    2.26
 -13  12  -1    2.24    2.08
  13  12   1    0.87    1.59
  13  13  -1   11.70    2.10
 -13 -13   1    3.45    2.44
 -13  13   1   10.25    2.59
 -12  13   1    4.15    2.07
 -12 -13   1    2.41    2.27
  12  13  -1    4.29    1.60
 -11 -13   1    1.20    2.03
  11  13  -1   -2.41    1.29
 -11  13   1    2.26    1.91
 -10 -13   1   11.21    2.55
 -10  13   1   11.38    2.23
  10  13  -1    9.35    1.66
  -9 -13   1   -1.04    1.75
  -9  13   1    0.42    1.56
   9  13  -1    1.30    1.12
  -8 -13   1  114.57    5.66
  -8  13   1  107.33    4.72
   8  13  -1  112.71    3.87
   7  13  -1   17.47    1.59
  -7 -13   1   10.49    2.40
  -7  13   1   17.39    2.01
  -6 -13   1   40.00    3.54
  -6  13   1   47.51    2.80
   6  13  -1   46.03    1.97
  -5  13   1    7.92    1.43
   5  13  -1    8.52    0.88
  -5 -13   1    6.28    1.84
  -4 -13   1   74.52    4.13
   4  13  -1   75.10    2.12
  -4  13   1   78.23    3.14
  -3 -13   1   -0.38    1.42
  -3  13   1    0.25    0.82
   2  13  -1   13.23    0.86
  -2 -13   1   14.16    2.18
  -2  13   1   15.97    1.78
  -2  13   1   15.83    1.39
   1 -13  -1  463.38   12.69
  -1 -13   1  467.26   12.80
  -1  13   1  467.54   10.30
   1  13  -1  460.80   10.01
  -1  13   1  469.44   11.54
   0  13   1    0.48    0.58
   0 -13   1   -1.05    1.52
   0  13  -1   -0.29    0.70
   0 -13  -1   -2.06    1.46
   0  13  -1   -1.13    1.03
   0  13   1   -0.56    0.96
  -1  13  -1   91.16    2.97
   1 -13   1   97.11    4.50
  -1  13  -1  102.23    3.89
  -1 -13  -1   95.48    4.68
   1  13   1   95.00    3.19
  -2  13  -1    1.10    1.06
   2 -13   1    2.63    1.44
  -2  13  -1    2.18    0.85
  -2 -13  -1    1.70    1.46
  -3 -13  -1    5.14    1.83
  -3  13  -1    5.26    1.12
  -4  13  -1   48.64    2.53
  -4 -13  -1   53.23    3.49
   5  13   1   38.44    1.57
  -5 -13  -1   35.85    3.09
  -5  13  -1   39.03    2.50
   6  13   1   56.56    2.26
  -6  13  -1   67.52    3.34
  -6 -13  -1   57.85    3.86
   7  13   1   30.18    1.94
  -7  13  -1   23.17    2.27
  -7 -13  -1   26.41    3.01
  -8  13  -1    8.95    1.96
  -8 -13  -1   11.99    2.28
   8  13   1   10.97    1.40
   9  13   1   -0.24    1.02
  -9 -13  -1   -0.13    1.69
  -9  13  -1   -0.98    1.49
 -10  13  -1    2.68    1.78
 -10 -13  -1    5.70    2.22
  10  13   1    1.36    1.40
  11  13   1    6.19    1.67
 -11 -13  -1    9.49    2.44
 -11  13  -1    8.12    2.31
  12  13   1    1.57    1.46
 -12 -13  -1    1.51    2.00
 -12  13  -1   -2.01    1.82
  13  13   1    7.24    1.95
 -13 -13  -1    0.55    2.23
 -12 -14   1    8.68    2.61
  12  14  -1   16.94    2.10
 -12  14   1   11.71    2.56
 -11 -14   1    0.34    2.10
  11  14  -1    1.79    1.38
 -11  14   1    0.25    1.75
  10  14  -1    2.08    1.31
 -10 -14   1    1.36    2.11
 -10  14   1   -1.54    1.51
  -9  14   1    0.37    1.56
   9  14  -1   -0.39    1.04
  -9 -14   1   -0.14    2.00
   8  14  -1   22.89    1.85
  -8 -14   1   16.96    2.84
  -8  14   1   20.42    2.37
  -7  14   1   64.62    3.53
   7  14  -1   57.10    2.47
  -7 -14   1   62.29    4.25
  -6 -14   1   -1.88    1.69
  -6  14   1   -0.31    1.22
   6  14  -1    2.34    0.82
  -5  14   1   17.35    1.76
  -5 -14   1   13.28    2.42
  -4  14   1    0.83    0.94
  -4 -14   1    0.63    1.60
  -3  14   1   21.32    1.66
  -3 -14   1   21.06    2.46
  -2  14   1   38.14    1.88
  -2  14   1   37.18    2.60
  -2 -14   1   38.92    3.22
  -1 -14   1   19.32    2.32
  -1  14   1   21.28    1.36
   1  14  -1   22.63    1.14
  -1  14   1   19.58    1.81
   0  14  -1    6.80    0.85
   0 -14   1    4.21    1.66
   0  14   1    6.40    0.73
   0 -14  -1    7.25    1.87
  -1  14  -1    8.36    1.39
  -1  14  -1    7.55    0.96
  -1 -14  -1    8.50    1.93
   1 -14   1    8.98    1.90
  -2  14  -1   66.13    2.60
   2 -14   1   68.42    3.85
  -2 -14  -1   68.91    4.17
  -3  14  -1  101.24    3.54
  -3 -14  -1   96.71    4.87
  -4 -14  -1   14.80    2.43
  -4  14  -1   14.97    1.60
  -5  14  -1   44.89    2.78
  -5 -14  -1   40.78    3.50
  -6 -14  -1    0.87    1.70
  -6  14  -1   -0.04    1.38
  -7 -14  -1   49.59    3.90
  -7  14  -1   36.51    2.80
   7  14   1   41.63    2.08
  -8  14  -1   44.92    3.17
   8  14   1   45.45    2.36
  -8 -14  -1   43.64    3.79
  -9  14  -1    2.28    1.76
  -9 -14  -1    1.43    1.87
   9  14   1    2.02    1.13
  10  14   1    6.42    1.42
 -10 -14  -1    1.17    1.90
 -10  14  -1    1.76    1.71
 -11 -14  -1    3.93    2.21
 -11  14  -1    4.83    2.15
  11  14   1    7.51    1.67
  12  14   1    6.66    1.81
 -12 -14  -1    6.65    2.33
 -12  14  -1    4.05    2.27
 -12 -15   1    2.38    2.40
 -12  15   1    1.37    1.96
 -11  15   1    5.08    2.04
 -11 -15   1    2.48    2.29
 -10 -15   1   -0.83    1.89
 -10  15   1    1.29    1.74
  -9 -15   1    0.79    2.06
  -9  15   1   -1.57    1.51
  -8 -15   1    2.52    2.10
  -8  15   1   -0.70    1.38
  -7 -15   1    4.21    2.21
  -7  15   1    4.11    1.49
  -6  15   1    0.26    1.23
  -6 -15   1   -0.51    1.73
  -5  15   1    4.72    1.39
  -5 -15   1    5.42    1.96
  -4 -15   1   -2.21    1.51
  -4  15   1   -1.97    0.81
  -3 -15   1   25.65    2.82
  -3  15   1   23.94    1.83
  -2  15   1   -0.08    0.84
  -2 -15   1    2.98    1.86
   1 -15  -1   28.29    2.90
   1  15  -1   28.56    1.29
  -1 -15   1   27.57    2.83
  -1  15   1   29.71    1.58
   0  15  -1   30.55    1.52
   0  15   1   28.18    1.32
   0 -15  -1   30.92    2.91
   0 -15   1   33.86    3.13
   1 -15   1   35.50    3.12
  -1 -15  -1   32.92    3.11
  -1  15  -1   36.44    1.83
  -2  15  -1    1.31    0.90
  -2 -15  -1    1.23    1.70
   2 -15   1    2.16    1.56
  -3  15  -1   29.17    2.00
  -3 -15  -1   25.02    2.93
  -4 -15  -1    5.65    2.08
  -4  15  -1    7.50    1.45
  -5 -15  -1   11.58    2.52
  -5  15  -1   14.17    1.75
  -6  15  -1   20.79    2.12
  -6 -15  -1   23.66    3.01
  -7  15  -1   20.90    2.24
  -7 -15  -1   24.16    3.05
  -8 -15  -1    6.89    2.32
  -8  15  -1    4.64    1.70
  -9 -15  -1    6.07    2.41
  -9  15  -1    5.05    1.89
 -10  15  -1    4.44    1.98
 -10 -15  -1    2.67    2.14
 -11 -15  -1   -1.49    1.91
 -11  15  -1   -0.60    1.80
 -11  16   1    4.22    1.99
 -11 -16   1    1.81    2.36
 -10 -16   1    9.35    2.75
 -10  16   1    6.20    2.05
  -9  16   1    8.19    2.10
  -9 -16   1    9.21    2.59
  -8 -16   1    0.85    2.06
  -8  16   1    2.06    1.61
  -7 -16   1    2.55    1.97
  -7  16   1    0.66    1.46
  -6  16   1   -0.83    1.20
  -6 -16   1   -1.60    1.78
  -5 -16   1   14.29    2.65
  -5  16   1   15.74    1.79
  -4 -16   1    3.21    1.87
  -4  16   1    0.82    1.15
  -3 -16   1   17.93    2.74
  -3  16   1   17.16    1.55
  -2  16   1    5.37    1.03
  -2 -16   1    1.42    1.84
  -1 -16   1    0.38    1.77
  -1  16   1    1.76    0.81
   0 -16   1   -0.07    1.59
   0 -16  -1   -0.23    1.45
   0  16  -1    1.44    0.73
  -1  16  -1    1.05    0.86
   1 -16   1    0.74    1.59
  -1 -16  -1    1.08    1.73
  -2 -16  -1    2.21    1.70
  -2  16  -1    2.87    0.99
  -3 -16  -1    0.66    1.69
  -3  16  -1    4.11    1.16
  -4  16  -1    0.31    1.17
  -4 -16  -1    3.31    1.97
  -5 -16  -1    1.02    1.99
  -5  16  -1    0.90    1.33
  -6 -16  -1    6.80    2.46
  -6  16  -1   10.67    1.86
  -7  16  -1   -0.47    1.44
  -7 -16  -1    0.52    2.07
  -8  16  -1   -0.91    1.53
  -8 -16  -1   -1.68    2.02
  -9  16  -1   26.98    2.87
  -9 -16  -1   28.13    3.61
 -10 -16  -1   -0.70    2.05
 -10  16  -1    1.32    1.83
 -10  17   1    0.27    1.72
 -10 -17   1   -1.38    2.10
  -9 -17   1    1.19    2.24
  -9  17   1    2.82    1.80
  -8 -17   1    9.02    2.87
  -8  17   1    7.60    2.00
  -7  17   1   25.56    2.49
  -7 -17   1   25.75    3.45
  -6 -17   1    3.51    2.25
  -6  17   1   -1.12    1.24
  -5  17   1    3.83    1.38
  -5 -17   1    1.79    2.16
  -4 -17   1    4.72    2.22
  -4  17   1    6.46    1.44
  -3  17   1   15.00    1.57
  -3 -17   1   13.28    2.68
  -2  17   1   19.69    1.66
  -2 -17   1   24.93    3.10
  -1 -17   1   19.96    2.85
   0 -17   1    0.83    1.77
   0 -17  -1    2.00    2.15
   1 -17   1   47.68    3.74
  -1  17  -1   50.53    2.24
  -1 -17  -1   54.81    4.26
  -2  17  -1   -0.90    0.89
  -2 -17  -1    1.50    1.91
  -3 -17  -1    1.18    2.05
  -3  17  -1    0.20    1.05
  -4 -17  -1   10.03    2.60
  -4  17  -1    6.76    1.45
  -5  17  -1    0.97    1.32
  -5 -17  -1    3.36    2.15
  -6  17  -1   -1.23    1.39
  -6 -17  -1    0.36    2.12
  -7 -17  -1    6.30    2.40
  -7  17  -1    7.29    1.94
  -8 -17  -1   15.20    3.04
  -8  17  -1   15.26    2.39
  -9 -17  -1    2.81    2.33
  -9  17  -1    3.59    1.96
  -9 -18   1    2.10    2.41
  -9  18   1    1.91    1.75
  -8 -18   1    7.87    2.82
  -8  18   1    4.41    1.87
  -7 -18   1    1.67    2.45
  -7  18   1    0.16    1.60
  -6  18   1   22.44    2.33
  -6 -18   1   21.09    3.34
  -5 -18   1   10.29    2.62
  -5  18   1    7.45    1.57
  -4 -18   1   40.04    4.05
  -4  18   1   34.84    2.46
  -3 -18   1   10.81    2.86
  -3  18   1   13.36    1.62
  -2 -18   1   20.32    3.13
  -1 -18   1    1.79    1.84
   0 -18   1    7.02    2.35
  -1 -18  -1   12.61    2.69
  -2  18  -1   42.14    2.33
  -2 -18  -1   45.19    4.11
  -3 -18  -1    1.93    2.10
  -3  18  -1    1.03    1.29
  -4  18  -1    4.79    1.46
  -4 -18  -1    4.44    2.30
  -5 -18  -1    1.75    2.31
  -5  18  -1    3.89    1.49
  -6  18  -1   37.98    2.90
  -6 -18  -1   40.32    4.00
  -7 -18  -1    4.81    2.61
  -7  18  -1    5.64    1.78
  -8  18  -1   -1.15    1.56
  -8 -18  -1   -1.32    1.79
  -7  19   1   -0.99    1.49
  -7 -19   1   -3.51    2.04
  -6  19   1   -3.64    1.37
  -6 -19   1   -1.52    2.00
  -5 -19   1    3.37    2.29
  -5  19   1    0.71    1.49
  -4 -19   1    5.84    2.60
  -4  19   1    7.44    1.53
  -3 -19   1    0.05    2.23
  -2 -19   1   22.21    3.31
  -1 -19   1   -1.18    2.08
   0 -19   1   17.38    3.05
  -1 -19  -1    4.45    2.42
  -2 -19  -1   34.07    3.78
  -3 -19  -1    5.44    2.56
  -4  19  -1   -1.86    1.17
  -4 -19  -1   -1.02    2.17
  -5  19  -1    2.16    1.48
  -5 -19  -1    2.40    2.43
  -6 -19  -1    6.16    2.80
  -6  19  -1    4.46    1.65
  -7 -19  -1    2.12    2.50
  -7  19  -1    2.18    1.67
  -6 -20   1    2.61    2.52
  -6  20   1   -0.45    1.44
  -5 -20   1    1.37    2.31
  -4 -20   1    2.44    2.51
  -3 -20   1   18.78    3.32
  -2 -20   1    4.60    2.44
  -1 -20   1   -1.23    2.12
  -2 -20  -1   22.11    3.61
  -3 -20  -1   -2.22    2.16
  -4 -20  -1   -3.06    2.08
  -5  20  -1   -0.57    1.34
  -5 -20  -1   -0.02    2.29
  -3 -21   1   -0.35    2.14
  -2 -21   1   -3.61    1.76
  -3 -21  -1    4.14    2.83
  16   0  -2   -2.30    1.94
 -16   0   2    1.87    2.00
 -15   0   2    0.51    1.82
  15   0  -2   -1.83    2.00
 -14   0   2   18.98    2.51
  14   0  -2   16.02    2.75
  13   0  -2   -1.09    1.46
 -13   0   2    0.09    1.41
 -12   0   2    1.75    1.41
  12   0  -2    1.12    1.65
  11   0  -2   -2.66    1.46
 -11   0   2   -4.14    1.43
 -10   0   2   12.72    1.81
  10   0  -2   12.27    1.82
  -9   0   2   -0.09    1.09
   9   0  -2    1.35    1.16
  -9   0   2   -2.25    0.94
  -8   0   2   19.21    1.72
  -8   0   2   21.50    1.76
   8   0  -2   17.83    1.72
   7   0  -2   -0.48    0.74
  -7   0   2   -1.94    0.71
   6   0  -2  118.50    3.76
  -6   0   2  122.48    3.67
  -5   0   2   -0.83    0.49
   5   0  -2   -1.13    0.53
  -4   0   2    9.76    0.89
   4   0  -2   11.71    1.02
   3   0  -2   -1.09    0.41
  -3   0   2   -1.53    0.31
  -2   0   2 6108.59  123.51
   2   0  -2 5977.81  124.79
   1   0  -2   -1.36    0.36
   0   0   2 4433.33   92.48
   0   0   2 4486.10   92.57
   0   0  -2 4345.52   91.93
   0   0  -2 4500.46   91.89
   0   0   2 4349.38   92.16
  -1   0  -2   -0.04    0.23
   1   0   2    1.73    0.30
   1   0   2   -0.37    0.24
   1   0   2    0.72    0.25
  -1   0  -2   -0.16    0.21
  -2   0  -2 3124.23   67.04
   2   0   2 3100.94   63.76
  -2   0  -2 3191.17   64.23
   2   0   2 3112.99   67.17
  -2   0  -2 3140.49   63.64
   2   0   2 3156.53   64.31
  -2   0  -2 3154.17   70.98
   2   0   2 3247.50   70.29
   3   0   2   -1.85    0.46
  -3   0  -2   -0.54    0.49
   3   0   2   -1.93    0.42
   3   0   2   -1.32    0.45
  -3   0  -2   -1.15    0.26
  -3   0  -2   -1.70    0.41
  -3   0  -2   -1.28    0.42
  -4   0  -2 1570.07   31.79
  -4   0  -2 1533.25   33.27
   4   0   2 1528.35   31.90
  -4   0  -2 1531.05   32.07
  -4   0  -2 1546.15   33.37
   4   0   2 1553.36   32.26
   5   0   2   -0.88    0.65
  -5   0  -2   -0.47    0.44
   5   0   2   -0.21    0.64
  -5   0  -2   -0.46    0.62
  -5   0  -2    1.14    0.69
  -5   0  -2   -0.36    0.61
  -6   0  -2   56.58    2.32
  -6   0  -2   51.65    1.83
  -6   0  -2   51.89    2.30
   6   0   2   56.14    2.52
  -6   0  -2   56.78    2.34
   6   0   2   53.78    2.44
   7   0   2    1.50    0.99
  -7   0  -2   -0.61    0.58
  -7   0  -2    0.39    0.86
  -7   0  -2   -0.08    0.91
  -7   0  -2   -2.78    0.74
  -8   0  -2   26.28    2.13
  -8   0  -2   23.97    1.46
  -8   0  -2   24.75    1.95
  -8   0  -2   22.44    1.79
   8   0   2   24.83    2.19
  -9   0  -2   -0.18    0.99
  -9   0  -2   -0.39    1.14
   9   0   2   -2.20    1.11
  -9   0  -2   -1.16    0.72
  -9   0  -2    0.09    1.06
 -10   0  -2    0.88    1.29
 -10   0  -2    3.46    0.95
  10   0   2    0.22    1.36
 -11   0  -2   -2.41    1.05
  11   0   2   -0.55    1.47
 -12   0  -2   40.04    2.97
  12   0   2   51.74    3.66
 -13   0  -2   -2.38    1.41
  13   0   2   -0.60    1.73
  14   0   2   -0.23    2.01
 -14   0  -2   -0.15    1.59
  15   0   2    1.29    2.14
 -15   0  -2    0.80    1.93
  16   0   2   -1.28    2.20
  16  -1  -2   -0.17    2.19
  16   1  -2   -0.67    2.08
 -16   1   2   -0.70    1.90
  15   1  -2    2.42    2.30
 -15   1   2    1.80    1.99
 -15  -1   2    3.14    2.01
  15  -1  -2    5.32    2.48
  14   1  -2   -0.28    1.69
 -14   1   2    1.49    1.72
 -14  -1   2   -0.28    1.44
  14  -1  -2    0.99    1.94
 -13   1   2    1.98    1.67
  13   1  -2    5.27    1.99
 -13  -1   2    4.42    1.64
 -13  -1   2    2.19    1.42
  13  -1  -2    4.53    1.89
 -12  -1   2   16.18    2.09
 -12   1   2   11.08    1.86
  12   1  -2   14.43    2.34
  12  -1  -2   15.41    2.24
  11   1  -2   23.21    2.37
  11  -1  -2   23.91    2.55
 -11  -1   2   26.26    2.31
 -11   1   2   25.39    2.47
  10  -1  -2   27.65    2.49
 -10  -1   2   26.22    2.17
 -10   1   2   24.52    2.24
  10   1  -2   22.50    2.20
 -10  -1   2   18.71    2.13
   9  -1  -2   14.26    1.88
  -9  -1   2   12.89    1.54
  -9   1   2   14.20    1.74
  -9  -1   2   14.99    1.75
   9   1  -2   15.86    1.77
  -8  -1   2    1.29    0.95
   8  -1  -2    3.95    1.12
   8   1  -2    2.26    1.04
  -8   1   2    4.65    1.14
  -8   1   2    3.88    1.11
  -8  -1   2    1.41    0.93
   7  -1  -2    1.02    0.81
  -7   1   2    0.38    0.82
   7   1  -2   -0.27    0.78
  -7  -1   2   -0.42    0.70
  -7  -1   2   -0.23    0.72
   6   1  -2   71.00    2.73
  -6  -1   2   73.30    2.60
  -6   1   2   71.57    2.67
   6  -1  -2   73.10    2.76
  -5  -1   2  102.04    3.01
   5   1  -2  101.71    3.09
   5  -1  -2   91.15    3.05
  -5   1   2   94.56    3.02
   4   1  -2 1646.57   34.14
   4  -1  -2 1647.41   34.20
  -4  -1   2 1674.46   34.10
  -4   1   2 1633.22   34.16
  -3  -1   2  469.88   10.12
   3   1  -2  467.40   10.12
  -3   1   2  465.72   10.18
   3  -1  -2  470.96   10.20
   2   1  -2 4547.71   95.78
   2  -1  -2 4609.62   94.61
  -2  -1   2 4668.54   95.24
  -2   1   2 4632.62   95.27
   1  -1  -2  104.62    2.47
  -1  -1   2  104.39    2.48
  -1   1   2  104.64    2.50
  -1  -1   2  103.50    2.47
   1   1  -2  104.24    2.47
   0  -1  -2   39.38    1.10
   0   1   2   39.57    1.10
   0   1  -2   40.03    1.14
   0  -1  -2   40.18    1.10
   0   1   2   38.39    1.13
   0   1  -2   39.10    1.13
   0  -1   2   39.18    1.13
   0  -1   2   40.14    1.18
   0   1   2   40.36    1.14
   0   1   2   36.52    1.08
   0  -1   2   39.59    1.17
  -1   1  -2  497.87   10.45
  -1   1  -2  503.62   10.54
  -1  -1  -2  499.65   10.46
   1   1   2  503.85   10.54
   1  -1   2  488.74   10.48
  -1   1  -2  497.51   11.01
   1  -1   2  493.76   11.03
   1   1   2  496.33   10.45
  -1  -1  -2  484.46   10.40
   1  -1   2  490.91   10.57
   2   1   2  221.03    5.13
  -2   1  -2  225.81    5.45
   2  -1   2  223.49    5.22
  -2  -1  -2  222.72    5.10
  -2   1  -2  241.81    5.30
  -2  -1  -2  222.64    5.26
   2  -1   2  226.35    5.48
  -2  -1  -2  227.45    5.25
  -2  -1  -2  225.64    5.14
   2   1   2  225.88    5.29
   2  -1   2  233.06    5.34
  -2   1  -2  228.60    5.22
   2   1   2  224.61    5.23
   3  -1   2  212.80    5.32
   3   1   2  227.75    5.29
   3   1   2  227.40    5.39
   3  -1   2  215.08    5.55
   3  -1   2  216.30    5.42
  -3   1  -2  225.53    5.32
  -3   1  -2  228.58    5.36
  -3   1  -2  219.34    5.51
  -3  -1  -2  226.24    5.21
   3   1   2  218.21    5.33
  -3  -1  -2  219.63    5.22
  -3  -1  -2  230.61    5.26
  -3  -1  -2  224.76    5.32
  -4  -1  -2 2982.32   62.80
   4  -1   2 2933.63   59.66
  -4   1  -2 2950.33   60.11
   4  -1   2 2930.20   60.25
   4   1   2 2925.08   59.57
  -4   1  -2 2959.84   59.51
  -4  -1  -2 2976.97   60.00
  -4   1  -2 2930.09   64.41
   4   1   2 2834.06   60.10
  -4  -1  -2 2906.69   59.41
  -4  -1  -2 2925.72   62.35
  -4   1  -2 2968.29   62.50
   5  -1   2   24.58    1.58
  -5   1  -2   17.65    1.42
  -5   1  -2   18.13    0.88
   5   1   2   19.70    1.48
  -5  -1  -2   19.29    1.27
   5  -1   2   19.60    1.46
  -5  -1  -2   17.34    1.33
  -5   1  -2   19.13    1.46
  -5   1  -2   17.89    1.45
  -5  -1  -2   20.92    1.39
   5   1   2   16.89    1.48
  -6   1  -2    2.25    0.51
  -6   1  -2    3.01    0.94
   6  -1   2    1.52    0.85
  -6  -1  -2    2.25    0.75
  -6   1  -2    3.08    0.90
   6   1   2    3.34    0.91
  -6  -1  -2    1.87    0.66
   6   1   2    1.46    0.81
  -6  -1  -2    0.87    0.80
  -6   1  -2    2.47    0.85
  -6  -1  -2    0.92    0.71
  -7   1  -2   30.33    1.92
  -7   1  -2   29.90    2.06
  -7   1  -2   31.89    2.04
  -7  -1  -2   29.93    1.87
  -7  -1  -2   31.51    2.08
  -7  -1  -2   35.75    1.71
  -7  -1  -2   32.44    1.95
  -7   1  -2   32.87    1.43
   7  -1   2   31.28    2.25
   7   1   2   32.84    2.06
  -8   1  -2   65.48    2.20
   8   1   2   60.18    3.10
  -8  -1  -2   62.89    2.47
  -8   1  -2   61.52    2.88
  -8  -1  -2   61.73    2.85
  -8  -1  -2   66.54    2.84
  -8  -1  -2   64.67    2.88
   8  -1   2   61.94    3.23
  -8   1  -2   65.32    3.02
  -8   1  -2   65.65    3.03
  -9   1  -2   87.20    2.77
  -9  -1  -2   85.59    3.11
  -9  -1  -2   94.14    3.59
   9   1   2   81.94    3.89
  -9  -1  -2   88.55    3.66
   9  -1   2   84.47    3.92
  -9   1  -2   82.63    3.65
  -9  -1  -2   84.99    3.54
  -9   1  -2   84.76    3.60
 -10  -1  -2    5.03    1.12
 -10  -1  -2    5.40    1.44
  10   1   2    4.76    1.56
 -10  -1  -2    7.29    1.46
  10  -1   2    3.83    1.59
 -10   1  -2    4.87    1.53
 -11   1  -2   -2.34    1.18
  11  -1   2    1.58    1.67
  11   1   2   -0.26    1.50
 -11  -1  -2   -0.98    1.28
  12  -1   2    0.93    1.59
 -12   1  -2    0.95    1.44
  12   1   2    0.92    1.62
 -12  -1  -2    0.15    1.38
 -13   1  -2   -0.96    1.49
  13   1   2   -0.76    1.62
 -13  -1  -2    0.10    1.42
  13  -1   2    2.45    1.76
  14   1   2   -3.79    1.69
 -14  -1  -2   -0.75    1.64
  14  -1   2    1.96    1.89
 -14   1  -2   -1.06    1.62
  15   1   2   13.57    2.84
  15  -1   2   16.90    3.22
 -15   1  -2   14.37    2.51
  16   1   2   -2.04    2.12
 -16   1  -2    0.49    1.95
  16  -1   2    0.80    2.10
 -16   2   2    2.96    2.15
  16  -2  -2    2.39    2.43
  16   2  -2    2.92    2.26
  15  -2  -2    3.37    2.34
 -15   2   2    3.90    2.06
  15   2  -2    2.70    2.06
 -14   2   2   15.63    2.43
  14  -2  -2   12.58    2.55
  14   2  -2   19.14    2.82
 -14  -2   2   12.26    2.11
 -13  -2   2   36.00    3.01
 -13  -2   2   43.05    3.06
  13  -2  -2   44.85    3.71
 -13   2   2   37.11    3.01
  13   2  -2   39.65    3.45
 -12   2   2   39.92    3.06
  12  -2  -2   35.31    3.08
 -12  -2   2   40.99    2.83
  12   2  -2   37.04    3.20
 -12  -2   2   37.21    2.77
  11  -2  -2   34.64    2.84
  11   2  -2   29.99    2.69
 -11   2   2   28.15    2.51
 -11  -2   2   29.63    2.44
 -10   2   2   47.11    2.99
  10  -2  -2   47.55    3.38
 -10  -2   2   42.90    3.11
 -10  -2   2   48.41    2.91
  10   2  -2   51.56    3.28
  -9   2   2   -1.88    0.94
  -9  -2   2   -1.22    0.99
  -9  -2   2   -1.30    0.98
   9  -2  -2   -1.67    1.08
   9   2  -2    0.08    1.08
  -8   2   2   37.56    2.33
   8   2  -2   45.96    2.52
   8  -2  -2   42.78    2.56
  -8  -2   2   40.85    2.27
  -8  -2   2   40.14    2.18
  -7  -2   2  311.27    7.61
   7   2  -2  306.69    7.88
  -7  -2   2  303.91    7.61
   7  -2  -2  304.15    7.95
  -7   2   2  311.07    7.90
   6  -2  -2  118.58    3.87
  -6  -2   2  122.05    3.59
  -6   2   2  112.87    3.70
   6   2  -2  126.37    3.79
   5  -2  -2    0.77    0.60
  -5  -2   2    0.90    0.55
  -5   2   2    0.49    0.60
   5   2  -2    0.51    0.58
   4   2  -2   76.64    2.42
   4  -2  -2   82.70    2.58
  -4   2   2   81.30    2.56
  -4  -2   2   78.15    2.35
  -3  -2   2  541.04   11.67
  -3   2   2  550.71   11.84
   3  -2  -2  552.26   11.85
   3   2  -2  550.49   11.72
   2   2  -2   11.69    0.67
  -2   2   2   10.71    0.66
   2  -2  -2    9.23    0.72
  -2  -2   2   10.53    0.60
  -1  -2   2   92.54    2.32
   1   2  -2   97.10    2.33
   1   2  -2  101.72    2.36
  -1  -2   2   96.63    2.33
   1   2  -2   96.28    2.33
   1  -2  -2   93.89    2.33
  -1   2   2   96.00    2.36
   0  -2   2  453.61    9.80
   0  -2  -2  455.52    9.76
   0   2  -2  463.39    9.73
   0   2   2  463.79    9.82
   0   2   2  478.62    9.73
   0  -2   2  454.56    9.77
   0  -2   2  454.41   10.29
   0   2   2  460.06    9.82
   0   2  -2  470.11    9.80
   1  -2   2  286.10    6.76
  -1  -2  -2  296.14    6.26
   1   2   2  284.69    6.26
   1  -2   2  282.19    6.36
   1  -2   2  284.86    6.43
  -1   2  -2  282.61    6.72
   1   2   2  295.02    6.34
  -1  -2  -2  285.75    6.69
  -1   2  -2  295.47    6.37
  -1   2  -2  296.62    6.42
   1   2   2  299.77    6.25
   1  -2   2  290.27    6.59
  -2  -2  -2    6.85    0.57
   2  -2   2    7.43    0.69
  -2   2  -2    7.96    0.68
   2   2   2    7.65    0.62
  -2   2  -2    8.35    0.67
  -2  -2  -2    7.62    0.59
   2  -2   2    7.14    0.64
   2   2   2    6.87    0.59
  -2   2  -2    8.35    0.77
  -2  -2  -2    6.95    0.60
  -2   2  -2    7.38    0.41
   2   2   2    8.65    0.54
   2  -2   2    7.29    0.71
   2  -2   2    7.36    0.39
  -3  -2  -2   11.35    0.82
   3   2   2   10.41    0.92
  -3  -2  -2   12.10    0.70
  -3  -2  -2   11.27    0.85
  -3   2  -2   12.42    0.93
  -3  -2  -2   13.46    0.85
   3   2   2   10.66    0.74
   3  -2   2   11.92    1.02
  -3   2  -2   13.24    1.07
  -3   2  -2   13.28    1.02
   3  -2   2   12.43    1.02
   3  -2   2   11.91    0.97
   3   2   2   11.67    0.91
   4   2   2  506.83   11.29
  -4  -2  -2  527.42   11.30
  -4   2  -2  513.07   11.51
  -4  -2  -2  520.45   11.21
   4   2   2  513.80   11.47
   4  -2   2  511.08   11.51
  -4  -2  -2  519.69   11.53
  -4  -2  -2  513.51   11.70
  -4   2  -2  523.57   12.00
  -4   2  -2  514.58   11.41
   4  -2   2  503.22   11.62
  -5   2  -2   -0.96    0.60
  -5  -2  -2    0.69    0.60
  -5  -2  -2   -0.10    0.60
  -5  -2  -2    0.62    0.52
   5  -2   2   -0.12    0.69
  -5   2  -2    0.16    0.64
   5  -2   2    0.79    0.70
  -5  -2  -2   -0.94    0.53
   5   2   2   -1.04    0.65
   5   2   2   -0.38    0.62
  -5   2  -2   -0.29    0.67
   6   2   2  125.01    3.95
  -6   2  -2  127.84    4.04
  -6  -2  -2  127.66    3.69
   6  -2   2  123.54    4.14
  -6  -2  -2  124.74    3.77
   6   2   2  122.48    4.04
  -6   2  -2  128.06    4.13
  -6  -2  -2  118.93    3.73
  -6  -2  -2  125.52    3.70
  -6   2  -2  126.90    4.03
   7  -2   2    9.25    1.44
  -7  -2  -2    7.39    1.03
  -7  -2  -2    8.13    1.20
  -7  -2  -2    7.63    1.04
  -7   2  -2    7.24    1.27
  -7  -2  -2    7.53    1.10
   7   2   2    7.57    1.31
  -7   2  -2   10.82    1.37
  -7   2  -2   11.45    1.35
   8  -2   2   45.72    2.76
  -8  -2  -2   48.72    2.35
  -8  -2  -2   44.47    2.21
  -8   2  -2   47.59    2.64
  -8  -2  -2   50.18    2.61
  -8   2  -2   51.23    2.69
   8   2   2   45.92    2.75
  -8  -2  -2   46.10    2.41
  -9  -2  -2   67.10    2.89
  -9  -2  -2   65.73    3.03
   9   2   2   57.37    3.29
  -9  -2  -2   65.65    2.75
  -9   2  -2   63.27    2.22
  -9   2  -2   60.85    3.12
  -9  -2  -2   67.20    3.10
   9  -2   2   61.45    3.39
 -10  -2  -2   -0.10    0.93
 -10  -2  -2    0.38    0.98
  10   2   2    3.01    1.49
 -10   2  -2    1.11    1.34
 -10  -2  -2    0.82    1.18
  10  -2   2    0.14    1.46
  11   2   2   74.93    4.14
 -11   2  -2   71.57    3.78
  11  -2   2   75.68    4.22
 -11  -2  -2   68.72    3.52
  12   2   2    8.31    2.12
 -12  -2  -2    9.19    1.79
  12  -2   2    7.98    2.18
 -12   2  -2    6.29    1.82
 -13  -2  -2    1.16    1.55
  13   2   2    7.90    2.09
  13  -2   2    3.37    1.83
 -13   2  -2    3.24    1.78
 -14   2  -2   -0.65    1.53
  14  -2   2   -1.40    1.71
  14   2   2    1.61    2.09
  15   2   2    6.12    2.54
 -15   2  -2    5.98    2.14
  15  -2   2    7.48    2.70
  16  -2   2    0.81    2.29
  16   2   2   -2.50    1.83
 -16   2  -2    1.68    2.12
 -16   3   2    4.16    2.04
  16   3  -2   10.61    2.76
  16  -3  -2   12.85    2.91
 -15   3   2    2.94    2.01
  15   3  -2   -3.29    1.65
  15  -3  -2    0.73    1.83
 -14   3   2    8.19    2.29
  14   3  -2   11.72    2.58
  14  -3  -2   12.89    2.65
  13  -3  -2   15.22    2.57
  13   3  -2   15.20    2.35
 -13  -3   2   16.63    2.14
 -13   3   2   17.77    2.39
 -13  -3   2   18.66    2.16
  12  -3  -2   -1.37    1.28
  12   3  -2   -1.76    1.39
 -12  -3   2   -2.02    1.09
 -12   3   2   -0.37    1.45
 -12  -3   2    0.07    1.33
  11  -3  -2   86.09    4.32
  11   3  -2   86.51    4.20
 -11   3   2   80.73    3.94
 -11  -3   2   80.75    3.73
 -11  -3   2   75.79    3.53
  10   3  -2    6.20    1.64
 -10  -3   2    8.23    1.56
  10  -3  -2    5.84    1.76
 -10  -3   2    4.37    1.45
 -10   3   2    5.88    1.55
 -10  -3   2    7.29    1.46
   9  -3  -2   91.08    3.92
  -9   3   2   87.23    3.72
  -9  -3   2   92.57    3.54
   9   3  -2   94.04    3.93
  -9  -3   2   93.67    3.63
   8   3  -2    6.77    1.24
  -8  -3   2    5.99    1.11
   8  -3  -2    8.69    1.47
  -8   3   2    7.67    1.42
  -8  -3   2    7.31    1.21
  -7  -3   2    0.94    0.73
   7   3  -2    1.38    0.80
   7  -3  -2    0.98    0.86
  -7   3   2    0.99    0.92
  -7  -3   2    0.10    0.69
   6  -3  -2  111.98    3.71
   6   3  -2  112.19    3.57
  -6  -3   2  117.16    3.42
  -6   3   2  119.12    3.78
  -6  -3   2  112.25    3.38
  -5  -3   2  437.27    9.80
   5   3  -2  430.52    9.92
   5  -3  -2  444.19   10.17
  -5   3   2  445.29   10.15
  -4  -3   2  242.56    5.57
  -4   3   2  233.25    5.82
   4   3  -2  239.63    5.66
   4  -3  -2  239.38    5.86
   3   3  -2   80.61    2.24
   3  -3  -2   79.83    2.38
  -3  -3   2   81.62    2.17
  -3   3   2   80.52    2.40
  -2  -3   2  573.47   12.18
  -2  -3   2  585.63   12.21
  -2   3   2  580.31   12.35
   2  -3  -2  578.48   12.32
   2   3  -2  586.81   12.23
   1  -3  -2   25.79    0.92
  -1   3   2   24.19    0.92
  -1  -3   2   24.36    0.87
  -1  -3   2   27.58    1.25
   1   3  -2   26.99    0.93
   1   3  -2   25.93    0.92
  -1  -3   2   26.39    0.88
   1   3  -2   29.50    0.93
  -1   3   2   26.69    0.97
   0  -3   2    9.79    0.71
   0  -3   2   11.88    0.76
   0  -3  -2   10.84    0.80
   0   3   2   10.87    0.51
   0   3  -2   10.76    0.59
   0   3  -2   10.77    0.62
   0  -3   2   10.16    0.57
   0   3   2   11.98    0.53
   0  -3   2   10.87    0.60
  -1   3  -2    4.85    0.50
   1  -3   2    5.76    0.50
  -1  -3  -2    4.29    0.57
   1  -3   2    4.17    0.48
   1   3   2    4.96    0.42
  -1   3  -2    4.99    0.51
   1  -3   2    4.16    0.55
   1   3   2    5.30    0.46
   1  -3   2    5.18    0.51
  -1   3  -2    4.68    0.56
   1   3   2    4.51    0.41
   2  -3   2  342.51    8.20
  -2  -3  -2  347.87    7.41
   2   3   2  340.49    7.93
   2   3   2  344.82    7.45
   2   3   2  345.63    7.56
  -2  -3  -2  329.83    8.05
   2  -3   2  343.54    7.70
   2  -3   2  350.34    7.78
  -2   3  -2  348.97    7.68
  -2   3  -2  349.99    7.74
   2  -3   2  350.57    7.79
   3  -3   2  631.11   13.90
  -3  -3  -2  637.42   14.52
   3   3   2  634.55   13.80
  -3   3  -2  657.60   14.02
   3  -3   2  658.18   14.09
   3  -3   2  628.14   14.69
   3   3   2  645.16   13.65
  -3   3  -2  657.40   13.88
  -3   3  -2  652.92   14.66
  -3  -3  -2  660.79   13.66
  -4  -3  -2   20.64    1.25
   4  -3   2   19.17    1.32
  -4   3  -2   19.54    1.35
   4   3   2   20.55    1.23
   4  -3   2   21.67    1.43
  -4  -3  -2   20.71    0.93
  -4   3  -2   22.12    1.43
  -4  -3  -2   19.04    1.11
  -4   3  -2   19.15    1.35
  -4  -3  -2   19.55    1.08
   4   3   2   21.04    1.27
  -5  -3  -2  229.63    5.67
   5   3   2  223.63    5.80
  -5  -3  -2  233.68    6.01
   5   3   2  232.61    5.96
  -5   3  -2  234.73    6.32
  -5   3  -2  227.61    6.03
  -5   3  -2  238.13    6.06
  -5  -3  -2  230.09    5.60
  -5  -3  -2  238.98    5.73
   5  -3   2  228.71    6.15
   6  -3   2  259.75    7.14
   6   3   2  276.88    6.85
  -6  -3  -2  265.40    6.83
  -6   3  -2  266.16    7.26
  -6   3  -2  272.69    7.00
  -6  -3  -2  263.89    6.53
  -6   3  -2  255.18    6.96
   6   3   2  262.59    6.92
  -6  -3  -2  270.40    6.62
  -6  -3  -2  274.29    6.63
  -7   3  -2    5.88    1.21
  -7  -3  -2   10.55    1.17
  -7  -3  -2   11.67    1.25
   7   3   2    8.62    1.26
  -7  -3  -2    9.66    1.19
  -7   3  -2    7.01    1.24
  -7  -3  -2    8.96    1.00
   7  -3   2   11.08    1.52
  -8   3  -2    0.55    1.00
  -8  -3  -2   -0.75    0.93
  -8  -3  -2   -2.11    0.86
   8   3   2   -2.29    0.88
   8  -3   2   -0.01    1.15
  -8   3  -2   -0.78    0.98
  -8  -3  -2   -1.25    0.83
  -8  -3  -2   -0.52    0.77
   9   3   2    2.03    1.35
   9  -3   2   -0.06    1.22
  -9  -3  -2   -0.64    1.05
  -9  -3  -2    2.50    1.15
  -9  -3  -2    2.03    0.98
  -9   3  -2    1.73    1.26
  -9  -3  -2    1.91    1.17
  10   3   2    0.86    1.35
 -10   3  -2    2.62    1.33
 -10  -3  -2    3.48    1.10
  10  -3   2    4.52    1.60
 -10  -3  -2    1.57    1.14
 -10  -3  -2    0.46    1.11
 -11   3  -2   -1.97    1.13
  11   3   2    1.88    1.53
 -11  -3  -2    0.46    1.23
  11  -3   2   -0.69    1.46
 -11  -3  -2   -1.42    1.02
 -12   3  -2    0.50    1.57
 -12  -3  -2   -0.19    1.41
  12   3   2   -0.49    1.60
  12  -3   2   -0.08    1.60
 -13   3  -2    1.86    1.68
  13  -3   2   -1.81    1.69
  13   3   2   -0.72    1.79
  14  -3   2   -0.98    1.71
  14   3   2   -2.79    1.82
 -14   3  -2    1.59    1.99
 -15   3  -2   27.37    3.18
  15   3   2   31.57    3.68
  15  -3   2   29.81    3.60
  16   3   2    3.07    2.45
  16  -3   2    1.23    2.29
  16  -4  -2   -0.14    2.05
 -16   4   2    2.50    2.08
  16   4  -2    2.13    2.16
  15   4  -2    8.23    2.55
  15  -4  -2    5.72    2.18
 -15   4   2    2.98    1.96
  14  -4  -2   -0.39    1.74
 -14   4   2    0.39    1.71
  14   4  -2    1.29    1.90
  13   4  -2   25.89    2.87
 -13  -4   2   24.18    2.46
 -13   4   2   25.14    2.77
  13  -4  -2   30.74    3.10
  12  -4  -2    1.88    1.71
 -12  -4   2    7.40    1.72
  12   4  -2    2.46    1.68
 -12  -4   2    2.79    1.41
 -12   4   2    4.05    1.63
 -11  -4   2    7.68    1.46
 -11  -4   2    5.63    1.32
 -11   4   2    6.04    1.78
  11   4  -2    6.24    1.62
  11  -4  -2   10.29    1.96
 -11  -4   2    8.39    1.64
  10   4  -2   15.71    2.01
 -10  -4   2   14.69    1.87
 -10  -4   2   15.19    1.66
  10  -4  -2   14.36    2.14
 -10   4   2   13.67    1.96
  -9  -4   2   13.39    1.60
  -9   4   2   11.86    1.75
  -9  -4   2   15.46    1.81
  -9  -4   2   14.55    1.59
   9  -4  -2    7.69    1.78
   9   4  -2   19.45    1.99
  -8  -4   2    8.64    1.42
  -8   4   2    7.95    1.50
  -8  -4   2   11.61    1.28
   8  -4  -2   10.90    1.54
  -8  -4   2   12.53    1.34
   8   4  -2   10.50    1.44
  -7  -4   2   21.90    1.56
   7  -4  -2   20.54    1.75
  -7  -4   2   19.75    1.52
   7   4  -2   19.84    1.70
  -7  -4   2   19.09    1.80
  -7   4   2   19.38    1.71
  -6  -4   2  144.75    4.00
   6  -4  -2  148.54    4.50
  -6   4   2  141.65    4.42
  -6  -4   2  149.75    4.01
   6   4  -2  147.40    4.22
  -5  -4   2    0.39    0.50
  -5   4   2    2.90    0.80
  -5  -4   2    0.33    0.54
   5   4  -2    0.42    0.57
   5  -4  -2    1.33    0.67
   4  -4  -2   30.08    1.52
  -4  -4   2   28.04    1.69
  -4  -4   2   29.99    1.22
  -4   4   2   27.95    1.42
   4   4  -2   33.95    1.35
   3   4  -2   96.92    2.56
  -3   4   2   98.77    2.81
  -3  -4   2   96.13    3.14
  -3  -4   2  102.08    2.51
   3  -4  -2  100.21    2.84
   2  -4  -2  788.49   16.74
  -2   4   2  794.61   16.78
  -2  -4   2  793.90   17.91
   2   4  -2  831.77   16.62
   2   4  -2  794.95   16.65
  -2  -4   2  792.78   16.68
  -1  -4   2 2624.48   57.59
  -1   4   2 2668.72   56.65
   1   4  -2 2849.44   56.49
  -1  -4   2 2757.53   59.38
   1   4  -2 2784.98   57.41
  -1   4   2 2941.20   56.49
   1   4  -2 2792.86   56.76
  -1  -4   2 2751.83   59.59
   0   4  -2   65.09    1.76
   0  -4   2   60.27    2.01
   0  -4  -2   64.08    2.18
   0   4  -2   65.71    1.77
   0  -4   2   61.20    1.70
   0   4   2   70.01    1.62
   0   4  -2   61.19    1.99
   0  -4   2   62.94    1.71
   0   4   2   66.41    1.64
   0  -4   2   61.67    2.11
  -1   4  -2    0.37    0.43
   1   4   2    0.43    0.26
   1  -4   2    1.02    0.39
  -1   4  -2    0.46    0.38
   1   4   2    0.82    0.25
  -1   4  -2    0.32    0.35
   1  -4   2    0.46    0.50
   1  -4   2    0.39    0.38
   1  -4   2    0.86    0.38
  -1  -4  -2    0.12    0.48
   2   4   2  234.28    5.29
   2   4   2  251.10    5.33
   2  -4   2  249.54    5.74
   2   4   2  243.55    5.40
  -2   4  -2  240.38    6.06
  -2  -4  -2  241.93    6.08
   2  -4   2  237.93    5.67
  -2   4  -2  245.35    5.65
  -2   4  -2  241.60    5.67
   2  -4   2  236.91    6.11
   2   4   2  230.72    5.97
  -2  -4  -2  233.14    5.22
   2  -4   2  238.95    5.63
   3   4   2    1.52    0.50
   3  -4   2    1.14    0.64
  -3  -4  -2    1.53    0.38
   3  -4   2    1.80    0.65
  -3   4  -2    1.26    0.64
   3   4   2    1.48    0.45
  -3   4  -2    1.63    0.59
  -3  -4  -2    1.44    0.35
  -3   4  -2    1.55    0.60
   3  -4   2    1.90    0.62
  -3  -4  -2    0.67    0.58
   4   4   2   33.79    1.55
  -4   4  -2   35.19    1.71
   4  -4   2   34.36    1.80
  -4  -4  -2   35.11    1.37
   4   4   2   33.97    1.56
  -4   4  -2   37.29    1.79
  -4  -4  -2   37.30    1.80
  -5  -4  -2   10.39    0.76
  -5  -4  -2    8.99    0.87
  -5   4  -2    9.22    1.14
   5   4   2    9.73    0.98
  -5  -4  -2   10.65    1.12
   5   4   2    9.68    1.04
  -5   4  -2   10.50    1.20
  -5  -4  -2   10.62    0.91
   5  -4   2    8.11    1.12
  -5   4  -2   11.28    1.20
   6   4   2  317.54    7.73
  -6  -4  -2  323.09    7.51
  -6   4  -2  301.85    7.96
  -6  -4  -2  314.81    8.05
   6  -4   2  314.12    8.16
  -6  -4  -2  312.37    7.37
   6   4   2  301.16    7.81
  -6   4  -2  315.01    8.40
  -6  -4  -2  324.53    7.51
  -7  -4  -2  136.29    4.03
  -7   4  -2  137.94    4.58
  -7   4  -2  139.87    4.83
  -7  -4  -2  129.14    4.28
  -7  -4  -2  132.59    4.04
   7  -4   2  129.50    4.59
   7   4   2  131.46    4.41
  -7  -4  -2  137.68    3.79
  -8  -4  -2    5.66    1.27
   8   4   2    4.93    1.40
  -8  -4  -2    6.78    0.99
  -8  -4  -2    4.36    1.14
  -8  -4  -2    4.86    1.13
   8  -4   2    5.61    1.52
  -8   4  -2    5.02    1.44
  -9  -4  -2   59.01    2.52
   9   4   2   54.25    3.14
  -9  -4  -2   54.22    2.70
  -9  -4  -2   56.62    2.84
   9  -4   2   59.00    3.36
  -9   4  -2   53.64    3.04
 -10   4  -2   -0.34    1.19
 -10  -4  -2   -1.77    1.10
 -10  -4  -2   -0.73    0.84
  10  -4   2    0.95    1.27
 -10  -4  -2    1.42    1.18
  10   4   2   -0.03    1.22
 -11  -4  -2    6.38    1.42
  11   4   2    9.59    1.81
 -11  -4  -2    6.57    1.49
  11  -4   2   11.29    2.11
 -11   4  -2    8.39    1.75
  12   4   2   12.82    2.31
  12  -4   2   14.50    2.47
 -12   4  -2   18.12    2.37
  13   4   2    0.92    1.65
  13  -4   2    1.57    1.72
 -13   4  -2    1.10    1.60
  14  -4   2    5.65    2.38
  14   4   2    5.62    2.24
 -14   4  -2    8.97    2.32
  15  -4   2   15.99    3.07
  15   4   2   16.00    2.95
 -15   4  -2   13.87    2.75
  16  -5  -2    3.09    2.14
  16   5  -2    4.42    2.33
 -16   5   2    2.55    2.01
  15  -5  -2   -2.33    1.68
 -15   5   2   -0.03    1.86
  15   5  -2   -3.64    1.63
 -14   5   2    3.69    1.94
 -14  -5   2    1.87    1.78
  14  -5  -2    8.87    2.29
  14   5  -2    4.93    2.07
 -13  -5   2    0.11    1.51
 -13   5   2    3.51    1.87
  13   5  -2   -0.21    1.56
  13  -5  -2   -0.19    1.54
 -12  -5   2   26.62    2.48
  12   5  -2   27.75    2.69
  12  -5  -2   26.63    2.79
 -12   5   2   26.82    2.62
 -11   5   2    3.98    1.64
  11   5  -2    5.26    1.58
 -11  -5   2    4.89    1.54
  11  -5  -2    2.88    1.56
 -11  -5   2    5.39    1.34
  10  -5  -2   21.09    2.20
 -10   5   2   23.37    2.23
 -10  -5   2   24.46    2.22
  10   5  -2   24.82    2.21
 -10  -5   2   22.87    1.88
   9   5  -2    2.17    1.28
  -9   5   2    1.89    1.32
  -9  -5   2    1.17    1.24
  -9  -5   2    2.30    1.09
   9  -5  -2    0.74    1.33
  -9  -5   2    0.52    1.03
   8  -5  -2  354.62    9.30
  -8  -5   2  345.32    9.47
  -8  -5   2  375.56    8.61
  -8   5   2  345.43    9.19
  -8  -5   2  347.85    8.47
   8   5  -2  332.08    8.86
  -7  -5   2   24.08    1.63
  -7  -5   2   26.74    1.60
  -7  -5   2   25.03    2.10
   7  -5  -2   23.49    2.01
  -7   5   2   22.03    1.80
   7   5  -2   26.00    1.84
  -6  -5   2   90.90    3.57
   6   5  -2   92.65    3.10
   6  -5  -2   99.84    3.42
  -6   5   2   97.00    3.46
  -6  -5   2   95.57    2.89
  -5  -5   2  682.93   13.97
  -5   5   2  647.61   14.54
  -5  -5   2  644.08   15.38
   5  -5  -2  639.65   14.48
   5   5  -2  644.74   14.17
  -4   5   2   57.73    2.20
  -4  -5   2   55.99    1.74
   4  -5  -2   61.93    2.21
  -4  -5   2   55.83    2.57
   4   5  -2   55.84    1.91
  -4  -5   2   58.94    1.76
  -3  -5   2  218.53    4.99
   3   5  -2  225.93    5.15
   3  -5  -2  223.78    5.40
   3   5  -2  240.04    5.20
  -3   5   2  225.47    5.48
  -3  -5   2  227.52    6.13
  -2  -5   2  196.08    4.39
  -2   5   2  195.34    4.67
   2   5  -2  203.43    4.45
  -2  -5   2  204.27    5.38
   2   5  -2  208.40    4.47
   2  -5  -2  196.14    4.58
  -2  -5   2  178.52    4.28
  -1   5   2 1287.40   25.30
  -1   5   2 1200.87   25.35
  -1  -5   2 1204.06   26.52
   1   5  -2 1243.16   25.26
  -1  -5   2 1197.96   25.92
   1   5  -2 1234.57   25.15
  -1  -5   2 1211.70   26.99
   1   5  -2 1233.10   25.36
   0   5  -2  699.53   15.64
   0   5   2  697.88   14.87
   0  -5   2  699.90   15.94
   0  -5  -2  692.87   16.01
   0   5  -2  730.59   14.84
   0   5  -2  712.87   14.70
   0   5   2  712.59   14.74
   0   5  -2  721.35   14.84
   0  -5   2  708.25   15.72
   0  -5   2  693.59   14.76
  -1   5  -2  177.91    4.34
   1  -5   2  179.19    4.30
   1  -5   2  181.10    4.84
   1   5   2  178.32    4.04
   1  -5   2  184.59    4.76
   1  -5   2  181.60    4.31
  -1   5  -2  180.26    4.77
  -1  -5  -2  185.68    5.01
   1   5   2  188.15    4.09
   1   5   2  188.43    4.02
  -1   5  -2  183.90    4.36
   2  -5   2    4.52    0.65
   2  -5   2    4.06    0.80
   2  -5   2    4.46    0.66
  -2   5  -2    3.64    0.65
  -2   5  -2    2.69    0.60
  -2   5  -2    5.23    0.79
   2   5   2    5.41    0.46
   2   5   2    5.88    0.54
   2  -5   2    4.36    0.65
  -2  -5  -2    3.89    0.80
   2   5   2    4.65    0.49
  -3   5  -2   19.89    1.42
  -3  -5  -2   18.24    1.52
  -3   5  -2   17.82    1.40
   3   5   2   17.59    1.00
  -3   5  -2   16.62    1.25
  -3  -5  -2   17.00    0.78
   3  -5   2   18.86    1.27
   3   5   2   19.32    1.08
  -4  -5  -2  351.00    7.69
  -4  -5  -2  345.31    8.81
   4   5   2  354.35    8.07
  -4   5  -2  348.06    8.92
  -4  -5  -2  364.44    7.73
   4   5   2  359.70    7.95
  -4   5  -2  366.04    8.40
   4  -5   2  348.98    8.42
  -4   5  -2  332.96    8.34
  -5  -5  -2   52.81    2.40
   5  -5   2   53.53    2.36
  -5   5  -2   48.93    2.24
  -5   5  -2   50.71    2.49
   5   5   2   54.02    2.06
  -5  -5  -2   54.35    1.85
   5   5   2   51.78    2.15
   6   5   2  176.34    4.87
   6   5   2  172.89    4.99
  -6   5  -2  181.58    5.58
   6  -5   2  178.27    5.31
  -6  -5  -2  180.89    4.59
  -6  -5  -2  166.48    5.19
  -6   5  -2  172.19    5.21
  -7   5  -2  159.83    5.26
  -7  -5  -2  163.03    5.16
   7  -5   2  166.52    5.48
  -7  -5  -2  172.36    4.72
  -7  -5  -2  170.25    4.68
  -7  -5  -2  172.03    4.34
   7   5   2  160.17    5.08
  -8  -5  -2    9.37    0.96
  -8   5  -2    5.77    1.42
  -8  -5  -2    6.75    1.45
   8   5   2    7.91    1.51
  -8  -5  -2    8.17    1.21
  -8  -5  -2    7.20    1.19
   8  -5   2    8.61    1.67
  -9  -5  -2   -0.77    1.00
  -9  -5  -2    1.35    0.81
   9   5   2    0.94    1.17
   9  -5   2    0.68    1.20
  -9   5  -2    0.74    1.33
  -9  -5  -2   -1.22    1.12
 -10  -5  -2   38.06    2.62
  10   5   2   40.87    2.87
 -10   5  -2   42.43    2.96
  10  -5   2   36.61    2.97
 -10  -5  -2   38.15    2.40
  11  -5   2   -0.53    1.24
  11   5   2   -0.51    1.24
 -11  -5  -2   -1.74    1.12
 -11   5  -2   -0.40    1.46
  12  -5   2    1.14    1.68
  12   5   2    0.30    1.56
 -12   5  -2   -0.66    1.50
  13  -5   2    0.95    1.80
 -13   5  -2   -2.15    1.62
  13   5   2   -2.23    1.49
  14   5   2   -0.11    1.70
  14  -5   2    0.07    1.90
 -14   5  -2   -2.87    1.47
  15  -5   2    4.76    2.18
 -15   5  -2    2.61    2.14
  15   5   2    4.44    2.24
  16  -6  -2    7.97    2.68
 -16   6   2    5.10    2.30
  16   6  -2    8.37    2.63
  15   6  -2    0.05    1.91
  15  -6  -2    1.12    1.94
 -15   6   2   -2.49    1.79
 -14  -6   2    5.11    1.94
  14  -6  -2    3.85    2.14
 -14   6   2    2.82    1.97
  14   6  -2    2.06    1.81
  13   6  -2   -0.15    1.56
 -13  -6   2    0.25    1.48
 -13   6   2   -1.04    1.63
  13  -6  -2   -0.60    1.48
  12  -6  -2    2.88    1.77
 -12   6   2   -1.58    1.53
 -12  -6   2    1.31    1.53
  12   6  -2    5.30    1.72
  11  -6  -2    1.29    1.32
  11   6  -2    0.72    1.33
 -11  -6   2    1.93    1.46
 -11   6   2   -0.53    1.33
  10   6  -2    6.47    1.55
  10  -6  -2    7.02    1.62
 -10   6   2    9.03    1.80
 -10  -6   2    6.38    1.64
  -9  -6   2   -0.64    1.19
   9   6  -2   -0.41    1.10
  -9  -6   2   -0.98    0.81
  -9   6   2   -1.00    1.10
  -9  -6   2   -1.63    0.79
   9  -6  -2   -0.45    1.21
  -8  -6   2    9.91    1.16
   8  -6  -2   13.68    1.77
  -8  -6   2   15.34    1.85
  -8  -6   2   13.79    1.29
  -8   6   2   11.36    1.62
   8   6  -2   16.71    1.65
   7   6  -2  216.80    5.89
   7  -6  -2  214.57    6.22
  -7  -6   2  206.58    6.50
  -7   6   2  212.40    6.25
  -7  -6   2  222.30    5.47
   6   6  -2  195.19    5.26
  -6   6   2  200.48    5.68
  -6  -6   2  208.20    4.93
  -6  -6   2  196.00    4.86
  -6  -6   2  197.60    6.03
   6  -6  -2  197.99    5.57
  -5   6   2   17.99    1.47
   5  -6  -2   18.57    1.46
   5   6  -2   16.05    1.23
  -5  -6   2   17.94    1.00
  -5  -6   2   19.25    1.02
  -5  -6   2   14.60    1.44
   4  -6  -2   85.16    2.72
  -4  -6   2   78.39    2.08
   4   6  -2   80.38    2.35
  -4  -6   2   80.06    2.10
  -4  -6   2   81.95    3.14
  -4   6   2   78.51    2.71
  -3  -6   2  169.46    3.87
   3   6  -2  183.84    4.11
   3   6  -2  175.03    4.06
   3  -6  -2  172.23    4.33
  -3   6   2  171.83    4.42
  -3  -6   2  162.44    5.04
  -3  -6   2  169.19    3.89
   2   6  -2  195.44    4.37
  -2   6   2  190.27    4.64
   2   6  -2  195.62    4.39
   2  -6  -2  193.06    4.49
  -2  -6   2  191.35    4.76
  -2  -6   2  194.76    5.49
   2   6  -2  199.00    4.41
   1   6  -2  116.36    2.83
   1  -6  -2  113.87    3.62
   1   6  -2  109.67    2.76
  -1   6   2  113.58    2.83
  -1  -6   2  110.43    3.19
   1   6  -2  114.73    2.77
  -1   6   2  121.04    2.89
  -1  -6   2  116.33    3.72
   0   6   2  831.42   17.41
   0   6  -2  827.80   17.36
   0   6  -2  859.94   17.39
   0  -6   2  819.43   18.42
   0  -6   2  818.72   18.72
   0   6  -2  830.04   18.35
   0  -6  -2  810.36   18.82
   0   6  -2  833.24   17.20
   0   6   2  848.48   17.28
  -1   6  -2 1035.72   20.71
  -1  -6  -2  981.04   22.42
  -1   6  -2 1004.98   22.02
   1   6   2  988.97   21.08
   1   6   2 1016.03   20.85
   1  -6   2  975.03   20.75
   1  -6   2 1004.67   20.78
   1  -6   2  975.93   22.08
   1  -6   2  995.44   22.18
  -1   6  -2 1005.68   20.87
   2  -6   2   43.74    2.06
   2   6   2   43.54    1.24
   2  -6   2   39.24    1.63
   2   6   2   40.85    1.24
  -2   6  -2   38.82    1.73
   2   6   2   39.76    1.28
  -2   6  -2   39.71    1.66
   2  -6   2   39.16    1.79
  -2   6  -2   40.23    2.01
  -2  -6  -2   39.22    2.08
   3   6   2  221.92    5.10
  -3   6  -2  221.54    5.66
  -3  -6  -2  220.48    6.22
   3   6   2  216.77    5.18
  -3   6  -2  222.31    6.13
   3   6   2  241.66    5.17
  -3   6  -2  231.58    5.69
   3  -6   2  219.99    5.60
   3  -6   2  225.69    5.71
  -4   6  -2    0.27    0.80
   4   6   2   -0.03    0.49
  -4  -6  -2    0.18    0.24
  -4   6  -2   -0.26    0.64
   4   6   2    0.23    0.54
  -4  -6  -2   -0.91    0.79
   4  -6   2    0.26    0.59
  -4  -6  -2    0.59    0.36
   5  -6   2    0.42    0.75
   5   6   2    0.30    0.54
   5   6   2    0.68    0.65
  -5   6  -2   -0.11    0.83
  -5   6  -2    0.23    0.75
  -5  -6  -2    0.63    0.79
  -5  -6  -2    0.45    0.48
  -5  -6  -2    0.03    0.41
   6   6   2   65.60    2.54
  -6  -6  -2   68.92    3.01
   6  -6   2   65.80    2.98
  -6   6  -2   75.17    3.31
  -6  -6  -2   66.24    2.25
  -6   6  -2   61.68    2.89
   6   6   2   64.90    2.68
  -6  -6  -2   62.09    2.21
  -7  -6  -2   10.99    1.50
   7   6   2   10.94    1.43
  -7  -6  -2   11.40    1.10
  -7   6  -2    9.01    1.45
   7  -6   2   10.62    1.49
  -8   6  -2   24.57    2.15
   8   6   2   23.01    2.08
  -8  -6  -2   28.28    1.74
   8  -6   2   27.42    2.43
  -8  -6  -2   26.27    2.23
  -9  -6  -2   49.29    2.99
  -9   6  -2   52.81    3.15
   9   6   2   50.24    2.91
   9  -6   2   52.04    3.12
 -10  -6  -2   15.46    1.92
 -10   6  -2   17.71    2.17
  10  -6   2   17.73    2.21
  10   6   2   13.61    1.92
  11   6   2   10.04    1.92
 -11  -6  -2   13.37    1.93
 -11   6  -2   13.48    2.19
  11  -6   2   14.04    2.22
  12  -6   2   20.87    2.58
  12   6   2   22.79    2.64
 -12   6  -2   17.91    2.47
 -12  -6  -2   18.72    2.22
 -13   6  -2    2.90    1.79
  13  -6   2    1.65    1.72
  13   6   2    1.86    1.80
  14   6   2    9.75    2.42
 -14   6  -2    7.17    2.30
  14  -6   2    7.57    2.45
 -15   6  -2    3.67    2.31
  15  -6   2    5.86    2.36
  15   6   2    4.96    2.31
  16  -7  -2    2.02    2.24
  16   7  -2    5.61    2.35
  15   7  -2   -3.67    1.77
 -15   7   2   -2.22    1.67
  15  -7  -2   -0.17    1.94
  14  -7  -2    1.40    1.85
 -14   7   2    1.12    1.73
 -14  -7   2    1.73    1.92
  14   7  -2    5.02    2.13
 -13   7   2   -0.71    1.60
  13  -7  -2   -1.45    1.37
  13   7  -2   -1.12    1.56
 -13  -7   2    0.59    1.77
 -12  -7   2   -0.34    1.63
  12  -7  -2    2.35    1.70
  12   7  -2    0.76    1.46
 -12   7   2    0.19    1.50
  11  -7  -2   46.91    3.19
  11   7  -2   49.75    3.27
 -11  -7   2   43.58    3.32
 -11   7   2   52.54    3.51
  10   7  -2   89.33    4.01
  10  -7  -2   96.16    4.41
 -10  -7   2   96.78    4.48
 -10   7   2   95.86    4.49
   9  -7  -2   17.23    1.90
  -9   7   2   10.01    1.75
   9   7  -2   12.80    1.68
  -9  -7   2   15.60    2.08
  -8  -7   2  113.60    3.51
   8   7  -2  113.47    4.13
  -8   7   2  118.72    4.55
  -8  -7   2  124.52    3.60
  -8  -7   2  117.02    4.73
   8  -7  -2  115.84    4.49
  -7  -7   2    5.78    0.82
   7   7  -2    5.56    1.10
   7  -7  -2    2.87    1.16
  -7   7   2    4.62    1.30
  -7  -7   2    6.45    0.86
  -7  -7   2    6.49    1.46
  -6   7   2  294.15    7.45
   6  -7  -2  288.54    7.32
  -6  -7   2  249.36    6.28
  -6  -7   2  273.94    7.92
   6   7  -2  287.19    6.90
  -6  -7   2  289.56    6.38
   5   7  -2   77.54    2.48
  -5   7   2   75.80    2.89
   5  -7  -2   75.88    2.78
  -5  -7   2   75.65    2.06
  -5  -7   2   75.41    3.34
  -5  -7   2   77.15    2.06
  -5  -7   2   78.06    2.01
   4   7  -2   29.84    1.28
  -4  -7   2   28.72    2.09
  -4   7   2   30.75    1.66
   4  -7  -2   28.96    1.55
   3  -7  -2   -0.55    0.47
   3   7  -2    0.56    0.36
  -3   7   2   -0.23    0.55
  -3  -7   2    1.16    0.48
  -3  -7   2    2.79    0.89
   3   7  -2    1.08    0.39
   2   7  -2    4.49    0.48
   2   7  -2    3.94    0.45
  -2  -7   2    3.10    0.99
  -2   7   2    4.08    0.63
  -2  -7   2    4.55    0.65
   2   7  -2    5.31    0.51
   1   7  -2  423.73    9.16
  -1  -7   2  431.10   10.60
   1   7  -2  436.01    9.12
  -1   7   2  410.02    9.22
  -1  -7   2  427.16    9.95
   1   7  -2  446.89    9.23
   1  -7  -2  424.93   10.54
  -1   7   2  428.66    9.23
   1   7  -2  433.14    9.21
   0   7  -2    0.61    0.53
   0  -7  -2   -0.25    0.67
   0   7  -2   -0.19    0.39
   0   7  -2    0.38    0.40
   0  -7   2    0.49    0.22
   0   7  -2    0.92    0.41
   0   7   2   -0.13    0.25
   0   7   2   -0.13    0.29
   0  -7   2   -0.61    0.56
   0  -7   2    0.83    0.70
  -1   7  -2   99.46    2.70
   1  -7   2   93.20    2.50
   1  -7   2   93.92    3.19
  -1   7  -2   96.76    3.15
  -1   7  -2  100.14    2.74
   1   7   2   95.08    2.58
   1  -7   2   95.79    3.25
   1   7   2   93.40    2.24
  -1  -7  -2   89.54    3.35
   1   7   2   94.06    2.20
  -2   7  -2  475.55   10.81
  -2  -7  -2  485.27   11.96
  -2   7  -2  505.08   10.78
   2   7   2  483.01   10.28
  -2   7  -2  475.51   11.59
   2  -7   2  483.68   10.70
   2   7   2  497.28   10.27
   2   7   2  497.81   10.40
   2  -7   2  492.41   11.58
   3  -7   2    0.72    0.66
   3   7   2    1.57    0.42
  -3   7  -2    1.32    0.67
   3   7   2    1.93    0.47
  -3   7  -2    0.15    0.73
   3   7   2    1.27    0.44
  -3  -7  -2    2.26    0.94
   3  -7   2    1.31    0.60
  -4   7  -2   37.21    2.16
  -4   7  -2   33.69    1.85
   4   7   2   37.80    1.55
  -4  -7  -2   35.31    2.15
   4  -7   2   36.11    1.89
   4   7   2   37.10    1.51
  -5   7  -2  113.83    4.15
  -5   7  -2  111.65    3.78
  -5  -7  -2  109.88    4.03
   5   7   2  114.85    3.29
   5  -7   2  114.64    3.77
   5   7   2  115.19    3.37
  -5  -7  -2  106.51    2.73
  -6   7  -2  137.45    4.55
   6  -7   2  139.79    4.48
  -6  -7  -2  137.31    4.78
   6   7   2  137.28    4.13
  -6  -7  -2  133.27    3.50
   7   7   2   83.29    3.24
  -7  -7  -2   81.40    2.65
  -7   7  -2   73.86    3.47
  -7  -7  -2   81.66    3.65
  -7  -7  -2   85.39    2.62
   7  -7   2   78.43    3.53
   8  -7   2    5.96    1.56
  -8  -7  -2    5.13    1.51
  -8  -7  -2    5.26    1.03
   8   7   2    4.53    1.28
  -8   7  -2    5.93    1.59
  -9  -7  -2  111.14    4.58
   9   7   2  110.87    4.34
  -9   7  -2  101.87    4.43
   9  -7   2  115.83    4.67
  10   7   2    0.03    1.25
  10  -7   2    1.17    1.29
 -10  -7  -2    1.55    1.37
 -10   7  -2    1.28    1.51
  11   7   2    4.89    1.65
  11  -7   2    6.42    1.90
 -11  -7  -2    2.15    1.54
 -11   7  -2    5.37    1.90
 -12  -7  -2   -1.50    1.44
 -12   7  -2    1.45    1.73
  12  -7   2    1.51    1.61
  12   7   2    0.31    1.60
  13  -7   2    9.21    2.33
 -13   7  -2   10.28    2.29
  13   7   2   11.53    2.26
  14   7   2    8.20    2.32
 -14   7  -2    9.03    2.40
  14  -7   2    4.57    2.19
 -15   7  -2    4.07    2.45
  15  -7   2    6.82    2.46
  15   7   2    9.86    2.53
  15  -8  -2    0.82    1.89
 -15   8   2    1.19    2.03
  15   8  -2   -2.21    1.69
 -14  -8   2    6.66    2.28
  14   8  -2   14.39    2.50
  14  -8  -2   12.19    2.56
 -14   8   2    6.23    2.26
 -13  -8   2   10.69    2.24
  13  -8  -2   15.51    2.47
 -13   8   2   13.56    2.42
  13   8  -2   14.87    2.37
  12  -8  -2    3.24    1.70
 -12  -8   2    2.09    1.69
 -12   8   2    0.54    1.61
  12   8  -2    3.38    1.60
  11   8  -2    2.11    1.43
 -11   8   2   -0.07    1.49
 -11  -8   2   -2.10    1.55
  11  -8  -2   -1.35    1.31
  10   8  -2    1.85    1.40
 -10  -8   2    1.84    1.65
 -10   8   2   -0.21    1.47
  10  -8  -2   -0.92    1.29
   9   8  -2   15.92    1.77
   9  -8  -2   15.23    1.93
  -9  -8   2   11.48    2.08
  -9   8   2   14.77    2.01
  -8  -8   2    0.84    0.72
   8   8  -2   -1.27    0.87
  -8   8   2    0.54    1.24
  -8  -8   2   -1.05    1.27
   8  -8  -2   -0.79    0.99
  -7  -8   2   12.47    1.79
  -7   8   2   12.29    1.63
   7  -8  -2   13.82    1.54
  -7  -8   2   13.51    1.06
   7   8  -2   12.48    1.33
   6  -8  -2   47.66    2.34
  -6  -8   2   46.14    1.47
  -6  -8   2   52.61    3.03
  -6   8   2   42.20    2.39
   6   8  -2   47.59    2.09
  -6  -8   2   46.36    1.47
  -5  -8   2   87.85    2.39
  -5  -8   2   83.97    3.65
   5  -8  -2   86.81    3.05
  -5   8   2   89.69    3.21
   5   8  -2   91.55    2.74
  -4  -8   2   29.56    1.21
   4   8  -2   29.53    1.28
  -4  -8   2   27.53    2.15
   4  -8  -2   29.09    1.52
   4   8  -2   32.76    1.31
  -4   8   2   28.31    1.69
   3   8  -2   64.19    1.84
  -3   8   2   62.18    2.25
   3   8  -2   60.16    1.79
  -3  -8   2   62.20    2.98
   3  -8  -2   62.12    2.02
  -3  -8   2   60.65    2.00
   2  -8  -2    3.46    0.42
   2   8  -2    3.00    0.43
   2   8  -2    4.68    0.49
   2   8  -2    3.51    0.45
  -2   8   2    2.57    0.59
  -2  -8   2    2.72    0.95
  -2  -8   2    3.88    0.70
  -1   8   2  195.66    4.46
   1   8  -2  187.37    4.33
  -1  -8   2  189.67    5.66
   1  -8  -2  182.14    5.59
  -1  -8   2  191.23    5.02
   1   8  -2  192.85    4.42
   1   8  -2  187.87    4.32
  -1   8   2  179.86    4.40
   0   8  -2   51.11    1.68
   0  -8   2   44.58    2.43
   0   8  -2   49.64    2.09
   0  -8   2   50.42    2.16
   0   8   2   48.27    1.93
   0   8  -2   50.40    1.74
   0  -8  -2   48.61    2.45
   0   8   2   53.27    1.46
   0   8   2   50.08    1.42
   0   8  -2   53.51    1.73
  -1  -8  -2   35.20    2.14
   1  -8   2   35.97    2.02
   1   8   2   33.72    1.35
  -1   8  -2   32.63    1.80
  -1   8  -2   31.82    1.40
   1  -8   2   31.87    1.82
  -1   8  -2   36.06    1.51
  -2   8  -2   89.56    3.30
   2   8   2   88.30    2.17
   2  -8   2   90.48    2.64
  -2   8  -2   91.88    2.83
  -2  -8  -2   87.94    3.50
   2   8   2   90.90    2.31
   2   8   2   94.12    2.18
   2  -8   2   93.52    3.28
   2   8   2   91.46    2.22
  -3  -8  -2    3.57    1.13
   3  -8   2    2.45    0.66
   3   8   2    4.33    0.53
   3   8   2    3.47    0.49
  -3   8  -2    3.35    0.81
   3  -8   2    1.15    0.74
  -3   8  -2    2.85    0.98
   3   8   2    4.19    0.51
  -4   8  -2    9.63    1.34
   4   8   2    7.26    0.73
   4   8   2    4.95    0.69
  -4   8  -2    5.72    0.97
   4  -8   2    6.57    0.93
  -4  -8  -2    6.59    1.27
   4   8   2    6.42    0.71
  -5   8  -2  242.65    7.03
  -5   8  -2  240.85    6.48
   5  -8   2  236.10    6.35
   5   8   2  229.03    5.81
   5   8   2  236.44    5.73
  -5  -8  -2  226.67    6.99
   6   8   2    3.62    0.94
   6  -8   2    4.35    1.09
  -6  -8  -2    2.77    1.26
  -6   8  -2    3.17    1.17
  -6  -8  -2    3.30    0.49
   7  -8   2   -1.62    0.93
  -7  -8  -2    0.86    0.61
  -7  -8  -2    0.44    1.26
  -7   8  -2    2.11    1.27
   7   8   2    0.99    0.95
   8  -8   2    3.32    1.49
  -8  -8  -2    4.96    1.66
  -8   8  -2    4.21    1.67
  -8  -8  -2    0.53    0.91
   8   8   2    2.94    1.38
  -9  -8  -2    5.51    1.61
   9  -8   2    2.24    1.36
   9   8   2    0.24    1.24
  -9   8  -2    3.02    1.60
 -10   8  -2   19.55    2.41
  10   8   2   20.28    2.16
 -10  -8  -2   20.87    2.35
  10  -8   2   26.33    2.52
 -11   8  -2   36.48    3.01
  11  -8   2   36.51    3.00
  11   8   2   36.51    3.03
 -11  -8  -2   33.53    3.07
  12   8   2    3.77    1.73
 -12   8  -2    7.79    2.15
  12  -8   2    5.18    1.85
 -12  -8  -2    5.50    1.91
  13  -8   2    3.57    1.99
 -13   8  -2    0.96    1.99
  13   8   2    5.16    2.07
  14  -8   2    0.02    1.98
  14   8   2   -0.01    1.74
 -14   8  -2    1.20    1.90
 -15   9   2    4.38    2.25
  15   9  -2    2.57    2.00
  15  -9  -2    2.29    2.13
  14  -9  -2    3.47    2.04
 -14  -9   2    2.55    2.17
 -14   9   2    0.72    1.88
  14   9  -2    1.29    1.73
 -13  -9   2    3.35    2.06
 -13   9   2    3.30    1.98
  13   9  -2    4.50    1.86
  13  -9  -2    4.05    1.94
  12  -9  -2    3.78    1.74
 -12  -9   2    2.17    1.85
 -12   9   2    1.69    1.85
  12   9  -2    0.46    1.45
 -11  -9   2    4.86    1.94
 -11   9   2    4.12    1.95
  11   9  -2    4.79    1.63
  11  -9  -2    1.80    1.53
  10   9  -2   -0.25    1.14
 -10  -9   2    0.58    1.62
 -10   9   2   -0.72    1.52
  10  -9  -2    0.13    1.31
   9  -9  -2   -0.37    1.16
  -9   9   2   -2.78    1.21
   9   9  -2    0.26    1.13
  -9  -9   2   -0.21    1.48
  -8   9   2   11.55    1.83
  -8  -9   2   10.98    0.94
  -8  -9   2   12.88    1.92
   8  -9  -2   10.99    1.67
  -8  -9   2   11.69    0.94
   8   9  -2   12.75    1.57
  -7  -9   2   13.40    0.73
  -7   9   2   10.37    1.56
  -7  -9   2   10.60    1.75
   7  -9  -2   13.05    1.54
   7   9  -2   12.76    1.29
  -6  -9   2   26.34    2.34
  -6   9   2   28.54    2.07
   6  -9  -2   32.37    2.03
   6   9  -2   28.23    1.68
  -6  -9   2   29.53    1.06
  -5   9   2  316.05    8.13
   5   9  -2  325.43    7.48
  -5  -9   2  303.65    9.07
  -5  -9   2  322.47    7.36
  -5   9   2  336.70    8.96
   5  -9  -2  331.78    7.90
  -4   9   2   17.69    1.65
  -4   9   2   18.96    1.52
   4  -9  -2   19.28    1.27
  -4  -9   2   22.40    2.00
   4   9  -2   21.15    1.12
  -4  -9   2   20.26    1.09
   4   9  -2   20.66    1.10
  -3   9   2   50.18    2.07
  -3   9   2   48.67    2.51
   3   9  -2   49.42    1.59
  -3  -9   2   54.07    2.93
   3   9  -2   54.11    1.66
  -3  -9   2   51.19    1.86
  -2   9   2  354.08    9.01
   2   9  -2  371.77    7.88
   2   9  -2  358.45    7.83
  -2  -9   2  367.19    8.62
   2   9  -2  366.05    7.78
  -2   9   2  352.66    8.18
  -2  -9   2  358.64    9.65
  -1  -9   2   -0.02    0.92
  -1  -9   2    0.27    0.66
  -1   9   2    1.41    0.73
   1  -9  -2    1.67    1.04
  -1   9   2    1.30    0.48
   1   9  -2    0.81    0.46
  -1   9   2    1.50    0.50
   1   9  -2    1.49    0.47
   1   9  -2    1.95    0.45
   0  -9  -2   69.82    3.10
   0   9   2   68.96    1.89
   0   9  -2   75.08    2.19
   0   9   2   74.94    1.93
   0   9  -2   72.61    2.16
   0   9  -2   70.98    2.64
   0   9   2   68.13    2.43
   0  -9   2   68.01    3.05
   0   9  -2   76.48    2.29
   1   9   2  244.76    5.90
   1  -9   2  241.17    6.83
  -1   9  -2  244.64    5.83
  -1  -9  -2  246.65    7.16
  -1   9  -2  245.85    6.58
   2  -9   2  108.97    2.99
  -2   9  -2  113.41    3.85
  -2   9  -2  108.05    3.24
   2  -9   2  108.15    3.80
   2  -9   2  110.87    2.99
   2   9   2  107.18    2.52
   2   9   2  107.53    2.74
  -2  -9  -2  104.15    4.15
  -3   9  -2    7.02    0.96
   3   9   2    7.91    0.72
   3   9   2    7.41    0.60
  -3   9  -2    7.84    1.27
   3   9   2    7.61    0.65
  -3  -9  -2    7.23    1.39
   3  -9   2    7.93    0.91
   3  -9   2    7.82    1.11
   4   9   2   22.34    1.17
  -4   9  -2   23.10    2.03
  -4   9  -2   24.51    1.73
  -4  -9  -2   19.88    1.88
   4   9   2   24.01    1.19
   4  -9   2   21.27    1.50
   4   9   2   20.77    1.18
   5   9   2    9.62    0.96
  -5  -9  -2    7.89    1.58
   5  -9   2    9.94    1.24
  -5   9  -2    8.15    1.23
   6  -9   2   23.99    1.99
  -6   9  -2   25.37    2.07
  -6  -9  -2   23.54    2.22
   6   9   2   25.41    1.65
   7  -9   2   23.11    2.09
  -7  -9  -2   18.75    2.24
  -7   9  -2   20.85    2.04
   7   9   2   21.00    1.75
  -8   9  -2    2.90    1.41
   8  -9   2    1.56    1.27
   8   9   2    0.20    1.03
  -8  -9  -2    0.69    0.63
  -8  -9  -2    0.27    1.43
   9   9   2   47.62    2.87
  -9  -9  -2   49.60    3.38
   9  -9   2   44.94    3.13
  -9   9  -2   43.04    3.02
 -10   9  -2   22.33    2.54
 -10  -9  -2   27.89    2.67
  10   9   2   24.60    2.29
  10  -9   2   21.49    2.45
 -11  -9  -2    4.23    1.74
 -11   9  -2    3.30    1.72
  11  -9   2    4.54    1.78
  11   9   2    1.16    1.46
 -12  -9  -2    2.94    1.92
  12   9   2    1.25    1.59
 -12   9  -2    1.22    1.75
  12  -9   2    2.86    1.94
  13   9   2    1.83    1.87
  13  -9   2   -0.24    1.77
 -13   9  -2    1.22    2.16
  14   9   2    3.54    1.98
 -14   9  -2    3.01    2.24
  14  -9   2    3.92    2.10
  15  10  -2    8.27    2.34
 -14 -10   2    1.09    2.03
  14  10  -2   -3.68    1.44
 -14  10   2    3.71    2.23
  13  10  -2    3.27    1.78
 -13  10   2    3.60    2.09
 -13 -10   2    2.50    2.01
 -12  10   2   10.28    2.29
  12 -10  -2   19.84    2.55
  12  10  -2   15.87    2.15
 -12 -10   2   12.62    2.51
 -11  10   2    1.87    1.72
 -11 -10   2   -2.58    1.61
  11 -10  -2   -0.67    1.30
  11  10  -2   -0.39    1.26
  10  10  -2    7.00    1.50
 -10 -10   2    7.82    0.88
 -10 -10   2    4.92    1.86
  10 -10  -2    5.97    1.67
 -10  10   2    8.45    1.92
  -9 -10   2   14.90    2.27
   9 -10  -2   20.37    2.11
  -9  10   2   14.41    1.99
   9  10  -2   17.46    1.79
  -8 -10   2    2.21    1.49
   8  10  -2    3.26    1.13
   8 -10  -2    2.57    1.19
  -8  10   2    3.71    1.43
  -7  10   2   -0.66    1.04
   7 -10  -2    0.46    0.97
   7  10  -2    0.16    0.91
  -7 -10   2   -0.47    1.29
  -6 -10   2   16.59    2.12
   6  10  -2   13.01    1.15
   6 -10  -2   15.11    1.43
  -6  10   2   13.56    1.62
  -5 -10   2   42.32    1.44
  -5 -10   2   41.34    3.01
  -5  10   2   42.33    2.28
   5 -10  -2   44.63    2.08
   5  10  -2   39.80    1.76
   4 -10  -2   -0.70    0.57
   4  10  -2    0.26    0.52
   4  10  -2   -0.11    0.45
  -4  10   2    0.12    0.81
  -4  10   2    0.52    1.02
  -4 -10   2    0.25    0.55
  -4 -10   2    0.09    1.16
  -3 -10   2   34.50    1.63
   3  10  -2   38.22    1.39
   3  10  -2   34.09    1.31
  -3 -10   2   35.17    2.53
  -3  10   2   32.59    1.82
   3 -10  -2   36.05    1.32
  -3  10   2   34.29    2.31
   2  10  -2  208.81    4.81
  -2  10   2  211.33    5.21
  -2  10   2  211.21    5.98
   2  10  -2  214.55    4.89
   2  10  -2  210.72    4.87
  -2 -10   2  203.35    6.55
   1  10  -2    4.15    0.62
  -1  10   2    3.07    0.62
  -1  10   2    2.76    0.60
   1  10  -2    3.04    0.54
  -1 -10   2    2.93    1.11
   1 -10  -2    5.08    1.18
  -1  10   2    2.06    0.82
   0  10   2  172.20    4.09
   0  10   2  178.81    4.11
   0 -10  -2  178.04    5.80
   0  10  -2  180.06    5.09
   0  10   2  176.22    4.82
   0 -10   2  174.08    5.71
   0  10  -2  179.11    4.37
   0  10  -2  183.86    4.49
  -1 -10  -2    0.35    1.11
  -1  10  -2    1.00    0.65
  -1  10  -2   -0.49    0.75
   1 -10   2    2.07    1.03
   1  10   2    1.26    0.60
  -2 -10  -2    1.01    1.13
   2 -10   2    1.74    0.99
  -2  10  -2    2.01    1.03
  -2  10  -2    2.12    0.73
   3  10   2    6.75    0.54
  -3 -10  -2    2.52    1.33
   3 -10   2    4.39    0.76
   3 -10   2    3.20    1.11
  -3  10  -2    5.32    0.94
   3  10   2    4.35    0.52
   3  10   2    5.53    0.54
  -3  10  -2    4.74    1.21
  -4 -10  -2   17.03    1.93
  -4  10  -2   15.03    1.43
   4 -10   2   16.29    1.37
   4  10   2   16.01    1.08
   5  10   2    6.61    0.92
  -5 -10  -2    6.55    1.60
   5 -10   2    9.09    1.23
  -5  10  -2    7.92    1.33
   6  10   2  136.60    4.02
  -6  10  -2  131.27    4.67
   6 -10   2  134.35    4.51
  -6 -10  -2  138.24    5.39
  -7  10  -2   12.01    1.78
  -7 -10  -2   13.49    2.11
   7 -10   2   14.94    1.70
   7  10   2   11.26    1.39
   8 -10   2   18.23    2.00
   8  10   2   17.57    1.77
  -8  10  -2   15.82    2.12
  -8 -10  -2   17.57    2.30
  -9  10  -2    8.98    2.02
  -9 -10  -2    7.70    1.93
   9 -10   2    7.45    1.75
   9  10   2   10.60    1.61
  10  10   2   19.34    2.08
 -10 -10  -2   19.50    2.57
 -10  10  -2   18.98    2.44
  10 -10   2   18.72    2.26
  11 -10   2    6.43    1.86
 -11  10  -2    3.45    1.91
 -11 -10  -2    2.92    1.78
  11  10   2    4.28    1.65
  12  10   2   21.31    2.52
 -12 -10  -2   19.63    2.85
 -12  10  -2   15.56    2.74
  12 -10   2   15.04    2.49
  13  10   2    2.09    1.74
 -13  10  -2    0.61    2.00
  14  10   2   12.69    2.53
 -14  10  -2    8.64    2.69
 -14 -11   2    1.88    2.18
  14  11  -2    1.97    1.71
 -14  11   2    0.19    1.89
 -13 -11   2    5.61    2.28
  13  11  -2    3.82    1.79
 -13  11   2    6.88    2.28
 -12 -11   2   -1.23    1.77
 -12  11   2    0.49    1.72
  12  11  -2    3.28    1.64
 -11 -11   2    1.78    1.95
  11  11  -2    5.01    1.58
 -11  11   2    6.31    2.09
  10  11  -2   16.87    1.89
 -10 -11   2   18.12    2.67
 -10  11   2   13.06    2.30
  -9 -11   2   19.08    2.61
  -9  11   2   19.48    2.31
   9  11  -2   20.71    1.91
  -8  11   2   11.24    1.80
   8  11  -2    9.19    1.31
  -8 -11   2   12.34    2.27
  -7  11   2    2.84    1.31
   7  11  -2    4.64    1.06
  -7 -11   2    4.06    1.65
  -6 -11   2   82.47    4.30
   6  11  -2   83.04    2.81
  -6  11   2   82.07    3.54
  -5 -11   2   17.67    2.25
  -5  11   2   17.65    1.64
   5  11  -2   17.18    1.30
  -4  11   2  153.60    5.16
   4  11  -2  141.91    3.66
  -4  11   2  144.07    4.43
  -4 -11   2  145.26    5.59
  -3  11   2   10.27    1.42
  -3  11   2    8.64    1.19
   3  11  -2   12.83    0.96
   3  11  -2   10.97    0.88
  -3 -11   2   10.45    1.86
   2  11  -2   33.16    1.36
  -2  11   2   31.51    2.18
  -2  11   2   33.10    1.65
   2  11  -2   32.09    1.28
  -2 -11   2   32.11    2.61
   1  11  -2   19.09    1.09
  -1 -11   2   16.25    1.96
  -1  11   2   19.75    1.24
   1  11  -2   19.47    1.21
  -1  11   2   20.23    1.21
  -1  11   2   20.94    1.68
   1 -11  -2   18.52    2.07
   0 -11   2  726.34   17.73
   0  11  -2  734.54   15.58
   0 -11  -2  731.99   17.96
   0  11   2  737.69   15.29
   0  11   2  737.00   16.55
   0  11   2  718.26   15.34
   1  11   2   28.83    1.55
  -1  11  -2   30.17    2.05
   1 -11   2   25.96    2.32
  -1 -11  -2   27.50    2.53
  -1  11  -2   24.74    1.47
  -2 -11  -2    9.44    1.73
  -2  11  -2   12.39    1.16
   2 -11   2   12.51    1.57
  -2  11  -2   10.59    1.41
  -3  11  -2  213.00    6.39
  -3  11  -2  198.84    5.50
  -3 -11  -2  194.95    6.77
   3 -11   2  202.36    6.25
  -4  11  -2    6.66    1.22
  -4 -11  -2    8.00    1.71
   4  11   2    8.05    0.76
   4 -11   2    8.68    1.06
  -5  11  -2   34.19    2.24
   5  11   2   34.70    1.64
  -5 -11  -2   28.28    2.59
   5 -11   2   35.49    2.08
   6  11   2   39.94    1.99
  -6  11  -2   41.84    2.74
   6 -11   2   40.92    2.39
  -6 -11  -2   41.57    3.28
  -7  11  -2   58.51    3.26
   7 -11   2   64.63    3.17
   7  11   2   63.68    2.69
  -7 -11  -2   59.19    3.65
   8 -11   2    0.33    1.17
   8  11   2    0.76    1.04
  -8 -11  -2    1.50    1.66
  -8  11  -2    0.58    1.40
   9  11   2   -3.40    1.08
  -9 -11  -2    0.20    1.74
  -9  11  -2    1.84    1.67
   9 -11   2    1.60    1.41
 -10  11  -2   86.07    4.57
 -10 -11  -2   85.94    4.74
  10  11   2   84.07    3.98
  11  11   2   18.06    2.20
 -11 -11  -2   21.23    2.85
 -11  11  -2   19.31    2.62
 -12 -11  -2    1.20    1.83
  12  11   2    0.77    1.46
 -12  11  -2    3.11    2.05
 -13  11  -2   -3.00    1.83
  13  11   2    2.46    1.79
 -14 -12   2   -2.16    2.04
 -14  12   2    0.12    1.91
  14  12  -2    1.81    1.79
  13  12  -2   -2.34    1.51
 -13  12   2   -0.39    1.90
 -13 -12   2    1.43    2.11
 -12 -12   2   -0.02    1.89
  12  12  -2    0.20    1.39
 -12  12   2    1.49    1.93
 -11  12   2    3.95    1.96
  11  12  -2    2.08    1.50
 -11 -12   2    3.49    2.09
 -10 -12   2   28.52    3.18
  10  12  -2   32.59    2.54
 -10  12   2   27.84    2.73
   9  12  -2    0.64    1.14
  -9  12   2    0.80    1.49
  -9 -12   2   -0.25    1.61
  -8  12   2    5.15    1.59
  -8 -12   2    6.54    2.03
   8  12  -2    5.12    1.21
  -7 -12   2   15.47    2.38
  -7  12   2   13.76    1.84
   7  12  -2   15.74    1.43
  -6  12   2   25.93    2.09
   6  12  -2   26.69    1.62
  -6 -12   2   27.50    2.73
  -5 -12   2   59.84    3.64
  -5  12   2   61.33    2.85
   5  12  -2   60.73    2.17
  -4  12   2    6.92    1.24
  -4 -12   2    5.61    1.60
   4  12  -2    7.25    0.75
   3  12  -2   34.16    1.34
  -3  12   2   34.02    1.91
  -3 -12   2   37.81    2.85
  -3  12   2   36.58    2.49
  -2  12   2   53.57    2.74
  -2  12   2   49.26    2.05
   2  12  -2   50.03    1.67
  -2 -12   2   44.97    3.16
   1 -12  -2  117.52    4.91
  -1 -12   2  118.65    4.92
   1  12  -2  123.16    3.21
  -1  12   2  116.72    3.27
  -1  12   2  129.86    4.21
   0 -12  -2   73.86    3.85
   0  12   2   64.55    2.69
   0 -12   2   69.95    3.69
   0  12   2   63.77    1.98
   0  12  -2   71.85    2.31
   1  12   2   14.47    1.28
  -1 -12  -2   15.84    1.92
  -1  12  -2   14.58    1.29
  -1  12  -2   13.25    1.49
   1 -12   2   16.64    1.83
  -2  12  -2   17.09    1.71
  -2  12  -2   16.85    1.42
  -2 -12  -2   17.20    2.18
   2 -12   2   17.22    1.98
   3 -12   2   51.84    2.99
  -3  12  -2   49.24    2.44
  -3 -12  -2   53.75    3.48
  -4 -12  -2    9.47    1.83
   4  12   2   12.60    0.91
  -4  12  -2   13.19    1.51
  -5  12  -2   76.09    3.30
   5  12   2   79.09    2.48
  -5 -12  -2   77.35    4.11
   6  12   2   26.51    1.70
  -6  12  -2   33.00    2.53
  -6 -12  -2   32.62    2.88
  -7 -12  -2   -0.73    1.47
   7  12   2    0.04    0.91
  -7  12  -2   -0.59    1.25
  -8 -12  -2   46.63    3.35
   8  12   2   44.93    2.56
  -8  12  -2   49.56    3.28
  -9  12  -2    0.93    1.65
   9  12   2   -0.12    1.14
  -9 -12  -2    1.98    1.68
 -10  12  -2    4.19    1.95
  10  12   2    9.33    1.66
 -10 -12  -2    8.30    2.17
  11  12   2   16.84    2.15
 -11 -12  -2   14.21    2.51
 -11  12  -2   10.19    2.27
  12  12   2    3.15    1.63
 -12 -12  -2    3.40    1.97
 -12  12  -2    2.09    2.02
  13  12   2    0.12    1.64
 -13  12  -2    0.25    2.06
 -13 -13   2    0.79    2.15
  13  13  -2    1.29    1.55
 -13  13   2   -0.17    1.98
 -12 -13   2    1.00    2.10
  12  13  -2    2.72    1.51
 -12  13   2    1.45    1.85
 -11  13   2   25.18    2.78
 -11 -13   2   21.23    3.08
  11  13  -2   27.24    2.40
  10  13  -2   31.77    2.46
 -10  13   2   30.44    2.95
 -10 -13   2   34.90    3.46
   9  13  -2   12.29    1.61
  -9  13   2   13.98    2.16
  -9 -13   2   15.72    2.51
  -8  13   2   13.00    2.11
   8  13  -2    8.53    1.41
  -8 -13   2    9.31    2.23
  -7  13   2    6.75    1.67
  -7 -13   2    1.35    1.88
   7  13  -2    3.36    1.01
  -6 -13   2    7.78    1.96
  -6  13   2    6.61    1.43
   6  13  -2    6.76    0.99
  -5 -13   2   34.31    3.06
  -5  13   2   37.05    2.33
   5  13  -2   35.17    1.60
  -4 -13   2    6.92    1.74
   4  13  -2    7.34    0.74
  -4  13   2    7.92    1.18
  -3  13   2    1.68    0.88
  -3 -13   2    1.52    1.50
   3  13  -2    2.45    0.51
   2  13  -2   -0.32    0.52
  -2  13   2   -0.76    1.05
  -2  13   2   -0.11    0.75
  -2 -13   2   -2.75    1.42
  -1 -13   2   -3.10    1.36
   1  13  -2   -0.73    0.56
  -1  13   2   -0.26    0.63
   0 -13  -2    7.16    1.92
   0 -13   2    7.55    1.91
   0  13   2    7.14    0.73
   0  13  -2    6.58    0.93
   0  13   2    8.00    1.20
  -1  13  -2  141.04    4.77
   1 -13   2  141.43    5.42
  -1  13  -2  132.90    3.90
   1  13   2  137.71    4.01
  -1 -13  -2  130.74    5.55
   2 -13   2   26.15    2.49
  -2  13  -2   23.52    1.67
  -2 -13  -2   25.72    2.52
  -3  13  -2    3.21    1.08
   3 -13   2    3.36    1.51
  -3 -13  -2    1.49    1.51
  -4  13  -2   -1.18    1.01
  -4 -13  -2   -0.12    1.49
   5  13   2   12.77    1.12
  -5  13  -2   13.67    1.69
  -5 -13  -2   11.49    2.30
  -6 -13  -2    2.22    1.78
  -6  13  -2    1.65    1.35
   6  13   2   -0.33    0.87
   7  13   2   12.68    1.33
  -7  13  -2   11.46    1.89
  -7 -13  -2   10.59    2.25
  -8 -13  -2    4.42    1.93
   8  13   2    5.01    1.17
  -8  13  -2    1.58    1.56
  -9 -13  -2   14.31    2.60
   9  13   2   16.89    1.77
  -9  13  -2   11.04    2.19
 -10  13  -2    4.54    1.94
 -10 -13  -2    4.21    2.09
  10  13   2    5.53    1.46
 -11  13  -2    6.04    2.17
  11  13   2    4.48    1.63
 -11 -13  -2    2.99    2.11
  12  13   2    1.20    1.57
 -12 -13  -2    0.67    1.94
 -12  13  -2    1.19    2.03
 -12  14   2    0.45    1.87
  12  14  -2    1.13    1.48
 -12 -14   2   -0.62    2.05
  11  14  -2    1.19    1.36
 -11 -14   2    2.65    2.27
 -11  14   2    4.09    1.98
  10  14  -2    1.17    1.31
 -10  14   2    3.01    1.79
 -10 -14   2   -1.70    1.93
   9  14  -2    6.06    1.36
  -9 -14   2    5.28    2.24
  -9  14   2    2.17    1.75
  -8  14   2    1.44    1.47
  -8 -14   2   -0.30    1.71
   8  14  -2   -1.65    0.94
   7  14  -2   38.27    2.07
  -7 -14   2   35.28    3.46
  -7  14   2   33.91    2.69
  -6 -14   2   -2.26    1.47
   6  14  -2   -0.68    0.74
  -6  14   2    0.22    1.20
  -5 -14   2    4.30    1.79
  -5  14   2    1.75    1.13
   5  14  -2    2.65    0.69
  -4  14   2    6.38    1.27
   4  14  -2    7.85    0.74
  -4 -14   2    8.40    1.92
  -3 -14   2   -0.08    1.30
  -3  14   2    0.51    0.83
   3  14  -2    0.08    0.47
  -2  14   2   23.47    1.52
  -2 -14   2   21.63    2.50
  -2  14   2   25.62    2.27
   2  14  -2   27.41    1.26
  -1 -14   2   46.27    3.24
  -1  14   2   51.71    2.72
   1  14  -2   49.54    1.84
  -1  14   2   48.92    1.89
   0 -14  -2   20.45    2.48
   0  14  -2   20.18    1.35
   0  14   2   19.16    1.08
   0 -14   2   22.42    2.43
  -1  14  -2    7.05    1.04
  -1 -14  -2    7.21    1.84
   1 -14   2    8.43    1.69
   2 -14   2   13.44    2.04
  -2  14  -2   14.77    1.41
  -2 -14  -2   14.89    2.28
  -3 -14  -2   15.46    2.27
  -3  14  -2   15.97    1.59
  -4  14  -2   29.26    2.18
  -4 -14  -2   26.38    2.93
  -5  14  -2  171.45    5.57
  -5 -14  -2  167.92    6.83
  -6 -14  -2   14.15    2.44
  -6  14  -2   12.10    1.86
  -7 -14  -2   11.13    2.37
   7  14   2    9.48    1.24
  -7  14  -2   10.28    1.95
  -8  14  -2   11.83    2.10
  -8 -14  -2   17.67    2.60
   8  14   2   12.93    1.46
   9  14   2    0.06    1.07
  -9 -14  -2   -1.58    1.69
  -9  14  -2    0.39    1.65
 -10  14  -2   -0.56    1.64
  10  14   2    0.44    1.27
 -10 -14  -2   -1.67    1.87
  11  14   2    8.30    1.66
 -11  14  -2    4.61    2.18
 -11 -14  -2    4.14    2.30
  12  14   2    1.49    1.55
 -12 -14  -2    4.75    2.38
 -12  14  -2    5.21    2.40
 -12 -15   2    3.94    2.52
 -12  15   2    6.13    2.23
 -11  15   2    4.85    2.10
 -11 -15   2    2.73    2.41
 -10  15   2   -1.22    1.50
 -10 -15   2   -1.91    2.00
  -9  15   2    4.80    1.86
  -9 -15   2    3.88    2.29
  -8 -15   2    3.30    2.22
  -8  15   2    1.03    1.47
  -7  15   2   -0.60    1.34
  -7 -15   2   -1.68    1.83
  -6  15   2   -0.16    1.19
  -6 -15   2    1.71    1.75
  -5  15   2    3.97    1.29
  -5 -15   2    6.11    1.96
  -4  15   2    0.93    1.04
  -4 -15   2    2.27    1.67
  -3  15   2   11.25    1.39
  -3 -15   2   13.13    2.27
   2  15  -2   24.72    1.23
  -2  15   2   22.62    1.65
  -2 -15   2   22.97    2.63
  -1  15   2   24.11    1.44
  -1 -15   2   24.88    2.66
   1  15  -2   22.10    1.34
   0  15  -2   14.76    1.31
   0 -15   2   19.25    2.44
   0 -15  -2   16.26    2.38
   0  15   2   12.92    1.00
   1 -15   2   16.95    2.32
  -1  15  -2   15.29    1.34
  -1 -15  -2   16.05    2.44
   2 -15   2    1.77    1.58
  -2  15  -2    3.26    1.01
  -2 -15  -2    3.03    1.73
  -3 -15  -2   58.14    3.98
  -3  15  -2   57.10    2.65
  -4  15  -2   38.48    2.39
  -4 -15  -2   29.03    3.04
  -5  15  -2    9.28    1.64
  -5 -15  -2    7.33    2.19
  -6 -15  -2    1.38    1.95
  -6  15  -2    0.54    1.32
  -7 -15  -2    1.91    2.01
  -7  15  -2    3.98    1.68
  -8  15  -2    1.83    1.71
  -8 -15  -2    0.88    1.99
  -9  15  -2   13.84    2.30
  -9 -15  -2   15.07    2.86
 -10 -15  -2    1.92    2.15
 -10  15  -2    5.26    2.19
 -11 -15  -2    1.96    2.11
 -11  15  -2    2.17    1.99
 -11  16   2   -0.58    1.70
 -11 -16   2    1.84    2.35
 -10 -16   2    6.41    2.59
 -10  16   2   -0.39    1.67
  -9  16   2    4.45    1.91
  -9 -16   2    7.01    2.51
  -8 -16   2    8.01    2.53
  -8  16   2    7.51    1.89
  -7  16   2    6.27    1.75
  -7 -16   2    5.24    2.20
  -6 -16   2   24.25    3.23
  -6  16   2   33.68    2.62
  -5 -16   2   14.60    2.62
  -5  16   2   12.22    1.71
  -4  16   2   17.94    1.74
  -4 -16   2   19.40    2.74
  -3 -16   2   44.91    3.63
  -3  16   2   39.45    2.23
  -2  16   2   14.01    1.27
  -2 -16   2   11.11    2.35
  -1  16   2    1.57    0.73
  -1 -16   2    0.89    1.62
   0 -16   2    7.03    2.00
   0  16  -2    6.76    0.98
   1 -16   2   10.59    2.14
  -1 -16  -2   11.80    2.45
  -1  16  -2    9.92    1.20
  -2  16  -2    5.07    1.16
  -2 -16  -2    4.22    1.85
   2 -16   2    6.34    1.92
  -3  16  -2    3.79    1.15
  -3 -16  -2    3.80    1.98
  -4  16  -2    4.26    1.38
  -4 -16  -2    2.98    1.98
  -5 -16  -2    6.47    2.40
  -5  16  -2    3.78    1.47
  -6  16  -2   14.38    2.00
  -6 -16  -2   12.60    2.55
  -7 -16  -2   -1.48    1.94
  -7  16  -2    0.23    1.51
  -8 -16  -2   -2.83    1.69
  -8  16  -2    3.82    1.91
  -9  16  -2    2.50    1.83
  -9 -16  -2    0.75    2.04
 -10 -16  -2    3.37    2.29
 -10  16  -2    6.01    2.06
 -10  17   2    1.45    1.86
 -10 -17   2    3.19    2.49
  -9  17   2   12.68    2.27
  -9 -17   2   12.75    3.07
  -8 -17   2    0.75    2.14
  -8  17   2    0.71    1.58
  -7 -17   2    3.46    2.30
  -7  17   2    1.81    1.46
  -6 -17   2    4.32    2.30
  -6  17   2    4.46    1.47
  -5  17   2    7.93    1.48
  -5 -17   2    7.33    2.38
  -4  17   2    0.39    1.14
  -4 -17   2    1.63    1.80
  -3  17   2   -0.17    1.00
  -3 -17   2    0.63    1.93
  -2 -17   2   12.81    2.64
  -2  17   2   18.08    1.62
  -1 -17   2    1.30    1.89
   0 -17   2   -0.09    1.66
  -1  17  -2   16.76    1.43
   1 -17   2   18.62    2.70
  -1 -17  -2   16.11    2.81
  -2 -17  -2    8.60    2.29
  -2  17  -2    8.09    1.29
  -3  17  -2    7.03    1.41
  -3 -17  -2    3.47    2.28
  -4 -17  -2   22.98    3.22
  -4  17  -2   18.67    1.91
  -5 -17  -2    0.53    1.95
  -5  17  -2    4.54    1.44
  -6 -17  -2    5.75    2.44
  -6  17  -2    3.28    1.60
  -7 -17  -2    1.22    2.30
  -7  17  -2   -2.39    1.42
  -8  17  -2    2.15    1.83
  -8 -17  -2    5.12    2.58
  -9  17  -2    0.01    1.70
  -9 -17  -2    2.82    2.42
  -9 -18   2    2.01    2.20
  -9  18   2   -0.30    1.71
  -8  18   2    8.76    2.04
  -8 -18   2    6.74    2.80
  -7 -18   2   24.47    3.61
  -7  18   2   28.22    2.60
  -6  18   2    4.16    1.47
  -6 -18   2    0.53    2.25
  -5 -18   2    0.89    2.09
  -5  18   2    1.48    1.28
  -4  18   2   21.26    1.99
  -4 -18   2   21.16    3.40
  -3 -18   2    2.09    2.30
  -3  18   2   -1.12    1.10
  -2 -18   2   19.20    2.97
  -1 -18   2   18.51    2.88
   0 -18   2    0.22    1.80
   1 -18   2    2.39    2.00
  -2  18  -2   -2.29    0.99
  -2 -18  -2    0.90    2.11
  -3 -18  -2   19.97    3.14
  -3  18  -2   12.28    1.70
  -4  18  -2    3.69    1.42
  -4 -18  -2    2.01    2.17
  -5 -18  -2    0.26    2.30
  -5  18  -2   -0.02    1.33
  -6  18  -2   -0.43    1.39
  -6 -18  -2    1.30    2.28
  -7 -18  -2    2.39    2.44
  -7  18  -2   -1.93    1.58
  -8 -18  -2   -1.24    2.08
  -8  18  -2   -1.75    1.58
  -8 -19   2   -1.87    2.12
  -7  19   2    2.44    1.66
  -7 -19   2    2.22    2.50
  -6 -19   2    5.63    2.59
  -6  19   2    8.81    1.84
  -5 -19   2    2.39    2.17
  -5  19   2    6.43    1.68
  -4 -19   2    0.01    2.17
  -3 -19   2    3.47    2.39
  -2 -19   2   11.90    2.81
  -1 -19   2    8.46    2.54
   0 -19   2   10.42    2.61
  -3 -19  -2    5.24    2.40
  -3  19  -2    4.99    1.39
  -4  19  -2   -0.90    1.20
  -4 -19  -2   -1.32    1.99
  -5  19  -2   -0.42    1.34
  -5 -19  -2    0.20    2.13
  -6  19  -2    0.86    1.58
  -6 -19  -2   -2.86    2.23
  -7  19  -2    2.83    1.71
  -7 -19  -2    1.00    2.41
  -6 -20   2   -0.18    2.23
  -6  20   2   -1.25    1.40
  -5 -20   2    6.20    2.78
  -4 -20   2    7.44    2.56
  -3 -20   2    6.94    2.51
  -2 -20   2    7.93    2.56
  -1 -20   2   11.56    2.74
   0 -20   2   11.37    2.79
  -4 -20  -2   -2.62    2.21
  -5 -20  -2    1.82    2.48
  -5  20  -2    2.36    1.45
  -3 -21   2   -1.54    2.09
  -2 -21   2    1.18    2.23
  -1 -21   2    5.24    2.55
  17   0  -3    4.43    2.46
 -16   0   3    3.44    2.07
  16   0  -3    2.37    2.39
 -15   0   3    2.85    1.95
  15   0  -3   -1.30    2.01
  14   0  -3   -0.99    1.73
 -14   0   3    0.44    1.61
  13   0  -3    0.47    1.57
 -13   0   3    2.63    1.56
  12   0  -3   -0.26    1.35
 -12   0   3   -0.74    1.34
  11   0  -3   36.84    3.00
 -11   0   3   39.06    3.01
  10   0  -3   -0.93    1.09
 -10   0   3   -1.56    1.03
  -9   0   3  272.20    7.36
   9   0  -3  257.76    7.49
  -9   0   3  253.51    7.25
   8   0  -3    0.45    0.87
  -8   0   3   -0.52    0.76
   7   0  -3  553.03   12.76
  -7   0   3  537.48   12.57
   6   0  -3   -1.12    0.63
  -6   0   3   -1.28    0.59
  -5   0   3  968.93   20.58
   5   0  -3  960.39   20.61
   4   0  -3   -0.24    0.42
  -4   0   3   -0.41    0.38
   3   0  -3    0.00    0.41
  -3   0   3    0.64    0.39
  -2   0   3    1.23    0.36
   2   0  -3   -0.08    0.31
  -1   0   3  736.70   15.36
  -1   0   3  724.25   15.45
   1   0  -3  750.00   15.44
   0   0   3   -1.39    0.34
   0   0  -3   -1.47    0.30
   0   0   3   -2.21    0.30
   0   0   3   -0.97    0.33
  -1   0  -3   65.91    1.90
  -1   0  -3   67.31    1.90
   1   0   3   66.43    1.99
   1   0   3   65.02    1.90
   2   0   3   -1.02    0.44
  -2   0  -3   -1.56    0.41
   2   0   3   -1.06    0.42
   2   0   3   -0.92    0.41
  -2   0  -3   -0.83    0.42
   3   0   3   56.44    2.04
  -3   0  -3   60.08    2.05
  -3   0  -3   58.64    2.07
  -3   0  -3   59.27    2.03
   3   0   3   62.09    2.19
   3   0   3   56.76    2.07
   4   0   3    0.34    0.67
   4   0   3   -0.04    0.57
  -4   0  -3    1.11    0.59
   4   0   3   -0.59    0.67
  -4   0  -3    0.26    0.60
  -4   0  -3    0.09    0.35
  -4   0  -3    0.07    0.64
  -5   0  -3  438.45   10.48
   5   0   3  439.18   10.30
   5   0   3  444.79   10.49
  -5   0  -3  442.00   10.18
  -5   0  -3  453.57   10.30
  -5   0  -3  438.75    9.89
  -6   0  -3    0.23    0.47
  -6   0  -3    0.86    0.78
   6   0   3    0.85    0.84
  -6   0  -3    0.30    0.73
  -6   0  -3    1.11    0.81
   6   0   3    0.60    0.79
   7   0   3  325.57    8.78
  -7   0  -3  350.43    8.55
   7   0   3  334.82    8.70
  -7   0  -3  343.33    8.67
  -7   0  -3  336.09    7.80
  -7   0  -3  327.12    8.45
   8   0   3   -1.24    0.95
  -8   0  -3    0.30    0.95
  -8   0  -3   -0.53    0.56
  -8   0  -3   -0.69    0.92
  -8   0  -3   -0.55    0.86
  -9   0  -3    0.09    0.66
  -9   0  -3   -1.27    1.10
   9   0   3    0.58    1.18
  -9   0  -3    0.39    1.00
  10   0   3   -1.64    1.39
 -10   0  -3   -2.37    1.26
 -11   0  -3    2.45    1.45
  11   0   3    0.88    1.63
  12   0   3   -1.40    1.52
 -12   0  -3    0.41    1.22
 -13   0  -3   26.39    2.65
  13   0   3   22.55    2.98
 -14   0  -3   -4.42    1.46
  14   0   3    1.10    2.13
  15   0   3   32.31    3.87
  17  -1  -3    6.64    2.68
  17   1  -3   -1.72    2.15
  16   1  -3    1.37    2.23
  16  -1  -3    3.14    2.31
 -16   1   3    1.19    2.05
 -15   1   3   73.80    4.54
  15   1  -3   74.10    4.88
 -15  -1   3   79.29    4.48
  15  -1  -3   87.11    5.33
 -14  -1   3    8.92    1.97
  14   1  -3   12.64    2.53
  14  -1  -3    8.72    2.40
 -14   1   3    7.32    1.96
 -13   1   3    9.31    1.86
  13   1  -3   10.84    2.25
  13  -1  -3    9.62    2.10
 -13  -1   3    6.35    1.77
  12  -1  -3    5.61    1.81
 -12  -1   3    1.43    1.39
 -12   1   3    3.64    1.58
  12   1  -3    2.15    1.72
 -11   1   3   -0.41    1.47
  11  -1  -3   -1.99    1.31
  11   1  -3    1.43    1.49
 -11  -1   3   -0.12    1.30
 -10   1   3    0.63    1.24
 -10  -1   3    2.20    1.34
  10   1  -3    2.22    1.32
  10  -1  -3    0.47    1.39
 -10  -1   3   -0.63    1.16
   9   1  -3  176.44    5.70
  -9  -1   3  178.15    5.51
  -9  -1   3  184.43    5.56
  -9   1   3  177.50    5.61
   9  -1  -3  181.02    5.82
  -8  -1   3    1.67    0.96
   8  -1  -3    0.10    0.93
   8   1  -3    0.35    0.84
  -8   1   3    0.67    0.85
   7   1  -3   69.28    2.87
  -7   1   3   75.14    2.94
   7  -1  -3   76.75    3.00
  -7  -1   3   70.34    2.79
  -6   1   3   47.20    2.11
  -6  -1   3   48.76    2.10
   6   1  -3   44.93    2.08
   6  -1  -3   47.58    2.17
   5  -1  -3    6.81    0.88
   5   1  -3    6.00    0.80
  -5   1   3    8.54    0.91
  -5  -1   3    6.21    0.81
  -4  -1   3  321.93    7.53
   4   1  -3  333.03    7.58
   4  -1  -3  333.98    7.66
  -4   1   3  331.59    7.63
   3  -1  -3  214.50    5.05
  -3   1   3  217.88    5.06
  -3  -1   3  208.93    4.95
   3   1  -3  199.51    4.93
  -2   1   3    0.62    0.36
   2  -1  -3    1.22    0.41
  -2  -1   3    1.61    0.37
   1  -1  -3   39.44    1.26
  -1  -1   3   41.04    1.30
  -1  -1   3   41.97    1.32
   1   1  -3   41.18    1.34
  -1   1   3   39.56    1.31
   1   1  -3   42.16    1.31
   0  -1   3   60.32    1.75
   0   1   3   55.74    1.72
   0   1   3   57.70    1.73
   0   1   3   56.90    1.68
   0   1  -3   60.89    1.74
   0   1  -3   60.72    1.73
   0  -1  -3   59.94    1.70
   0  -1  -3   60.18    1.69
   0  -1   3   61.56    1.80
   0  -1   3   59.53    1.78
  -1  -1  -3 1811.60   36.16
   1  -1   3 1701.13   37.73
  -1   1  -3 1770.50   35.85
  -1  -1  -3 1717.36   35.81
  -1   1  -3 1810.34   36.21
   1  -1   3 1763.30   35.94
   1  -1   3 1769.45   36.26
   1   1   3 1756.29   35.92
   1   1   3 1760.74   36.23
   2  -1   3 2446.21   52.55
  -2  -1  -3 2491.77   50.33
  -2   1  -3 2521.07   50.42
   2  -1   3 2460.83   50.03
   2  -1   3 2466.87   50.50
  -2   1  -3 2471.13   52.47
   2   1   3 2413.47   49.95
  -2   1  -3 2512.81   49.93
  -2  -1  -3 2458.82   49.87
   2   1   3 2476.62   50.46
   2   1   3 2381.43   52.53
   3   1   3 1093.07   23.06
   3   1   3 1058.53   22.74
  -3   1  -3 1104.12   23.92
  -3  -1  -3 1080.63   22.69
  -3  -1  -3 1081.82   23.71
   3  -1   3 1103.00   23.15
   3  -1   3 1095.78   22.88
   3  -1   3 1080.51   23.96
  -3   1  -3 1126.14   23.04
  -3  -1  -3 1101.94   23.75
  -3  -1  -3 1103.97   22.91
   3   1   3 1082.81   23.77
  -3   1  -3 1116.13   22.83
  -4  -1  -3  180.67    4.68
  -4   1  -3  179.52    4.77
  -4  -1  -3  181.47    4.40
  -4  -1  -3  186.93    4.72
  -4  -1  -3  183.02    4.68
   4  -1   3  179.29    4.82
   4  -1   3  175.75    4.93
   4   1   3  178.69    4.73
   4   1   3  178.29    4.72
  -4   1  -3  181.42    4.92
   4   1   3  174.41    4.83
  -4   1  -3  180.14    4.81
   4  -1   3  177.20    4.90
   5  -1   3   86.99    3.16
  -5  -1  -3   87.13    2.95
   5  -1   3   91.44    3.16
  -5   1  -3   91.19    3.04
  -5   1  -3   91.54    3.12
  -5  -1  -3   87.80    2.99
  -5   1  -3   93.80    3.12
   5   1   3   86.00    3.15
  -5  -1  -3   87.75    2.86
   5   1   3   88.13    3.05
  -5  -1  -3   85.28    2.54
  -6  -1  -3  155.98    4.55
  -6   1  -3  156.57    3.77
  -6  -1  -3  165.25    4.68
  -6   1  -3  163.98    4.84
   6  -1   3  160.02    4.85
  -6   1  -3  166.38    4.79
   6  -1   3  154.61    4.88
  -6  -1  -3  157.06    4.13
   6   1   3  157.48    4.87
  -6   1  -3  157.95    4.67
  -6  -1  -3  155.38    4.55
   6   1   3  158.70    4.78
  -7   1  -3  120.99    3.08
   7  -1   3  119.37    4.26
  -7  -1  -3  121.11    4.02
  -7   1  -3  123.81    4.20
  -7   1  -3  117.25    4.08
  -7  -1  -3  115.11    3.97
   7   1   3  123.59    4.36
   7  -1   3  120.75    4.40
  -7   1  -3  130.58    4.24
   7   1   3  117.60    4.21
  -7  -1  -3  122.93    3.94
  -7  -1  -3  121.49    3.47
  -8  -1  -3   15.84    1.47
  -8   1  -3   14.11    1.49
  -8   1  -3   12.23    1.60
   8  -1   3   15.79    1.88
  -8   1  -3   15.23    0.97
  -8  -1  -3   14.46    1.59
   8   1   3   12.41    1.63
  -8  -1  -3   13.89    1.15
  -8  -1  -3   16.57    1.61
  -9   1  -3  127.53    4.62
   9   1   3  117.68    4.74
  -9  -1  -3  130.65    4.42
   9  -1   3  118.39    4.81
  -9  -1  -3  121.75    3.71
  -9  -1  -3  120.73    4.42
  -9  -1  -3  130.64    4.65
  10  -1   3   45.06    3.30
 -10   1  -3   40.29    2.82
 -10  -1  -3   44.56    2.77
  10   1   3   40.27    2.96
 -11  -1  -3    8.65    1.70
  11   1   3    5.52    1.79
  11  -1   3    4.61    1.85
 -11   1  -3    5.78    1.69
 -12   1  -3    6.05    1.78
  12  -1   3    8.06    2.10
 -12  -1  -3    5.70    1.70
  12   1   3    8.95    2.20
  13  -1   3    1.88    1.90
 -13   1  -3    4.86    1.83
 -13  -1  -3    4.01    1.76
  13   1   3    4.74    2.08
  14   1   3   -2.94    1.88
 -14  -1  -3    0.69    1.68
  14  -1   3    1.05    2.08
 -14   1  -3    0.83    1.81
  15  -1   3    2.69    2.44
  15   1   3    3.48    2.47
 -15   1  -3    5.41    2.25
 -16   2   3    7.32    2.23
  16   2  -3   11.93    2.85
  16  -2  -3    8.16    2.66
  15  -2  -3    5.69    2.35
 -15   2   3    3.11    2.02
  15   2  -3    0.88    2.06
 -14  -2   3    7.11    1.90
 -14   2   3    8.34    2.12
  14  -2  -3    4.01    2.14
  14   2  -3    7.97    2.28
 -14  -2   3    4.17    1.73
  13  -2  -3    1.19    1.82
 -13  -2   3    1.53    1.57
 -13   2   3    3.55    1.76
 -13  -2   3    4.31    1.63
  13   2  -3    2.40    1.66
 -12  -2   3    1.21    1.44
 -12   2   3    0.43    1.53
  12  -2  -3   -0.79    1.58
  12   2  -3   -0.10    1.55
 -11  -2   3   22.14    2.13
  11   2  -3   21.36    2.40
 -11   2   3   18.20    2.27
  11  -2  -3   21.26    2.43
 -10  -2   3  376.92    9.70
  10   2  -3  375.50   10.17
 -10   2   3  359.32    9.89
  10  -2  -3  367.82   10.16
 -10  -2   3  373.67    9.72
   9  -2  -3   91.18    3.86
  -9  -2   3   86.86    3.52
  -9  -2   3   92.06    3.65
   9   2  -3   93.85    3.89
  -9   2   3   92.14    3.75
   8  -2  -3    2.79    1.08
  -8  -2   3    1.82    0.93
  -8   2   3    3.59    1.04
  -8  -2   3    2.67    0.93
   8   2  -3    4.06    1.12
   7  -2  -3  113.00    3.94
  -7  -2   3  109.70    3.61
  -7   2   3  115.00    3.89
   7   2  -3  113.05    3.84
   6  -2  -3   24.33    1.63
  -6  -2   3   26.19    1.51
  -6   2   3   22.95    1.60
   6   2  -3   22.53    1.48
  -5  -2   3  227.30    5.70
   5   2  -3  233.36    5.79
  -5   2   3  234.90    5.91
   5  -2  -3  232.68    5.94
  -4  -2   3   21.67    1.14
   4  -2  -3   21.36    1.29
   4   2  -3   21.25    1.14
  -4   2   3   21.42    1.20
  -3  -2   3   41.70    1.45
   3   2  -3   39.56    1.45
  -3   2   3   41.31    1.56
   3  -2  -3   38.31    1.54
  -2   2   3 5700.01  118.35
  -2  -2   3 5751.39  116.24
   2  -2  -3 5671.89  118.27
  -2  -2   3 5699.70  117.70
   2   2  -3 5801.99  118.53
   1  -2  -3 4008.13   84.55
  -1  -2   3 4070.62   84.73
   1   2  -3 4140.21   85.43
  -1  -2   3 4178.31   85.29
  -1   2   3 4082.17   84.81
   1   2  -3 4206.12   84.30
   0  -2  -3  387.01    8.20
   0   2  -3  390.07    8.24
   0  -2   3  381.58    8.33
   0   2   3  377.94    8.18
   0   2   3  376.12    8.26
   0   2   3  386.48    8.28
   0  -2   3  378.17    8.33
   0   2  -3  389.81    8.31
   0  -2   3  374.94    8.24
   1   2   3   35.22    1.23
  -1   2  -3   38.08    1.35
   1   2   3   33.75    1.26
  -1  -2  -3   36.74    1.23
  -1  -2  -3   39.21    1.24
  -1   2  -3   38.89    1.40
   1  -2   3   36.32    1.37
   1  -2   3   36.63    1.37
  -2  -2  -3  836.33   17.48
  -2   2  -3  842.34   18.58
   2   2   3  820.84   17.52
   2  -2   3  825.85   17.68
  -2  -2  -3  839.63   18.47
   2   2   3  823.51   18.35
   2  -2   3  865.72   19.19
   2   2   3  857.48   17.78
  -2   2  -3  847.01   17.81
  -2  -2  -3  853.47   17.62
  -2   2  -3  870.35   17.70
   2  -2   3  824.73   18.61
   2  -2   3  839.27   17.89
  -3   2  -3  339.24    8.16
  -3   2  -3  347.19    7.85
   3  -2   3  336.42    7.81
   3   2   3  338.87    7.78
   3  -2   3  326.11    8.18
   3  -2   3  345.67    7.95
   3   2   3  332.74    7.75
  -3  -2  -3  333.11    7.84
  -3  -2  -3  341.86    7.60
  -3  -2  -3  330.25    7.52
   3   2   3  329.51    7.60
  -3   2  -3  345.80    7.78
  -4  -2  -3   72.22    2.30
  -4  -2  -3   75.40    2.31
   4   2   3   77.12    2.64
  -4  -2  -3   77.72    2.44
   4   2   3   74.49    2.34
   4  -2   3   74.03    2.73
   4  -2   3   72.27    2.71
   4  -2   3   70.60    2.62
  -4   2  -3   76.14    2.72
  -4  -2  -3   71.62    2.37
   4   2   3   76.02    2.53
  -4   2  -3   72.43    2.55
  -4   2  -3   76.57    2.65
  -5   2  -3   58.48    2.46
  -5  -2  -3   59.88    2.10
   5   2   3   58.10    2.40
   5   2   3   61.77    2.50
  -5  -2  -3   58.80    2.10
  -5   2  -3   55.43    2.34
   5  -2   3   56.86    2.45
  -5  -2  -3   62.35    2.35
  -5   2  -3   59.46    2.51
   5  -2   3   56.09    2.48
  -5  -2  -3   58.23    2.23
   6  -2   3  416.81   10.30
  -6  -2  -3  408.93    9.87
   6  -2   3  416.10   10.16
  -6  -2  -3  417.69    9.77
  -6   2  -3  432.54   10.47
  -6  -2  -3  408.88    9.77
  -6  -2  -3  420.27    9.81
   6   2   3  413.92   10.14
   6   2   3  420.78    9.96
  -6   2  -3  401.81    9.99
  -6   2  -3  430.20   10.05
  -7  -2  -3  186.75    5.23
   7  -2   3  181.04    5.66
   7   2   3  176.28    5.41
  -7  -2  -3  186.12    4.94
  -7   2  -3  172.86    5.35
   7   2   3  178.46    5.52
  -7  -2  -3  180.05    5.16
  -7   2  -3  180.34    5.56
  -7  -2  -3  187.59    5.14
  -8  -2  -3  210.98    5.92
   8  -2   3  206.14    6.58
  -8  -2  -3  216.75    6.10
  -8   2  -3  218.95    6.51
  -8  -2  -3  204.30    5.97
   8   2   3  213.38    6.50
  -8   2  -3  203.60    6.23
  -8  -2  -3  205.80    5.60
   9  -2   3   -0.49    1.18
  -9  -2  -3    1.96    0.94
  -9  -2  -3    1.80    1.03
  -9   2  -3    1.82    1.33
  -9  -2  -3    1.43    1.18
  -9  -2  -3    3.91    1.32
   9   2   3   -0.16    1.27
  10   2   3   10.21    1.90
 -10   2  -3    9.53    1.74
 -10  -2  -3    9.35    1.63
  10  -2   3   12.93    1.99
 -10  -2  -3    9.55    1.31
 -10  -2  -3    9.41    1.49
  11   2   3    5.42    1.83
 -11   2  -3    3.10    1.58
 -11  -2  -3    0.60    1.34
  11  -2   3    4.71    1.76
 -12  -2  -3   16.62    2.09
  12  -2   3   15.20    2.56
  12   2   3   18.14    2.62
 -12   2  -3   19.76    2.45
  13   2   3    0.27    1.80
 -13   2  -3   -0.60    1.54
 -13  -2  -3    0.80    1.48
  13  -2   3   -1.70    1.68
  14   2   3    5.59    2.29
  14  -2   3    4.15    2.31
 -14   2  -3    2.57    1.94
 -15   2  -3    0.04    1.93
  15   2   3    0.69    2.17
  15  -2   3    1.78    2.34
  16  -3  -3    2.28    2.11
 -16   3   3    0.64    1.86
  16   3  -3   -1.80    1.83
 -15   3   3    3.29    1.99
  15   3  -3    4.74    2.27
  15  -3  -3    2.06    2.09
  14   3  -3   31.92    3.33
  14  -3  -3   33.68    3.49
 -14  -3   3   32.71    3.10
 -14   3   3   34.24    3.23
 -13   3   3   33.58    2.99
 -13  -3   3   30.18    2.66
  13   3  -3   31.47    3.07
  13  -3  -3   33.46    3.20
 -13  -3   3   39.06    3.03
 -12   3   3    0.79    1.47
 -12  -3   3    0.55    1.35
  12  -3  -3    0.07    1.37
  12   3  -3   -1.24    1.44
 -12  -3   3   -0.79    1.26
  11  -3  -3    1.10    1.46
  11   3  -3    0.80    1.50
 -11  -3   3    1.49    1.32
 -11   3   3    1.74    1.56
 -10   3   3    4.77    1.57
 -10  -3   3    3.79    1.35
 -10  -3   3    3.57    1.42
  10  -3  -3    3.64    1.52
  10   3  -3    5.83    1.61
  -9  -3   3    2.21    1.15
  -9   3   3    4.75    1.44
   9  -3  -3    5.03    1.35
   9   3  -3    3.18    1.30
  -9  -3   3    3.64    1.14
   8   3  -3  200.16    5.85
  -8   3   3  194.27    5.84
  -8  -3   3  200.22    5.55
  -8  -3   3  193.63    5.50
   8  -3  -3  199.86    6.04
  -7   3   3   24.42    1.85
  -7  -3   3   20.87    1.53
   7   3  -3   24.31    1.77
   7  -3  -3   22.84    1.90
   6  -3  -3   37.05    1.96
  -6  -3   3   39.28    1.83
   6   3  -3   41.53    1.96
  -6   3   3   37.00    2.01
  -5  -3   3    0.38    0.50
   5  -3  -3    0.26    0.59
  -5   3   3    0.05    0.59
   5   3  -3    2.43    0.65
   4  -3  -3   66.47    2.36
  -4   3   3   68.71    2.37
   4   3  -3   70.28    2.22
  -4  -3   3   71.23    2.16
  -3  -3   3  402.50    8.88
   3   3  -3  412.71    8.93
   3  -3  -3  408.12    9.07
  -3   3   3  408.99    9.09
   2  -3  -3 2622.26   53.77
  -2  -3   3 2606.55   53.75
  -2   3   3 2608.75   53.82
  -2  -3   3 2654.47   54.04
   2   3  -3 2688.14   54.10
  -1  -3   3 3577.51   74.43
   1  -3  -3 3592.64   73.55
   1   3  -3 3659.14   74.41
  -1   3   3 3597.78   74.73
  -1  -3   3 3490.52   74.41
   1   3  -3 3663.29   73.74
   0  -3   3 1400.33   28.96
   0   3  -3 1415.71   28.87
   0  -3  -3 1415.61   29.09
   0   3  -3 1420.68   29.15
   0  -3   3 1411.64   29.17
   0  -3   3 1412.33   30.49
   0   3   3 1421.39   29.19
   1   3   3 1717.27   35.21
   1  -3   3 1676.43   37.11
   1   3   3 1729.57   35.52
  -1   3  -3 1731.17   35.53
  -1   3  -3 1741.60   35.19
  -1   3  -3 1706.44   37.05
   1  -3   3 1731.59   35.29
  -1  -3  -3 1744.44   37.28
   1  -3   3 1719.20   35.56
  -1  -3  -3 1751.39   35.44
   1  -3   3 1747.20   37.22
   2   3   3  401.00    8.79
  -2  -3  -3  402.38    9.44
   2  -3   3  404.35    9.15
   2  -3   3  406.01    9.10
   2  -3   3  406.37    9.05
   2  -3   3  398.04    9.60
  -2  -3  -3  411.19    8.78
  -2   3  -3  412.16    9.11
  -2   3  -3  401.04    9.55
   2   3   3  412.95    8.96
  -2   3  -3  423.31    9.07
  -3  -3  -3   45.53    1.59
  -3  -3  -3   46.92    1.60
   3   3   3   44.03    1.48
   3  -3   3   43.18    1.84
  -3  -3  -3   46.52    1.78
  -3   3  -3   45.55    1.86
   3   3   3   44.44    1.73
  -3   3  -3   50.12    1.97
   3  -3   3   44.45    1.99
   3  -3   3   44.26    1.86
   3   3   3   42.55    1.64
  -4  -3  -3    3.26    0.65
   4   3   3    3.47    0.54
  -4  -3  -3    3.12    0.63
   4   3   3    1.42    0.65
  -4  -3  -3    2.43    0.59
  -4   3  -3    1.85    0.69
   4   3   3    2.61    0.64
  -4   3  -3    3.82    0.76
   4  -3   3    1.80    0.72
   4  -3   3    3.27    0.76
  -4   3  -3    2.30    0.74
   4  -3   3    2.72    0.79
   5  -3   3   88.76    3.25
  -5   3  -3   93.35    3.18
   5  -3   3   87.03    3.15
  -5  -3  -3   90.46    2.81
   5   3   3   89.86    2.98
  -5  -3  -3   83.31    2.58
  -5   3  -3   84.57    3.22
   5   3   3   84.55    3.02
  -5   3  -3   81.00    3.04
  -5  -3  -3   85.07    2.79
  -5  -3  -3   88.78    2.89
   6  -3   3   82.64    3.27
  -6  -3  -3   84.39    2.69
  -6  -3  -3   85.80    2.92
   6  -3   3   82.15    3.37
   6   3   3   80.44    3.03
  -6   3  -3   83.08    3.29
  -6  -3  -3   82.59    2.93
  -6  -3  -3   82.78    2.93
  -6   3  -3   77.66    3.15
   6   3   3   80.63    3.11
  -7  -3  -3   22.91    1.70
  -7   3  -3   24.72    1.91
   7  -3   3   27.07    2.25
  -7  -3  -3   27.00    1.75
  -7  -3  -3   25.56    1.58
  -7  -3  -3   25.63    1.87
   7   3   3   25.46    1.97
  -7   3  -3   27.19    2.15
   7   3   3   26.04    2.07
  -8   3  -3   10.23    1.53
  -8  -3  -3   13.32    1.44
  -8  -3  -3   10.90    1.37
   8   3   3   12.53    1.73
  -8  -3  -3   11.13    1.34
   8  -3   3   10.72    1.77
  -8  -3  -3   12.25    1.27
  -9   3  -3   64.40    3.34
   9  -3   3   61.98    3.42
  -9  -3  -3   61.61    2.77
  -9  -3  -3   62.01    3.00
   9   3   3   62.30    3.43
  -9  -3  -3   63.23    2.75
  10  -3   3    4.57    1.69
 -10  -3  -3    5.07    1.33
  10   3   3    1.34    1.43
 -10  -3  -3    3.47    1.21
 -10   3  -3    2.44    1.47
 -10  -3  -3    2.23    1.05
  11   3   3    4.50    1.76
 -11   3  -3    6.19    1.64
  11  -3   3    5.32    1.78
 -11  -3  -3    6.03    1.46
  12   3   3    8.65    2.18
 -12  -3  -3    9.35    1.79
 -12   3  -3    5.62    1.79
  12  -3   3    8.69    2.17
 -13   3  -3   12.64    2.27
  13  -3   3   13.75    2.55
  13   3   3   13.57    2.59
  14   3   3    0.19    1.89
 -14   3  -3   -0.38    1.78
  14  -3   3    1.35    2.12
  15   3   3    0.46    2.30
 -15   3  -3   -2.11    1.70
  15  -3   3    4.90    2.61
 -16   4   3    0.25    2.06
  16  -4  -3    2.01    2.19
  16   4  -3   -1.51    2.00
 -15   4   3   -4.07    1.55
  15   4  -3   -0.72    1.85
  15  -4  -3    1.45    1.85
  14   4  -3   11.28    2.49
 -14  -4   3   13.11    2.24
 -14   4   3   11.19    2.37
  14  -4  -3   14.17    2.61
  13  -4  -3    9.66    2.20
  13   4  -3   11.61    2.33
 -13   4   3   15.24    2.44
 -13  -4   3   13.85    2.15
 -12   4   3    0.13    1.51
  12  -4  -3   -0.05    1.50
 -12  -4   3    1.30    1.30
  12   4  -3    1.06    1.53
 -12  -4   3    2.66    1.51
 -11   4   3   24.08    2.47
 -11  -4   3   23.89    2.23
  11  -4  -3   24.35    2.41
  11   4  -3   22.32    2.34
 -11  -4   3   22.40    2.08
 -10  -4   3  200.46    5.96
  10   4  -3  202.10    6.45
  10  -4  -3  200.67    6.70
 -10  -4   3  189.64    6.38
 -10   4   3  198.01    6.45
  -9  -4   3   19.38    1.74
   9  -4  -3   21.93    2.08
  -9  -4   3   20.71    1.84
   9   4  -3   21.59    2.02
  -9   4   3   22.44    2.17
  -8  -4   3    0.94    0.83
   8   4  -3    2.04    1.13
  -8  -4   3    0.77    0.88
  -8   4   3    2.51    1.16
   8  -4  -3   -1.13    0.95
  -7   4   3  384.19    9.55
   7  -4  -3  378.18    9.51
   7   4  -3  378.57    9.29
  -7  -4   3  383.47    9.03
  -7  -4   3  383.73    8.99
  -6  -4   3   20.40    1.28
   6  -4  -3   18.39    1.49
  -6   4   3   19.77    1.51
   6   4  -3   20.64    1.45
  -5  -4   3   60.45    2.06
   5   4  -3   58.32    2.14
  -5   4   3   59.01    2.32
   5  -4  -3   58.49    2.30
   4   4  -3   52.43    1.84
  -4   4   3   53.57    2.05
  -4  -4   3   52.63    1.77
   4  -4  -3   56.27    2.08
  -3   4   3    0.39    0.47
   3  -4  -3    0.29    0.45
   3   4  -3    0.18    0.38
  -3  -4   3   -0.52    0.34
  -3  -4   3    0.69    0.40
  -2   4   3   10.00    0.81
  -2  -4   3   11.61    0.75
  -2  -4   3   14.02    0.73
   2   4  -3   12.03    0.74
   2  -4  -3    9.25    0.77
   1   4  -3  439.20    9.44
  -1  -4   3  438.07    9.39
  -1   4   3  435.17    9.43
  -1  -4   3  434.07    9.36
  -1  -4   3  447.12   10.26
   1   4  -3  441.27    9.36
   1  -4  -3  440.96    9.36
   0  -4  -3    0.49    0.21
   0  -4   3    2.62    0.53
   0   4  -3    1.33    0.41
   0  -4   3    1.44    0.40
   0   4   3    0.96    0.31
   0  -4   3    1.70    0.51
   0  -4   3    0.79    0.37
   0   4  -3    2.76    0.44
   0   4   3    0.98    0.30
   1   4   3   16.08    0.84
   1  -4   3   17.53    0.98
  -1   4  -3   19.77    1.04
   1  -4   3   17.70    1.04
  -1   4  -3   19.12    1.07
  -1  -4  -3   17.75    1.18
  -1   4  -3   17.76    1.16
   1   4   3   16.59    0.80
   1  -4   3   16.32    1.12
   1  -4   3   16.96    0.99
   1   4   3   20.03    0.84
   2   4   3  346.68    7.62
   2  -4   3  332.71    7.78
   2  -4   3  337.97    7.85
   2  -4   3  336.90    8.36
  -2  -4  -3  350.88    7.41
   2  -4   3  340.44    7.88
  -2   4  -3  337.87    7.82
  -2  -4  -3  342.56    8.29
  -2   4  -3  353.89    7.83
  -2  -4  -3  336.30    7.37
  -2   4  -3  347.46    8.36
   2   4   3  347.16    7.49
   3   4   3  498.31   11.14
   3   4   3  501.49   10.82
   3  -4   3  501.85   11.21
  -3   4  -3  491.07   11.80
  -3   4  -3  518.65   11.20
   3  -4   3  502.90   11.93
  -3  -4  -3  491.37   11.69
   3  -4   3  498.64   11.29
  -3  -4  -3  512.53   10.76
   3  -4   3  502.84   11.15
   3   4   3  498.02   10.99
  -3   4  -3  499.65   11.23
  -4  -4  -3   21.05    1.17
   4  -4   3   28.59    1.62
   4  -4   3   29.24    1.78
  -4  -4  -3   25.96    1.54
   4   4   3   26.92    1.47
   4   4   3   27.52    1.39
   4  -4   3   26.74    1.60
  -4   4  -3   25.70    1.51
  -4   4  -3   27.90    1.63
  -4  -4  -3   29.28    1.28
  -4   4  -3   29.87    1.79
  -5  -4  -3    3.55    0.72
  -5  -4  -3    2.55    0.84
   5  -4   3    2.57    0.91
  -5  -4  -3    1.74    0.64
  -5   4  -3    3.86    0.93
   5   4   3    2.70    0.79
  -5   4  -3    1.66    0.81
   5   4   3    2.08    0.78
   5  -4   3    4.05    0.98
  -5   4  -3    2.94    0.91
  -6   4  -3   29.08    1.91
  -6  -4  -3   33.13    1.75
   6   4   3   29.37    1.87
   6   4   3   31.02    1.96
  -6  -4  -3   30.72    1.91
  -6  -4  -3   29.68    1.68
   6  -4   3   29.02    2.01
  -6   4  -3   29.76    2.18
  -7  -4  -3   45.32    2.28
   7   4   3   57.37    2.67
  -7   4  -3   50.45    2.73
  -7  -4  -3   50.06    2.05
  -7   4  -3   49.40    2.79
  -7  -4  -3   55.47    2.36
   7  -4   3   55.12    2.99
  -7  -4  -3   48.27    2.47
   7   4   3   51.60    2.70
  -8  -4  -3   -0.94    0.97
   8   4   3   -1.00    1.12
  -8   4  -3   -1.59    1.19
  -8  -4  -3    0.70    0.76
   8  -4   3    0.33    1.28
  -8  -4  -3   -0.89    0.86
  -8  -4  -3   -1.88    0.90
   9   4   3   15.41    1.91
   9  -4   3   14.79    1.94
  -9  -4  -3   13.92    1.56
  -9  -4  -3   14.74    1.62
  -9  -4  -3   18.46    1.56
  -9   4  -3   15.06    1.94
 -10  -4  -3    3.68    1.24
  10  -4   3    5.27    1.70
 -10  -4  -3    1.64    1.24
 -10   4  -3    4.32    1.54
  10   4   3    5.78    1.60
 -11  -4  -3    0.22    1.13
  11  -4   3    2.10    1.54
  11   4   3   -0.18    1.45
 -11   4  -3    2.01    1.46
  12  -4   3    4.06    1.94
  12   4   3    1.04    1.76
 -12   4  -3    0.86    1.64
 -13   4  -3    1.56    1.66
  13   4   3    1.35    1.81
  13  -4   3    2.12    1.99
 -14   4  -3   16.26    2.64
  14  -4   3   20.36    3.09
  14   4   3   22.94    3.07
  15   4   3    8.76    2.74
  15  -4   3    5.42    2.55
 -15   4  -3    7.34    2.41
  16  -5  -3    2.01    2.17
 -16   5   3   -2.05    1.62
  16   5  -3   -2.82    1.88
  15   5  -3   10.55    2.51
 -15   5   3    8.22    2.39
  15  -5  -3   10.52    2.62
 -14  -5   3    4.82    1.99
  14  -5  -3    6.37    2.08
  14   5  -3    4.68    2.05
 -14   5   3    1.95    1.78
 -13   5   3   -0.21    1.71
  13   5  -3   -1.77    1.46
  13  -5  -3   -2.54    1.47
 -13  -5   3   -0.54    1.50
 -12  -5   3   -1.67    1.28
  12   5  -3   -2.99    1.25
  12  -5  -3   -1.83    1.46
 -12   5   3   -0.12    1.56
 -11  -5   3    6.56    1.64
 -11  -5   3    6.30    1.36
 -11   5   3    6.42    1.78
  11  -5  -3    5.46    1.73
  11   5  -3    7.32    1.73
 -10  -5   3    7.16    1.29
  10  -5  -3    4.58    1.59
  10   5  -3    6.44    1.55
 -10   5   3    4.46    1.57
 -10  -5   3    6.48    1.58
  -9   5   3   16.93    1.95
   9  -5  -3   22.66    2.11
  -9  -5   3   22.13    2.13
  -9  -5   3   22.75    1.87
  -9  -5   3   22.79    1.80
   9   5  -3   22.22    2.03
   8   5  -3  152.12    4.86
   8  -5  -3  150.56    5.07
  -8  -5   3  161.11    4.59
  -8  -5   3  147.69    5.17
  -8   5   3  155.83    5.15
  -8  -5   3  153.90    4.53
  -7  -5   3    6.18    0.96
  -7  -5   3    8.26    1.39
   7   5  -3    6.34    1.08
   7  -5  -3    5.63    1.13
  -7  -5   3    6.68    0.96
  -7   5   3    9.33    1.36
   6   5  -3  104.26    3.38
   6  -5  -3  107.64    3.68
  -6   5   3  103.98    3.67
  -6  -5   3  106.44    3.94
  -6  -5   3  111.34    3.24
  -5  -5   3  613.24   13.03
  -5  -5   3  592.91   14.41
   5  -5  -3  598.40   13.52
  -5   5   3  602.92   13.59
   5   5  -3  612.04   13.24
  -4   5   3  111.01    3.28
  -4  -5   3  108.80    2.84
   4  -5  -3  110.67    3.24
   4   5  -3  104.77    2.96
  -4  -5   3  106.82    2.82
  -4  -5   3  102.73    3.61
  -3  -5   3  149.87    3.52
  -3   5   3  150.45    3.92
   3   5  -3  149.27    3.65
  -3  -5   3  145.47    4.44
   3  -5  -3  144.87    3.83
  -3  -5   3  145.25    3.51
  -2  -5   3   17.83    0.84
   2   5  -3   20.84    0.98
   2   5  -3   18.62    0.91
   2  -5  -3   17.72    0.96
  -2   5   3   18.28    0.98
  -2  -5   3   18.14    1.32
  -2  -5   3   17.73    0.80
  -1  -5   3   97.12    2.50
   1   5  -3   96.85    2.58
   1   5  -3  100.45    2.60
  -1  -5   3   96.44    2.88
  -1   5   3  106.14    2.61
  -1   5   3  101.25    2.57
  -1  -5   3   94.42    2.47
  -1  -5   3   96.09    3.16
   0   5  -3  242.98    5.53
   0  -5   3  233.79    6.07
   0  -5   3  235.30    5.99
   0   5   3  253.03    5.31
   0  -5   3  237.38    5.43
   0   5  -3  242.17    5.49
   0  -5   3  233.14    5.43
   0   5   3  242.31    5.36
   0  -5  -3  241.73    5.24
   1  -5   3   18.24    1.05
   1   5   3   21.13    0.85
   1   5   3   19.19    0.83
   1   5   3   19.27    0.86
  -1   5  -3   17.03    1.19
   1  -5   3   17.37    1.20
  -1   5  -3   19.74    1.05
  -1   5  -3   20.30    1.13
   1  -5   3   16.08    1.02
  -1  -5  -3   16.64    1.25
   1  -5   3   18.57    1.35
   2   5   3  169.80    4.02
   2  -5   3  167.16    4.89
   2  -5   3  172.09    4.42
  -2   5  -3  174.70    4.45
  -2   5  -3  175.73    4.86
   2  -5   3  166.44    4.42
  -2  -5  -3  168.10    4.83
   2   5   3  178.47    4.04
   2  -5   3  170.42    4.42
   2   5   3  171.41    4.12
  -2   5  -3  170.25    4.43
  -3  -5  -3  968.42   20.57
  -3  -5  -3 1013.10   22.47
   3   5   3  996.36   20.75
   3   5   3 1001.72   22.50
   3  -5   3 1012.41   21.86
   3  -5   3  995.81   21.36
  -3  -5  -3  937.16   20.67
  -3   5  -3  975.16   21.30
  -3   5  -3 1041.48   21.22
   3  -5   3 1007.88   22.55
   3   5   3 1027.99   21.06
  -3   5  -3 1026.05   22.44
   3  -5   3 1009.92   21.20
   4   5   3  107.83    3.18
  -4  -5  -3  104.93    3.53
  -4   5  -3  110.70    3.52
  -4   5  -3  104.60    3.37
   4  -5   3  104.92    3.44
  -4   5  -3  106.52    3.68
   4  -5   3  104.54    3.43
  -4  -5  -3  105.99    2.83
   4   5   3  106.99    3.07
  -4  -5  -3   97.66    2.79
  -5   5  -3   42.62    2.17
  -5  -5  -3   48.17    2.32
  -5   5  -3   52.30    2.52
  -5  -5  -3   49.89    1.82
   5  -5   3   48.77    2.39
   5   5   3   50.17    2.08
   5   5   3   48.48    2.18
  -6  -5  -3   32.23    1.65
   6   5   3   30.40    1.84
   6  -5   3   30.49    2.08
   6   5   3   26.63    1.89
  -6   5  -3   29.46    2.21
  -6  -5  -3   27.07    1.60
  -6  -5  -3   30.21    2.11
  -6   5  -3   31.25    2.13
   7   5   3  518.75   11.93
  -7  -5  -3  524.92   11.57
  -7  -5  -3  524.18   11.55
  -7   5  -3  489.71   12.26
  -7  -5  -3  494.95   12.36
   7   5   3  497.39   12.08
   7  -5   3  480.39   12.36
  -8  -5  -3   93.54    3.39
  -8  -5  -3  104.29    3.50
  -8  -5  -3   96.65    3.82
  -8   5  -3   93.54    3.92
   8   5   3   99.82    4.05
   8  -5   3   93.48    4.17
   9   5   3  122.69    4.67
  -9  -5  -3  121.87    4.10
  -9  -5  -3  111.16    4.36
   9  -5   3  121.07    4.87
  -9   5  -3  118.59    4.72
  10  -5   3   22.17    2.34
 -10   5  -3   17.08    2.18
  10   5   3   23.74    2.35
 -10  -5  -3   20.44    2.02
  11  -5   3    1.09    1.48
 -11   5  -3   -2.73    1.29
  11   5   3    0.76    1.47
 -11  -5  -3   -0.93    1.28
  12  -5   3   28.78    3.06
  12   5   3   22.35    2.65
 -12   5  -3   27.69    2.75
  13   5   3    8.35    2.18
  13  -5   3    8.69    2.26
 -13   5  -3    8.03    2.15
 -14   5  -3    2.24    1.90
  14  -5   3    2.15    2.16
  14   5   3    3.94    2.12
  15   5   3    0.33    1.97
 -15   5  -3    0.10    1.92
  15  -5   3   -0.35    1.90
  16   6  -3    3.64    2.40
  16  -6  -3    6.35    2.47
 -16   6   3    1.67    2.09
  15  -6  -3   -1.84    1.71
  15   6  -3   -0.12    1.88
 -15   6   3    2.76    2.07
 -14   6   3    0.10    1.85
 -14  -6   3    0.37    1.68
  14   6  -3    2.24    1.85
  14  -6  -3    2.11    1.86
 -13   6   3    1.42    1.82
  13   6  -3    4.39    1.85
 -13  -6   3    4.42    1.90
  13  -6  -3    5.70    1.97
  12   6  -3    3.28    1.71
 -12   6   3    7.25    1.95
 -12  -6   3    4.17    1.70
  12  -6  -3    6.02    1.92
 -11  -6   3   -0.82    1.42
  11  -6  -3   -1.21    1.20
 -11   6   3   -1.78    1.26
  11   6  -3   -0.09    1.30
  10  -6  -3    0.15    1.36
 -10  -6   3   -1.17    0.89
 -10   6   3   -0.45    1.18
 -10  -6   3   -1.06    1.27
  10   6  -3   -0.74    1.17
  -9   6   3   -0.31    1.32
   9   6  -3    1.39    1.20
   9  -6  -3    0.26    1.27
  -9  -6   3   -0.76    1.29
  -9  -6   3   -0.45    0.96
  -9  -6   3    1.48    1.02
   8   6  -3   91.95    3.61
  -8   6   3   97.50    3.97
  -8  -6   3   95.74    3.31
  -8  -6   3   99.31    4.19
   8  -6  -3   93.59    3.96
  -8  -6   3  101.92    3.34
  -7   6   3   77.20    3.26
   7   6  -3   82.33    3.11
  -7  -6   3   81.20    3.66
   7  -6  -3   80.57    3.36
  -7  -6   3   85.20    2.78
  -6   6   3   95.18    3.55
   6  -6  -3  102.76    3.54
  -6  -6   3   94.35    3.79
   6   6  -3   98.59    3.22
  -6  -6   3  101.76    2.95
   5  -6  -3   39.80    2.02
   5   6  -3   45.11    1.86
  -5  -6   3   43.35    2.36
  -5  -6   3   40.33    1.56
  -5   6   3   41.26    2.09
  -4  -6   3  161.21    3.77
  -4  -6   3  156.02    4.91
   4  -6  -3  159.27    4.27
  -4   6   3  161.56    4.38
  -4  -6   3  147.92    3.72
   4   6  -3  159.36    3.98
   3   6  -3  160.94    3.92
  -3   6   3  161.16    4.22
  -3  -6   3  161.79    3.72
  -3  -6   3  161.86    4.89
   3  -6  -3  161.53    4.11
  -2  -6   3  131.94    4.11
  -2  -6   3  131.76    3.58
   2  -6  -3  132.43    3.27
   2   6  -3  135.67    3.27
  -2   6   3  129.69    3.41
   2   6  -3  131.39    3.26
  -2  -6   3  130.10    3.08
   1   6  -3  356.45    7.65
  -1  -6   3  341.50    8.29
  -1  -6   3  352.58    8.74
   1   6  -3  351.02    7.70
  -1  -6   3  344.92    7.55
  -1   6   3  361.40    7.67
  -1   6   3  347.04    7.68
   0   6  -3   25.49    1.23
   0  -6   3   25.97    1.50
   0   6  -3   23.31    1.14
   0   6   3   24.27    0.97
   0   6   3   24.25    1.00
   0  -6   3   24.64    1.09
   0  -6   3   23.66    1.08
   0  -6   3   23.66    1.49
   0  -6  -3   24.54    1.66
  -1   6  -3 1954.10   39.03
  -1  -6  -3 1913.76   41.76
   1  -6   3 1909.69   41.47
   1   6   3 1918.56   39.37
   1  -6   3 1903.00   39.08
   1  -6   3 1888.66   39.33
   1  -6   3 1892.09   41.35
  -1   6  -3 1935.03   41.27
   1  -6   3 1903.93   39.34
   1   6   3 1970.49   39.10
   1   6   3 1879.22   39.01
  -1   6  -3 1903.69   39.40
  -2  -6  -3   25.47    1.66
  -2   6  -3   23.12    1.39
   2   6   3   23.70    1.04
  -2   6  -3   24.05    1.66
   2  -6   3   27.64    1.49
   2  -6   3   22.46    1.39
  -2   6  -3   22.61    1.37
   2   6   3   25.83    1.13
   2  -6   3   23.76    1.63
   2   6   3   25.37    1.03
   2  -6   3   21.34    1.33
   3   6   3   43.94    1.69
   3  -6   3   46.31    1.85
   3  -6   3   46.39    1.99
  -3   6  -3   47.89    2.30
  -3  -6  -3   48.45    2.33
   3  -6   3   42.32    1.92
   3   6   3   45.00    1.60
  -3   6  -3   46.15    2.02
   3  -6   3   45.21    2.32
   4   6   3   18.75    1.29
  -4  -6  -3   13.59    1.41
   4  -6   3   16.61    1.41
  -4   6  -3   16.54    1.39
  -4  -6  -3   17.14    0.91
  -4   6  -3   13.77    1.49
   4   6   3   17.72    1.17
   5   6   3    4.98    0.83
   5   6   3    5.43    0.92
  -5   6  -3    6.52    1.15
  -5   6  -3    8.28    1.26
  -5  -6  -3    5.52    0.67
  -5  -6  -3    5.80    0.70
   5  -6   3    7.04    1.13
  -5  -6  -3    4.17    1.05
   6   6   3  147.84    4.52
  -6   6  -3  146.61    4.73
   6  -6   3  149.04    4.86
  -6  -6  -3  144.89    4.82
  -6  -6  -3  140.78    3.94
   6   6   3  153.41    4.39
  -6  -6  -3  154.83    3.99
   7   6   3   45.23    2.57
   7   6   3   46.71    2.52
  -7   6  -3   46.64    2.74
   7  -6   3   45.73    2.77
  -7  -6  -3   51.19    2.15
  -7  -6  -3   44.77    2.78
  -8  -6  -3   75.05    2.89
   8   6   3   87.50    3.64
   8  -6   3   81.38    3.77
  -8  -6  -3   82.42    3.00
  -8   6  -3   86.15    3.82
  -8  -6  -3   81.55    3.62
   9  -6   3   44.69    2.97
   9   6   3   44.70    2.86
  -9   6  -3   42.86    2.95
  -9  -6  -3   45.63    2.93
  10  -6   3    3.17    1.49
 -10  -6  -3    2.17    1.36
 -10   6  -3    0.32    1.47
  10   6   3    0.22    1.32
  11  -6   3    4.19    1.76
 -11   6  -3    1.86    1.60
  11   6   3    4.67    1.74
 -11  -6  -3    2.41    1.54
  12  -6   3   -1.20    1.54
 -12   6  -3    1.85    1.71
  12   6   3    1.73    1.71
  13  -6   3   -0.31    1.83
  13   6   3    2.03    1.83
 -13   6  -3   -1.22    1.64
 -14   6  -3    2.81    1.98
  14  -6   3    4.16    2.30
  14   6   3   -0.23    1.94
  15  -6   3    4.06    2.31
 -15   6  -3    3.89    2.23
  15   6   3    2.93    2.23
  16   7  -3    0.79    2.03
 -16   7   3   -1.68    2.02
  16  -7  -3    0.57    2.07
  15  -7  -3    1.42    2.08
  15   7  -3    3.53    2.13
 -15   7   3   -1.63    1.70
 -15  -7   3    4.04    2.19
  14  -7  -3    0.62    1.78
  14   7  -3    2.64    1.89
 -14   7   3    0.64    1.90
 -14  -7   3    1.95    2.01
 -13   7   3   24.34    2.96
  13  -7  -3   22.87    2.81
 -13  -7   3   28.84    2.90
  13   7  -3   23.47    2.68
  12   7  -3   -0.53    1.52
  12  -7  -3    0.36    1.58
 -12  -7   3   -0.53    1.56
 -12   7   3    5.77    1.86
  11  -7  -3    2.48    1.46
 -11   7   3    0.22    1.44
 -11  -7   3   -2.88    1.42
  11   7  -3   -2.51    1.21
  10  -7  -3    3.39    1.72
 -10  -7   3    7.18    1.82
 -10   7   3    5.65    1.89
  10   7  -3    5.31    1.59
  -9   7   3   70.20    3.49
   9   7  -3   67.88    3.30
  -9  -7   3   61.29    3.64
   9  -7  -3   72.05    3.59
  -8  -7   3  202.91    5.21
  -8  -7   3  189.11    6.49
   8   7  -3  191.14    5.69
  -8   7   3  197.35    6.23
   8  -7  -3  203.05    6.17
  -7  -7   3   14.39    1.18
   7  -7  -3   10.30    1.46
   7   7  -3   14.91    1.40
  -7  -7   3   14.14    1.24
  -7  -7   3   15.39    1.86
  -7   7   3   13.12    1.64
   6  -7  -3   34.80    2.05
   6   7  -3   34.54    1.84
  -6  -7   3   31.86    1.51
  -6  -7   3   35.61    1.50
  -6   7   3   35.88    2.07
  -6  -7   3   29.36    2.25
   5   7  -3    4.62    0.75
  -5  -7   3    4.45    0.58
  -5  -7   3    4.48    1.09
   5  -7  -3    3.46    0.84
  -5   7   3    3.23    0.95
  -5  -7   3    2.56    0.54
   4  -7  -3    3.34    0.77
  -4  -7   3    3.07    0.98
   4   7  -3    4.40    0.66
  -4  -7   3    4.76    0.47
  -4  -7   3    5.89    0.54
  -4  -7   3    4.02    0.48
  -4   7   3    2.83    0.80
  -3  -7   3  786.87   18.58
   3  -7  -3  795.12   16.91
  -3  -7   3  808.63   17.61
  -3  -7   3  792.96   16.91
   3   7  -3  804.21   16.79
  -3   7   3  801.54   17.13
  -2  -7   3   92.84    2.87
  -2  -7   3   93.94    3.43
  -2  -7   3   90.13    2.23
   2   7  -3   97.91    2.56
   2   7  -3   92.69    2.52
  -2   7   3   96.50    2.71
   2   7  -3   96.67    2.59
  -1  -7   3  167.33    5.02
   1   7  -3  172.96    4.06
  -1  -7   3  158.82    3.73
   1   7  -3  167.44    4.05
  -1  -7   3  165.37    3.83
  -1   7   3  183.93    4.09
  -1   7   3  166.33    4.02
  -1  -7   3  166.56    4.57
   0   7   3   35.29    1.19
   0  -7   3   29.72    1.68
   0  -7  -3   34.37    1.94
   0   7  -3   34.26    1.39
   0  -7   3   32.27    1.89
   0  -7   3   33.01    1.24
   0   7   3   36.25    1.19
   0   7  -3   34.40    1.43
  -1   7  -3    1.14    0.55
   1   7   3    0.72    0.37
   1   7   3    1.05    0.35
   1  -7   3    1.52    0.73
  -1   7  -3    1.54    0.56
   1  -7   3    1.49    0.76
   1  -7   3    2.13    0.54
  -1  -7  -3    2.13    0.82
   1   7   3    1.48    0.34
  -1   7  -3    0.58    0.62
   1  -7   3    1.41    0.50
  -2  -7  -3   71.71    2.95
  -2   7  -3   68.40    2.37
   2   7   3   67.73    1.88
   2   7   3   68.87    1.95
  -2   7  -3   68.73    2.73
   2  -7   3   64.95    2.49
   2  -7   3   66.59    2.29
   2   7   3   65.84    1.87
   2  -7   3   68.49    2.85
   3   7   3   62.89    1.87
  -3   7  -3   56.46    2.67
  -3  -7  -3   53.29    2.65
   3  -7   3   58.55    2.26
   3  -7   3   54.16    2.66
   3  -7   3   54.62    2.19
   3   7   3   53.89    1.86
   3   7   3   55.94    1.80
  -3   7  -3   53.42    2.24
   4  -7   3    8.28    1.09
   4   7   3   11.25    0.96
  -4  -7  -3    9.63    1.34
   4   7   3   10.44    0.87
  -4   7  -3    9.06    1.12
  -4   7  -3    6.27    1.18
  -5  -7  -3   21.09    1.96
   5   7   3   22.09    1.54
  -5   7  -3   24.34    2.00
   5  -7   3   22.31    1.74
  -5  -7  -3   19.39    1.00
  -5   7  -3   23.50    1.70
   5   7   3   23.03    1.48
   6  -7   3   44.71    2.47
   6   7   3   50.18    2.30
   6   7   3   46.30    2.32
  -6  -7  -3   48.53    1.82
  -6  -7  -3   49.56    2.80
  -6   7  -3   49.98    2.65
  -6  -7  -3   52.55    1.82
  -7  -7  -3  302.95    8.62
  -7  -7  -3  314.76    7.24
   7   7   3  319.18    7.89
   7   7   3  304.80    7.96
  -7   7  -3  292.53    8.31
   7  -7   3  295.80    8.33
  -8  -7  -3    3.81    1.41
  -8   7  -3    1.53    1.28
   8  -7   3    1.52    1.34
   8   7   3    0.61    1.14
  -9  -7  -3   11.47    1.84
   9  -7   3    7.81    1.79
   9   7   3    7.73    1.60
  -9   7  -3    9.27    1.83
 -10  -7  -3   45.85    3.10
 -10   7  -3   43.58    3.17
  10   7   3   42.21    2.92
  10  -7   3   42.01    3.04
 -11   7  -3   13.70    2.23
  11   7   3   16.27    2.20
  11  -7   3   14.92    2.29
 -11  -7  -3   15.03    2.10
  12  -7   3   26.09    2.91
  12   7   3   26.85    2.75
 -12   7  -3   25.06    2.84
  13   7   3   -1.24    1.57
 -13   7  -3    1.34    1.90
  13  -7   3   -1.38    1.75
  14   7   3    9.20    2.45
  14  -7   3   13.18    2.79
 -14   7  -3    8.90    2.31
  15   7   3   -0.58    2.01
  15  -7   3    0.81    2.01
  15   8  -3   -0.38    1.77
 -15   8   3   -1.89    1.81
  15  -8  -3    4.48    2.25
 -15  -8   3   -1.41    1.93
 -14  -8   3    3.05    1.99
  14   8  -3    5.53    2.03
  14  -8  -3    3.25    1.98
 -14   8   3    5.73    2.35
  13   8  -3    0.61    1.57
 -13   8   3   -0.92    1.83
  13  -8  -3    2.48    1.77
 -13  -8   3   -0.85    1.82
 -12  -8   3    6.20    1.97
  12   8  -3    1.50    1.50
 -12   8   3    4.81    1.85
  12  -8  -3    5.81    1.84
  11   8  -3   11.37    1.94
  11  -8  -3   11.74    1.98
 -11  -8   3   10.50    2.15
 -11   8   3    8.21    1.96
 -10   8   3   96.26    4.50
  10  -8  -3  101.93    4.47
 -10  -8   3   85.79    4.57
  10   8  -3   98.17    4.05
  -9   8   3    5.93    1.56
   9   8  -3   10.56    1.59
  -9  -8   3   10.95    2.01
   9  -8  -3    8.99    1.68
   8  -8  -3   30.70    2.37
  -8  -8   3   26.41    2.48
  -8  -8   3   30.08    1.62
   8   8  -3   30.48    2.17
  -8   8   3   29.25    2.47
  -7  -8   3   22.52    1.28
  -7  -8   3   22.79    1.31
   7   8  -3   21.53    1.74
  -7  -8   3   23.57    2.20
   7  -8  -3   21.10    1.93
  -7   8   3   24.26    2.09
  -6  -8   3   18.36    1.89
   6   8  -3   15.93    1.33
   6  -8  -3   18.11    1.54
  -6   8   3   16.07    1.60
  -6  -8   3   17.04    1.01
  -6  -8   3   16.45    1.01
  -6  -8   3   16.72    0.94
   5   8  -3   25.36    1.37
  -5  -8   3   26.03    0.95
  -5  -8   3   25.53    0.94
  -5  -8   3   24.62    2.25
  -5   8   3   21.80    1.68
   5  -8  -3   25.55    1.60
  -4   8   3  129.67    3.91
   4  -8  -3  130.21    3.68
   4   8  -3  130.40    3.44
  -4  -8   3  129.70    4.66
  -4  -8   3  134.35    3.58
   3   8  -3  141.98    3.57
  -3   8   3  138.12    3.89
  -3  -8   3  143.72    4.88
  -3  -8   3  139.84    3.88
   3   8  -3  147.72    3.64
   3  -8  -3  143.30    3.66
   2   8  -3  316.83    6.86
  -2  -8   3  303.63    7.51
  -2  -8   3  313.69    8.40
   2   8  -3  310.83    6.90
   2   8  -3  315.90    6.95
  -2   8   3  301.53    7.09
   2  -8  -3  299.74    6.68
   1   8  -3  147.59    3.69
  -1  -8   3  150.37    4.79
  -1  -8   3  143.61    4.26
  -1   8   3  155.17    3.72
  -1   8   3  145.82    3.66
   1   8  -3  151.18    3.70
   0  -8   3   30.46    1.85
   0   8   3   33.53    1.21
   0   8   3   33.85    1.19
   0   8  -3   34.05    1.44
   0  -8   3   36.70    2.11
   0  -8  -3   35.18    2.11
   0   8  -3   34.64    1.47
  -1   8  -3   33.37    1.86
  -1   8  -3   28.22    1.42
   1  -8   3   29.71    1.30
  -1  -8  -3   28.60    2.04
   1   8   3   31.44    1.09
   1   8   3   31.36    1.05
   1   8   3   30.09    1.06
   1  -8   3   28.67    1.80
   1  -8   3   27.39    1.85
   2  -8   3  610.74   14.75
   2  -8   3  602.86   13.46
   2   8   3  644.28   13.01
   2   8   3  616.66   13.12
  -2   8  -3  618.49   13.68
   2  -8   3  626.93   14.55
   2   8   3  616.97   13.69
  -2   8  -3  643.24   14.72
   2   8   3  621.48   12.96
  -2  -8  -3  600.99   14.97
   3  -8   3   59.48    2.43
  -3   8  -3   58.79    2.35
  -3   8  -3   62.24    2.78
  -3  -8  -3   55.31    2.87
   3   8   3   62.50    1.87
   3   8   3   59.27    1.90
   3   8   3   61.20    1.85
   3  -8   3   57.07    2.22
   4   8   3  178.78    4.42
   4  -8   3  176.40    4.98
  -4   8  -3  173.59    5.04
  -4   8  -3  181.95    5.61
   4   8   3  177.67    4.52
  -4  -8  -3  173.48    5.64
   5   8   3   11.75    1.14
  -5   8  -3   13.63    1.44
   5   8   3   14.18    1.16
   5  -8   3   14.61    1.45
  -5  -8  -3   11.74    1.53
   6   8   3  118.34    3.70
   6  -8   3  119.25    4.20
  -6  -8  -3  113.55    2.93
  -6   8  -3  116.39    4.23
   6   8   3  118.30    3.78
  -6  -8  -3  115.26    4.51
   7  -8   3   26.88    2.30
   7   8   3   27.86    2.10
  -7  -8  -3   29.29    2.59
  -7  -8  -3   29.05    1.50
  -7   8  -3   32.60    2.47
  -8  -8  -3  128.37    4.99
  -8   8  -3  120.02    4.82
   8  -8   3  131.56    4.93
   8   8   3  124.52    4.49
   9  -8   3   -2.27    1.16
  -9   8  -3   -1.30    1.18
   9   8   3    1.11    1.23
  -9  -8  -3    1.09    1.37
  10  -8   3   10.31    1.99
  10   8   3    8.39    1.78
 -10  -8  -3   13.16    2.02
 -10   8  -3    8.36    1.87
 -11  -8  -3    0.86    1.53
  11  -8   3    0.63    1.60
 -11   8  -3    2.06    1.78
  11   8   3    1.44    1.46
 -12   8  -3    0.81    1.78
  12  -8   3    1.03    1.71
  12   8   3    5.59    1.85
  13  -8   3    7.66    2.23
 -13   8  -3    3.70    2.17
  13   8   3    7.20    2.12
  14   8   3   16.58    2.72
  14  -8   3   10.38    2.59
 -14   8  -3   15.38    2.78
  15   9  -3    3.81    2.22
 -15  -9   3    4.24    2.43
  15  -9  -3    7.48    2.40
 -15   9   3    2.35    2.08
  14  -9  -3   23.68    2.98
  14   9  -3   16.09    2.51
 -14   9   3   13.84    2.73
 -14  -9   3   10.24    2.44
  13   9  -3    9.00    2.18
 -13   9   3    9.16    2.42
  13  -9  -3   19.68    2.59
 -13  -9   3   12.78    2.67
 -12   9   3   -2.43    1.53
  12  -9  -3    0.43    1.44
  12   9  -3   -0.64    1.46
 -12  -9   3   -0.12    1.69
  11  -9  -3    9.18    1.92
 -11  -9   3   12.22    2.30
  11   9  -3    7.66    1.79
 -11   9   3    7.74    2.06
  10  -9  -3   -0.15    1.25
 -10  -9   3   -2.26    1.55
  10   9  -3    0.10    1.13
 -10   9   3    0.28    1.46
   9  -9  -3    7.97    1.57
   9   9  -3    7.35    1.43
  -9   9   3    7.75    1.66
  -9  -9   3    5.62    1.71
  -8  -9   3  236.27    7.75
  -8   9   3  230.69    7.02
  -8  -9   3  233.80    5.52
   8   9  -3  230.96    6.43
  -8  -9   3  232.52    5.50
   8  -9  -3  235.61    6.89
   7  -9  -3    0.04    0.93
  -7   9   3   -0.70    1.07
   7   9  -3   -0.56    0.81
  -7  -9   3    0.51    0.50
  -7  -9   3    0.08    0.48
  -7  -9   3   -0.22    1.29
  -6   9   3    6.44    1.28
   6  -9  -3    7.76    1.14
  -6  -9   3    8.65    0.79
   6   9  -3    6.99    1.04
  -6  -9   3    6.71    1.52
   5   9  -3    3.95    0.80
  -5   9   3    3.45    1.09
  -5  -9   3    2.98    1.29
   5  -9  -3    2.25    0.90
  -5  -9   3    3.20    0.67
  -4  -9   3   34.37    1.55
   4   9  -3   38.98    1.54
   4  -9  -3   35.64    1.65
  -4   9   3   32.10    1.80
   4   9  -3   32.67    1.47
  -4  -9   3   34.40    2.43
   3   9  -3   -0.36    0.47
   3  -9  -3    0.61    0.38
   3   9  -3   -0.36    0.45
  -3   9   3    0.41    0.63
  -3  -9   3    1.94    1.08
  -3  -9   3    0.81    0.65
   2   9  -3  242.26    5.51
  -2  -9   3  225.82    6.90
  -2   9   3  230.06    5.60
  -2  -9   3  229.56    6.01
   2   9  -3  232.06    5.38
   1   9  -3   15.31    1.07
   1   9  -3   13.35    0.91
  -1  -9   3   11.54    1.38
  -1   9   3   13.13    0.98
  -1   9   3   11.54    0.91
  -1  -9   3   10.95    1.18
   0   9   3   15.35    0.86
   0  -9   3   12.18    1.33
   0  -9  -3   15.45    1.59
   0   9  -3   13.20    1.04
   0  -9   3   14.04    1.51
   0   9   3   14.42    0.81
  -1   9  -3   89.70    3.25
   1   9   3   86.10    2.14
   1   9   3   85.70    2.18
   1   9   3   86.62    2.14
   1   9   3   83.27    2.52
  -1   9  -3   84.21    2.69
   1  -9   3   79.59    3.26
   1  -9   3   83.42    3.37
  -1  -9  -3   78.35    3.46
   2   9   3    0.26    0.37
   2  -9   3    0.19    0.52
   2   9   3   -0.67    0.35
   2  -9   3    0.28    0.80
  -2   9  -3   -0.30    0.77
   2   9   3    0.33    0.33
  -2   9  -3   -1.19    0.60
  -2  -9  -3   -1.40    0.88
   2   9   3    0.03    0.36
   2  -9   3   -0.20    0.51
   3   9   3   93.04    2.64
   3   9   3   95.72    2.59
  -3  -9  -3   96.28    4.01
   3  -9   3  100.20    3.51
  -3   9  -3   96.72    3.25
   3   9   3  102.48    2.63
  -3   9  -3  104.27    3.83
   3  -9   3   98.04    3.11
  -4   9  -3   74.26    2.88
   4   9   3   71.25    2.28
  -4  -9  -3   63.77    3.23
   4  -9   3   65.67    2.68
   4   9   3   69.72    2.31
   4   9   3   76.17    2.30
  -5  -9  -3   21.98    2.09
  -5   9  -3   23.48    1.88
   5   9   3   25.97    1.58
   5   9   3   24.77    1.48
   5  -9   3   25.34    1.86
   6   9   3  111.07    3.65
   6  -9   3  115.38    4.15
  -6  -9  -3  107.98    4.50
  -6   9  -3  109.62    4.16
   7   9   3   36.14    2.20
  -7  -9  -3   35.89    2.93
  -7  -9  -3   36.65    1.24
   7  -9   3   39.48    2.59
  -7   9  -3   34.25    2.58
  -8   9  -3    5.48    1.60
  -8  -9  -3    7.45    1.75
   8  -9   3    5.40    1.52
   8   9   3    4.09    1.24
   9  -9   3   33.09    2.81
   9   9   3   28.15    2.43
  -9  -9  -3   34.07    2.90
  -9   9  -3   30.71    2.78
 -10   9  -3    4.84    1.78
 -10  -9  -3    6.75    1.81
  10   9   3    4.87    1.51
  10  -9   3    7.59    1.78
 -11   9  -3    6.75    2.05
  11  -9   3   11.10    2.12
  11   9   3   15.67    2.13
 -11  -9  -3   10.56    1.98
 -12   9  -3   49.42    3.71
  12   9   3   51.46    3.67
  12  -9   3   46.64    3.77
 -12  -9  -3   45.81    3.45
  13  -9   3    9.61    2.48
 -13   9  -3    6.51    2.42
  13   9   3    4.85    2.09
 -14   9  -3   -0.38    1.75
  14   9   3   -0.54    1.75
  14  -9   3    1.72    2.06
 -15  10   3   -1.19    1.98
  15  10  -3    1.91    1.99
 -15 -10   3   -2.58    2.13
  14  10  -3    2.53    1.76
 -14 -10   3    5.15    2.25
 -14  10   3    2.46    2.12
  13  10  -3    7.92    1.97
 -13 -10   3    6.75    2.37
 -13  10   3   12.54    2.55
 -12  10   3    7.37    2.19
 -12 -10   3    4.79    2.15
  12 -10  -3    9.84    2.01
  12  10  -3    9.35    1.86
 -11 -10   3    0.60    0.82
  11  10  -3    2.13    1.44
 -11 -10   3    0.04    1.77
  11 -10  -3    1.09    1.38
 -11  10   3    4.28    1.84
  10 -10  -3    0.71    1.25
 -10  10   3   -0.46    1.34
  10  10  -3   -2.06    1.04
 -10 -10   3   -0.06    1.50
 -10 -10   3    0.01    0.70
  -9 -10   3    4.59    0.66
  -9  10   3    4.59    1.53
   9 -10  -3    5.42    1.41
  -9 -10   3    5.00    1.74
   9  10  -3    6.15    1.41
   8 -10  -3    3.99    1.23
  -8 -10   3    1.66    1.60
  -8  10   3    4.93    1.42
   8  10  -3    3.29    1.12
  -7 -10   3    7.18    0.71
   7 -10  -3    8.55    1.33
  -7 -10   3    6.87    1.75
  -7  10   3    7.61    1.49
   7  10  -3    6.94    1.15
   6 -10  -3    4.15    1.00
  -6 -10   3    4.53    1.53
  -6 -10   3    6.24    0.73
   6  10  -3    6.92    1.02
  -6  10   3    7.84    1.36
   5 -10  -3   -0.46    0.70
  -5 -10   3    0.57    0.59
  -5 -10   3   -0.26    1.15
   5  10  -3   -0.21    0.62
  -5  10   3   -0.65    0.86
  -4  10   3    4.51    1.03
   4 -10  -3    3.21    0.75
  -4 -10   3    3.72    0.78
   4  10  -3    5.16    0.74
  -4 -10   3    3.82    1.35
   3  10  -3  220.63    5.14
  -3 -10   3  206.63    6.75
   3  10  -3  207.96    5.03
  -3  10   3  214.58    5.52
  -3 -10   3  215.17    5.60
   3 -10  -3  216.33    4.88
  -2  10   3    0.97    0.71
  -2 -10   3    3.40    0.88
   2  10  -3    7.14    0.73
  -2 -10   3    6.29    1.43
   2  10  -3    4.41    0.65
   2  10  -3    5.96    0.75
  -1 -10   3   -0.64    0.82
  -1  10   3    0.84    0.60
   1  10  -3    4.20    0.75
  -1  10   3    2.97    0.92
  -1  10   3    0.40    0.58
  -1 -10   3    1.83    1.19
   1  10  -3    1.25    0.58
   0  10   3  295.95    6.69
   0 -10   3  315.58    8.55
   0 -10   3  301.97    7.99
   0  10  -3  307.26    7.04
   0 -10  -3  298.16    8.62
   0  10   3  298.86    7.47
   0  10   3  305.86    6.67
   1  10   3  198.89    4.55
   1 -10   3  197.89    4.58
  -1  10  -3  206.86    5.87
  -1 -10  -3  210.22    6.56
   1  10   3  201.15    4.50
   1  10   3  201.35    4.51
   1 -10   3  204.32    6.20
   1  10   3  202.30    5.10
  -1  10  -3  197.90    5.15
   2  10   3  292.45    6.70
   2 -10   3  304.98    8.12
   2  10   3  286.45    6.43
   2 -10   3  295.53    6.82
  -2  10  -3  280.21    7.14
   2  10   3  298.51    6.37
  -2 -10  -3  284.60    8.45
  -2  10  -3  300.26    8.05
   2  10   3  293.79    6.35
   3 -10   3    4.65    0.87
  -3  10  -3    4.74    1.29
  -3  10  -3    5.16    1.08
   3  10   3    6.59    0.64
   3 -10   3    4.01    1.11
  -3 -10  -3    5.70    1.41
   3  10   3    4.64    0.62
   3  10   3    4.88    0.64
   4  10   3  179.38    4.53
  -4  10  -3  177.80    5.27
   4 -10   3  185.50    5.11
   4  10   3  184.41    4.49
  -4 -10  -3  180.05    6.26
  -5 -10  -3   41.01    2.98
   5  10   3   39.94    1.89
  -5  10  -3   39.88    2.42
   5 -10   3   42.62    2.33
   6 -10   3   69.07    3.17
  -6  10  -3   69.56    3.30
  -6 -10  -3   70.76    3.78
   6  10   3   66.87    2.73
   7 -10   3   40.48    2.65
  -7 -10  -3   44.18    3.07
  -7  10  -3   38.59    2.76
   7  10   3   40.65    2.35
  -8 -10  -3   25.44    2.49
   8  10   3   25.19    2.08
  -8  10  -3   21.52    2.35
   8 -10   3   25.53    2.31
   9 -10   3   20.31    2.28
   9  10   3   18.43    1.89
  -9 -10  -3   17.07    2.24
  -9  10  -3   18.28    2.35
  10  10   3    3.92    1.48
 -10 -10  -3    3.60    1.68
 -10  10  -3    4.38    1.85
  10 -10   3    3.75    1.65
 -11  10  -3    0.75    1.83
  11 -10   3    1.42    1.62
  11  10   3    2.46    1.52
 -11 -10  -3    2.41    1.81
 -12 -10  -3    1.73    1.84
  12  10   3    1.74    1.71
  12 -10   3    5.78    2.02
 -12  10  -3    1.53    1.86
 -13  10  -3   -2.29    1.88
  13  10   3   -2.08    1.51
  14  11  -3   -2.33    1.43
 -14 -11   3   -2.91    1.94
 -14  11   3    0.01    1.88
 -13 -11   3    1.21    2.04
  13  11  -3   -0.03    1.58
 -13  11   3   -1.18    1.75
 -12  11   3    4.73    2.16
 -12 -11   3    5.16    2.21
  12  11  -3    4.44    1.74
 -11 -11   3   18.37    2.77
  11  11  -3   17.96    2.12
 -11  11   3   16.12    2.51
 -10 -11   3    8.37    2.25
 -10  11   3    6.07    1.97
  10  11  -3    7.29    1.67
  -9  11   3   37.67    2.94
  -9 -11   3   33.02    3.13
   9  11  -3   40.16    2.55
   8  11  -3   13.20    1.53
  -8 -11   3   14.83    2.33
  -8  11   3   13.29    1.88
  -7  11   3   75.40    3.44
  -7 -11   3   67.57    3.91
   7  11  -3   71.40    2.81
   6  11  -3    3.56    0.93
  -6 -11   3    4.96    1.60
  -6  11   3    3.62    1.39
  -6 -11   3    3.62    0.65
  -5 -11   3   30.63    1.51
  -5 -11   3   28.31    2.67
   5  11  -3   26.89    1.52
  -5  11   3   28.70    2.09
  -4  11   3  119.63    4.46
   4  11  -3  113.72    3.20
  -4 -11   3  117.32    4.85
  -4 -11   3  116.41    3.47
  -4  11   3  116.07    3.81
  -3 -11   3  329.47    9.68
  -3  11   3  345.82    8.13
  -3  11   3  351.86    9.10
   3  11  -3  325.36    7.54
  -3 -11   3  335.95    8.30
  -2  11   3   -0.31    0.92
  -2 -11   3    0.85    0.86
   2  11  -3    0.60    0.55
  -2  11   3   -0.40    0.62
  -2 -11   3   -1.74    1.14
  -1 -11   3    1.33    1.00
  -1  11   3    0.02    0.95
  -1 -11   3   -0.55    1.18
   1  11  -3   -0.71    0.60
  -1  11   3   -0.39    0.60
   0  11   3   -0.12    0.97
   0 -11  -3    1.54    1.46
   0 -11   3    0.77    1.23
   0  11   3    1.50    0.55
   0  11  -3    0.91    0.74
   0  11   3    0.95    0.51
   1  11   3   16.16    0.88
   1 -11   3   17.41    1.83
  -1  11  -3   15.65    1.56
   1  11   3   17.91    0.85
  -1 -11  -3   14.00    1.80
   1  11   3   16.68    0.84
  -1  11  -3   17.81    1.40
   1  11   3   18.11    1.31
   2 -11   3    6.39    1.31
   2  11   3    5.58    0.52
  -2  11  -3    4.26    0.95
   2  11   3    6.78    0.52
  -2  11  -3    6.78    1.28
  -2 -11  -3    5.77    1.50
   2  11   3    6.02    0.54
   2  11   3    6.22    0.61
   3  11   3   49.99    1.61
  -3  11  -3   51.98    2.44
   3  11   3   47.74    1.59
   3 -11   3   50.92    2.70
  -3 -11  -3   44.98    2.99
   4  11   3   20.67    1.23
   4 -11   3   22.39    1.56
  -4  11  -3   22.70    1.82
  -4 -11  -3   21.14    2.29
   5 -11   3    1.46    1.01
  -5  11  -3   -0.63    1.15
   5  11   3    0.09    0.72
  -5 -11  -3   -0.10    1.50
   6 -11   3   16.52    1.70
  -6  11  -3   18.49    1.97
  -6 -11  -3   16.17    2.23
   6  11   3   17.01    1.55
  -7 -11  -3   32.59    2.86
   7 -11   3   27.86    2.27
   7  11   3   28.90    1.99
  -7  11  -3   32.56    2.59
  -8  11  -3    0.24    1.39
   8  11   3    1.94    1.11
  -8 -11  -3    0.06    1.44
   8 -11   3    1.72    1.35
  -9  11  -3   23.72    2.59
   9  11   3   26.40    2.22
  -9 -11  -3   23.70    2.66
  10  11   3    0.63    1.46
 -10 -11  -3    4.84    1.84
 -10  11  -3    1.66    1.71
 -11  11  -3    9.96    2.25
  11  11   3   10.15    1.93
 -11 -11  -3    9.82    2.32
 -12  11  -3    3.17    2.13
 -12 -11  -3    1.53    1.99
  12  11   3    3.96    1.77
 -13  11  -3   15.76    2.86
  13  11   3   10.76    2.32
  14  12  -3    2.81    1.80
 -14 -12   3    2.15    2.36
 -14  12   3    4.84    2.23
  13  12  -3   -1.24    1.48
 -13  12   3    2.65    2.11
 -13 -12   3    1.26    2.17
  12  12  -3   -1.66    1.38
 -12  12   3   -2.65    1.68
 -12 -12   3   -0.42    1.91
 -11 -12   3    5.23    2.26
 -11  12   3    3.02    1.96
  11  12  -3    2.52    1.41
  10  12  -3    8.28    1.64
 -10  12   3    2.43    1.84
 -10 -12   3    7.74    2.18
  -9 -12   3    6.90    2.25
   9  12  -3    3.78    1.28
  -9  12   3    3.76    1.63
   8  12  -3   22.92    1.91
  -8  12   3   22.57    2.27
  -8 -12   3   18.79    2.56
   7  12  -3   38.76    2.12
  -7  12   3   35.10    2.65
  -7 -12   3   43.89    3.55
  -6 -12   3    4.89    1.72
   6  12  -3    6.32    0.99
  -6  12   3    8.08    1.49
  -5  12   3  180.90    5.31
   5  12  -3  169.83    4.50
  -5 -12   3  170.39    6.42
  -4 -12   3   37.91    2.91
  -4  12   3   37.47    2.22
   4  12  -3   39.05    1.66
   3  12  -3   20.24    1.21
  -3  12   3   22.92    1.99
  -3  12   3   22.84    1.65
  -3 -12   3   21.42    2.25
   2  12  -3   11.89    0.95
  -2 -12   3   10.88    1.87
  -2  12   3    8.24    1.11
  -2  12   3   10.16    1.48
  -1  12   3   -0.82    1.04
  -1  12   3   -0.69    0.70
   1  12  -3   -0.10    0.64
  -1 -12   3   -2.08    1.43
   0  12  -3    0.32    0.66
   0 -12  -3    0.74    1.28
   0  12   3   -0.79    0.79
   0 -12   3   -0.03    1.29
   0  12   3    0.43    0.52
   1  12   3    5.49    0.53
  -1 -12  -3    4.07    1.58
  -1  12  -3    6.17    0.97
   1  12   3    4.31    0.83
   1 -12   3    6.47    1.47
  -2  12  -3  121.45    3.84
   2 -12   3  127.43    4.86
   3 -12   3   18.77    1.93
   3  12   3   18.20    0.93
  -3  12  -3   15.11    1.43
  -3 -12  -3   17.34    2.21
   4  12   3   13.53    1.05
  -4  12  -3   10.76    1.54
  -4 -12  -3   12.75    1.98
  -5 -12  -3   16.98    2.34
  -5  12  -3   18.34    1.90
   5  12   3   17.88    1.37
   6  12   3   24.49    1.68
  -6 -12  -3   23.17    2.60
  -6  12  -3   22.56    2.11
  -7 -12  -3    9.31    2.07
   7  12   3   13.69    1.44
  -7  12  -3   13.32    1.91
  -8 -12  -3   56.94    3.85
   8  12   3   56.54    2.78
  -8  12  -3   50.43    3.38
   9  12   3    0.11    1.10
  -9  12  -3    0.28    1.61
  -9 -12  -3   -0.99    1.56
 -10  12  -3    0.77    1.78
 -10 -12  -3    0.78    1.85
  10  12   3    0.93    1.36
  11  12   3   -1.55    1.30
 -11  12  -3    0.36    1.86
 -11 -12  -3    0.34    1.94
 -12 -12  -3    1.49    2.03
 -12  12  -3    2.15    1.99
  12  12   3   -0.95    1.46
  13  12   3   -0.72    1.63
  13  13  -3    6.85    1.86
 -13  13   3    5.18    2.17
 -13 -13   3    5.17    2.43
  12  13  -3   -0.37    1.34
 -12  13   3   -1.32    1.79
 -12 -13   3   -2.27    1.83
  11  13  -3    2.01    1.42
 -11  13   3    1.78    1.93
 -11 -13   3    0.50    2.01
 -10  13   3    0.68    1.75
  10  13  -3    2.23    1.30
 -10 -13   3    0.92    1.92
  -9 -13   3   -0.44    1.83
   9  13  -3   -0.36    1.13
  -9  13   3   -0.36    1.52
  -8 -13   3  109.66    5.58
   8  13  -3  104.53    3.81
  -8  13   3  114.61    4.77
  -7  13   3   13.56    1.81
   7  13  -3   12.25    1.35
  -7 -13   3    9.11    2.27
  -6  13   3    2.74    1.27
   6  13  -3    2.73    0.84
  -6 -13   3    2.30    1.74
  -5 -13   3    2.79    1.58
  -5  13   3    4.38    1.24
   5  13  -3    4.79    0.85
   4  13  -3    7.60    0.81
  -4 -13   3    6.53    1.85
  -4  13   3    5.70    1.16
  -3  13   3    0.27    0.88
  -3 -13   3   -1.14    1.33
   3  13  -3    1.58    0.57
  -2  13   3   40.04    2.62
   2  13  -3   39.80    1.63
  -2 -13   3   34.29    3.21
  -2  13   3   35.97    1.83
  -1  13   3   42.13    1.76
  -1  13   3   40.10    2.39
  -1 -13   3   38.44    3.22
   1  13  -3   40.94    1.77
   0  13   3    0.51    0.94
   0 -13  -3   -0.84    1.54
   0 -13   3    0.36    1.40
   0  13   3    0.28    0.57
   0  13  -3    0.19    0.74
  -1 -13  -3   45.74    3.33
   1 -13   3   46.56    3.10
  -1  13  -3   43.85    2.12
  -2  13  -3   45.26    2.30
   2 -13   3   50.18    3.12
  -2 -13  -3   47.83    3.50
  -3 -13  -3    1.78    1.55
  -3  13  -3   -0.13    1.00
   3 -13   3    3.81    1.40
   4  13   3   47.06    1.63
  -4 -13  -3   51.57    3.48
  -4  13  -3   41.32    2.43
   5  13   3   13.43    1.20
  -5 -13  -3   15.18    2.25
  -5  13  -3   12.71    1.72
   6  13   3   99.76    3.22
  -6 -13  -3   98.52    5.04
  -6  13  -3  100.52    4.21
   7  13   3   14.85    1.42
  -7  13  -3    9.45    1.98
  -7 -13  -3   12.17    2.20
  -8 -13  -3    1.76    1.80
   8  13   3    0.59    0.98
  -8  13  -3   -1.65    1.43
   9  13   3   -0.47    1.13
  -9  13  -3    2.10    1.80
  -9 -13  -3   -0.94    1.77
 -10 -13  -3    0.32    1.87
  10  13   3   -1.02    1.19
 -10  13  -3    1.56    1.89
 -11 -13  -3    1.63    1.95
  11  13   3    0.20    1.41
 -11  13  -3    0.94    1.91
 -12  13  -3   11.01    2.57
 -12 -13  -3    6.96    2.29
  12  13   3    5.95    1.93
 -13 -14   3   -1.38    2.13
 -12  14   3    1.81    2.02
 -12 -14   3    1.02    2.18
  12  14  -3    2.05    1.52
  11  14  -3    0.05    1.31
 -11  14   3   -2.18    1.72
 -11 -14   3   -0.89    1.97
 -10  14   3   10.43    2.18
 -10 -14   3    9.73    2.45
  10  14  -3    7.71    1.53
  -9 -14   3    5.30    2.27
  -9  14   3    6.56    1.86
   9  14  -3    2.75    1.27
  -8  14   3    3.72    1.61
   8  14  -3    1.59    1.10
  -8 -14   3    1.82    1.97
   7  14  -3    0.02    0.91
  -7 -14   3    2.52    1.97
  -7  14   3    0.38    1.31
  -6  14   3    1.71    1.24
  -6 -14   3    2.00    1.76
   6  14  -3    1.70    0.84
   5  14  -3   39.03    1.77
  -5 -14   3   42.48    3.34
  -5  14   3   41.80    2.46
  -4 -14   3   25.16    2.65
  -4  14   3   24.55    1.96
   4  14  -3   27.38    1.36
  -3  14   3   18.19    1.55
  -3 -14   3   17.36    2.32
   3  14  -3   16.61    1.17
  -2  14   3    1.76    1.14
   2  14  -3    0.57    0.63
  -2 -14   3    0.23    1.44
  -2  14   3    2.44    0.86
  -1 -14   3    1.94    1.39
   1  14  -3    0.53    0.70
  -1  14   3   -1.30    0.65
   0 -14   3   35.15    2.96
   0  14  -3   33.15    1.72
   0  14   3   29.39    1.33
  -1  14  -3  133.56    4.00
   1 -14   3  131.63    5.43
  -1 -14  -3  136.05    5.87
   2 -14   3   31.51    2.77
  -2 -14  -3   36.15    3.12
  -2  14  -3   31.31    2.02
  -3 -14  -3   51.07    3.59
   3 -14   3   46.64    3.22
  -3  14  -3   43.81    2.40
  -4 -14  -3    6.51    2.18
  -4  14  -3    7.17    1.48
  -5 -14  -3    3.30    1.85
  -5  14  -3    1.55    1.41
  -6  14  -3    5.07    1.62
  -6 -14  -3    6.59    2.04
   7  14   3    1.97    0.93
  -7 -14  -3   -2.25    1.52
  -7  14  -3    2.74    1.57
  -8 -14  -3   35.31    3.47
  -8  14  -3   41.78    3.30
   8  14   3   40.40    2.32
   9  14   3   -1.51    1.04
  -9  14  -3    1.95    1.71
  -9 -14  -3    0.17    1.86
 -10 -14  -3    9.79    2.45
  10  14   3    8.04    1.64
 -10  14  -3    9.64    2.24
 -11 -14  -3    3.22    2.12
 -11  14  -3    6.66    2.31
  11  14   3    2.80    1.54
 -12 -15   3   -1.21    2.14
 -12  15   3    0.80    2.08
 -11 -15   3    0.03    2.14
 -11  15   3   -0.38    1.81
  11  15  -3    1.09    1.39
 -10  15   3    1.74    1.73
 -10 -15   3   -0.20    1.94
  -9 -15   3   68.30    4.86
  -9  15   3   55.19    3.66
  -8 -15   3    2.25    1.95
  -8  15   3    4.94    1.70
  -7  15   3   -1.93    1.26
  -7 -15   3   -0.19    1.83
  -6 -15   3   -2.03    1.40
  -6  15   3   -1.77    1.14
  -5 -15   3    6.55    2.11
  -5  15   3    2.95    1.23
  -4  15   3   10.86    1.45
  -4 -15   3    7.34    2.01
  -3  15   3   73.36    2.89
  -3 -15   3   73.64    4.32
   3  15  -3   69.43    2.26
  -2 -15   3   62.03    4.20
  -2  15   3   58.72    2.39
   2  15  -3   59.75    2.12
   1  15  -3    0.65    0.72
  -1  15   3    0.04    0.70
  -1 -15   3   -0.70    1.45
   0 -15   3   33.48    2.92
   0  15  -3   39.14    1.91
  -1 -15  -3   60.75    4.02
  -1  15  -3   59.76    2.56
   1 -15   3   64.61    3.87
   2 -15   3   -0.89    1.31
  -2  15  -3   -0.34    0.91
  -2 -15  -3   -0.02    1.78
  -3 -15  -3   11.37    2.44
  -3  15  -3   14.06    1.58
  -4  15  -3   14.89    1.75
  -4 -15  -3   14.04    2.55
  -5 -15  -3    4.67    1.98
  -5  15  -3    0.18    1.30
  -6 -15  -3    6.41    2.26
  -6  15  -3    6.49    1.73
  -7 -15  -3   15.59    2.74
  -7  15  -3   14.04    2.02
  -8  15  -3    6.34    1.86
  -8 -15  -3    5.38    2.25
  -9 -15  -3    6.82    2.43
  -9  15  -3    7.05    2.09
 -10 -15  -3    2.46    2.16
 -10  15  -3   -0.71    1.74
 -11  15  -3   -2.05    1.80
 -11 -15  -3    0.75    2.03
 -11  16   3    9.23    2.39
 -11 -16   3    4.88    2.74
 -10  16   3    0.30    1.75
 -10 -16   3    1.80    2.43
  -9  16   3   14.73    2.34
  -9 -16   3   15.73    3.17
  -8 -16   3   -1.83    1.99
  -8  16   3   -2.81    1.27
  -7  16   3    2.10    1.50
  -7 -16   3   -0.64    2.04
  -6  16   3   11.55    1.76
  -6 -16   3    8.91    2.36
  -5 -16   3    5.99    2.26
  -5  16   3    4.16    1.31
  -4 -16   3    0.36    1.72
  -4  16   3    1.58    1.14
  -3  16   3   33.52    2.07
  -3 -16   3   36.62    3.43
  -2  16   3    0.19    0.84
  -2 -16   3   -0.27    1.46
   1  16  -3   -0.31    0.70
  -1 -16   3   -0.04    1.59
   0  16  -3   -0.68    0.71
   0 -16   3    0.71    1.50
  -1  16  -3   18.17    1.60
   1 -16   3   17.61    2.43
  -2 -16  -3    6.51    2.08
  -2  16  -3    4.92    1.13
   2 -16   3    2.45    1.73
  -3  16  -3   17.20    1.71
  -3 -16  -3   13.88    2.58
  -4 -16  -3   32.62    3.48
  -4  16  -3   33.10    2.41
  -5 -16  -3   12.81    2.59
  -5  16  -3   11.97    1.86
  -6 -16  -3    1.42    2.12
  -6  16  -3    4.01    1.65
  -7 -16  -3   16.50    2.96
  -7  16  -3   22.28    2.41
  -8 -16  -3    3.95    2.39
  -8  16  -3   -2.34    1.64
  -9  16  -3    2.50    1.87
  -9 -16  -3    7.38    2.47
 -10  16  -3   -0.64    1.93
 -10 -16  -3    6.53    2.54
 -10 -17   3    6.47    2.73
 -10  17   3    1.52    1.90
  -9  17   3   14.07    2.30
  -9 -17   3   19.08    3.35
  -8  17   3    1.63    1.70
  -8 -17   3    2.49    2.38
  -7  17   3    8.82    1.80
  -7 -17   3   11.94    2.82
  -6 -17   3    0.10    1.96
  -6  17   3    1.76    1.37
  -5 -17   3    2.83    2.06
  -5  17   3    0.02    1.21
  -4  17   3    0.05    1.10
  -4 -17   3    1.45    1.73
  -3  17   3   10.68    1.39
  -3 -17   3    9.27    2.50
  -2 -17   3   13.40    2.63
  -1 -17   3    9.52    2.26
   0  17  -3    0.66    0.84
   0 -17   3    0.70    1.74
  -1  17  -3   -0.60    0.82
   1 -17   3    0.52    1.57
  -2  17  -3   17.85    1.64
   2 -17   3   17.19    2.58
  -2 -17  -3   12.30    2.73
  -3  17  -3   33.12    2.33
  -3 -17  -3   38.32    3.79
  -4  17  -3   -1.08    1.11
  -4 -17  -3    0.91    2.08
  -5  17  -3   10.66    1.80
  -5 -17  -3   13.22    2.79
  -6  17  -3    2.04    1.64
  -6 -17  -3    4.41    2.42
  -7 -17  -3    0.39    2.27
  -7  17  -3   -1.69    1.52
  -8  17  -3    8.04    2.08
  -8 -17  -3    6.25    2.42
  -9 -17  -3    1.46    2.22
  -9  17  -3    1.57    1.95
  -9  18   3    1.65    1.79
  -9 -18   3    3.33    2.55
  -8  18   3    6.48    1.87
  -8 -18   3    5.70    2.71
  -7 -18   3    3.69    2.48
  -7  18   3    1.56    1.54
  -6 -18   3    0.91    2.05
  -6  18   3    4.92    1.56
  -5 -18   3    2.37    2.23
  -5  18   3   -1.75    1.23
  -4 -18   3   43.50    4.16
  -4  18   3   46.23    2.67
  -3 -18   3    2.22    2.01
  -2 -18   3    2.53    1.83
  -1 -18   3   14.61    2.67
   0 -18   3    0.55    1.85
  -1  18  -3   12.89    1.43
   1 -18   3   11.42    2.43
  -2  18  -3   21.91    1.85
  -3 -18  -3    0.51    2.18
  -3  18  -3   -0.86    1.12
  -4  18  -3    1.21    1.30
  -4 -18  -3    1.48    2.29
  -5 -18  -3    6.16    2.65
  -5  18  -3    5.36    1.69
  -6 -18  -3    2.29    2.47
  -6  18  -3    6.37    1.80
  -7 -18  -3    4.79    2.51
  -7  18  -3    0.52    1.60
  -8  18  -3   14.85    2.30
  -8 -18  -3   12.26    3.02
  -8 -19   3    5.21    2.69
  -7 -19   3    1.48    2.40
  -7  19   3    4.45    1.65
  -6  19   3    0.86    1.38
  -6 -19   3    0.11    2.08
  -5  19   3   12.32    1.82
  -5 -19   3    4.19    2.58
  -4 -19   3    1.30    1.98
  -3 -19   3    4.37    2.33
  -2 -19   3   28.47    3.53
  -1 -19   3    5.26    2.35
   0 -19   3   49.03    4.22
   1 -19   3    0.30    2.13
  -3  19  -3    1.27    1.27
  -4  19  -3   22.96    2.19
  -4 -19  -3   24.63    3.72
  -5  19  -3    4.64    1.66
  -5 -19  -3    3.47    2.70
  -6  19  -3    8.57    2.01
  -6 -19  -3    9.40    2.83
  -6  20   3    0.82    1.56
  -6 -20   3    1.35    2.44
  -5 -20   3    0.83    2.07
  -4 -20   3   11.62    2.99
  -3 -20   3    2.80    2.26
  -2 -20   3    2.79    2.20
  -1 -20   3    2.49    2.21
   0 -20   3   10.41    2.65
  -4  20  -3   -0.67    1.24
  -5 -20  -3   -2.55    2.25
  -3 -21   3    0.41    2.13
  -2 -21   3   -0.20    2.08
  -1 -21   3    2.01    2.23
   0 -21   3    2.48    2.26
  17   0  -4   -3.50    2.18
 -16   0   4   21.43    2.90
  16   0  -4   29.26    3.50
  15   0  -4   -0.47    1.99
 -15   0   4    2.73    1.80
 -14   0   4   48.40    3.54
  14   0  -4   59.76    4.23
  13   0  -4   -1.33    1.27
 -13   0   4   -1.06    1.39
  12   0  -4    0.49    1.54
 -12   0   4   -2.66    1.25
 -11   0   4   -3.26    1.30
  11   0  -4   -1.21    1.44
  10   0  -4    9.33    1.75
 -10   0   4    7.91    1.61
   9   0  -4   -1.88    0.96
  -9   0   4   -1.02    1.06
   8   0  -4   40.80    2.43
  -8   0   4   39.61    2.29
   7   0  -4   -0.48    0.72
  -7   0   4   -0.58    0.76
  -6   0   4 1036.12   21.95
   6   0  -4 1000.90   21.95
  -5   0   4    1.50    0.61
   5   0  -4    0.42    0.61
   4   0  -4  188.12    4.76
  -4   0   4  184.86    4.73
   3   0  -4   -0.21    0.35
  -3   0   4   -0.14    0.35
  -2   0   4 3567.79   72.07
   2   0  -4 3513.70   73.06
  -1   0   4    0.74    0.41
   1   0  -4    0.46    0.36
  -1   0   4    0.06    0.37
   0   0  -4 1373.76   27.52
   0   0   4 1314.82   27.56
   0   0   4 1307.07   27.28
   0   0  -4 1349.50   27.25
   0   0   4 1302.06   27.54
  -1   0  -4    0.06    0.37
   1   0   4    0.79    0.41
   1   0   4    0.35    0.39
  -1   0  -4    0.68    0.40
   2   0   4  234.07    5.71
   2   0   4  228.37    5.57
  -2   0  -4  240.58    5.58
   2   0   4  230.83    5.76
  -2   0  -4  233.58    5.57
   3   0   4   -0.84    0.58
   3   0   4   -0.36    0.56
  -3   0  -4   -1.04    0.54
   3   0   4    0.21    0.54
  -3   0  -4   -0.31    0.56
  -4   0  -4  177.88    4.82
  -4   0  -4  174.27    4.71
   4   0   4  171.51    4.77
  -4   0  -4  177.42    4.73
   4   0   4  179.79    4.94
   4   0   4  176.13    4.87
  -5   0  -4    0.21    0.69
   5   0   4   -0.80    0.62
  -5   0  -4   -0.91    0.60
   5   0   4   -0.42    0.71
  -5   0  -4   -0.27    0.61
   5   0   4   -1.13    0.69
   6   0   4 1243.74   26.95
   6   0   4 1239.82   27.27
  -6   0  -4 1321.31   26.84
  -6   0  -4 1240.43   26.92
  -6   0  -4 1243.27   27.22
  -6   0  -4 1259.41   27.85
  -7   0  -4    0.27    0.47
  -7   0  -4   -0.73    0.92
  -7   0  -4    0.66    0.87
   7   0   4   -1.24    1.07
   7   0   4   -0.60    1.02
  -7   0  -4   -0.35    0.87
  -8   0  -4    9.24    1.34
   8   0   4   10.70    1.58
  -8   0  -4    9.29    1.45
   8   0   4    7.49    1.47
  -8   0  -4    9.95    0.85
  -8   0  -4    9.79    1.46
   9   0   4    0.31    1.18
  -9   0  -4    0.73    1.17
  10   0   4  166.35    6.22
 -10   0  -4  171.93    5.75
  11   0   4   -0.24    1.49
 -11   0  -4   -1.68    1.28
 -12   0  -4    4.88    1.69
  12   0   4    8.23    2.04
  13   0   4    2.03    1.93
 -13   0  -4    3.37    1.81
 -14   0  -4    0.79    1.81
  14   0   4    2.41    2.20
  15   0   4    2.78    2.42
  17  -1  -4   -0.01    2.23
  17   1  -4    0.12    2.22
 -17   1   4    0.36    2.00
  16   1  -4    4.61    2.62
  16  -1  -4    4.89    2.50
 -16   1   4    2.98    2.13
  15   1  -4   17.95    3.06
 -15   1   4   16.58    2.71
  15  -1  -4   14.77    2.90
 -15  -1   4   14.39    2.42
 -14  -1   4    0.77    1.63
  14   1  -4    6.76    2.23
  14  -1  -4    1.34    1.77
 -14   1   4   -0.64    1.44
  13  -1  -4   10.76    2.23
  13   1  -4    7.94    2.10
 -13   1   4    7.42    1.89
 -13  -1   4    5.74    1.76
 -12  -1   4   19.61    2.17
 -12   1   4   17.36    2.24
  12   1  -4   20.95    2.51
  12  -1  -4   26.98    2.76
 -11   1   4   46.31    3.14
 -11  -1   4   48.02    2.90
  11  -1  -4   45.63    3.37
  11   1  -4   52.14    3.43
 -10  -1   4   81.41    3.79
 -10  -1   4   76.64    3.57
  10   1  -4   77.04    3.68
 -10   1   4   75.02    3.57
  10  -1  -4   76.67    3.78
   9   1  -4   51.23    2.81
  -9  -1   4   49.53    2.68
   9  -1  -4   46.08    2.74
  -9   1   4   42.04    2.56
  -8  -1   4  105.99    3.74
   8  -1  -4  103.54    3.87
   8   1  -4  104.67    3.87
  -8   1   4  103.73    3.75
  -7  -1   4   14.83    1.37
  -7   1   4   17.88    1.48
   7  -1  -4   15.30    1.47
   7   1  -4   16.61    1.48
   6   1  -4   10.29    1.08
   6  -1  -4   11.51    1.22
  -6   1   4   10.58    1.11
  -6  -1   4   10.16    1.10
   5  -1  -4  291.99    7.08
  -5  -1   4  287.75    6.93
   5   1  -4  281.92    6.96
  -5   1   4  288.57    7.02
   4   1  -4  210.74    5.25
  -4   1   4  211.48    5.31
   4  -1  -4  218.52    5.36
  -4  -1   4  213.42    5.25
   3  -1  -4  465.61   10.29
  -3  -1   4  460.63   10.26
  -3   1   4  473.18   10.34
   3   1  -4  476.85   10.29
  -2   1   4  803.69   16.95
   2   1  -4  801.05   16.90
  -2  -1   4  805.39   16.93
   2  -1  -4  802.91   16.90
  -1  -1   4  419.77    9.33
   1   1  -4  431.10    9.24
  -1   1   4  422.68    9.21
   1  -1  -4  434.81    9.27
  -1  -1   4  421.70    9.23
  -1   1   4  432.85    9.35
   1   1  -4  428.56    9.30
   0  -1  -4 9704.14  200.15
   0   1  -4 9998.56  202.68
   0  -1   4 9832.66  201.14
   0   1   4 9866.11  202.44
   0  -1   4 9984.57  202.97
   0  -1  -4 9957.68  202.36
   0  -1   4 9897.24  202.88
   0   1  -4 9937.66  199.59
   0   1   4 9633.37  200.89
   0   1   4 9613.94  201.97
   1  -1   4   86.78    2.54
   1  -1   4   86.86    2.58
   1   1   4   86.05    2.48
   1   1   4   86.88    2.54
  -1  -1  -4   88.96    2.48
  -1   1  -4   86.35    2.51
  -1  -1  -4   91.42    2.48
  -1   1  -4   89.39    2.52
   2  -1   4  244.53    5.80
  -2   1  -4  244.35    5.81
   2  -1   4  240.66    5.89
  -2  -1  -4  238.99    5.66
  -2  -1  -4  246.51    5.71
  -2   1  -4  246.70    5.78
   2   1   4  234.42    5.83
   2   1   4  234.18    5.68
   2   1   4  247.91    5.85
   3   1   4    8.78    0.96
  -3   1  -4    9.55    0.92
   3  -1   4    8.13    0.93
  -3   1  -4   12.41    1.04
   3  -1   4    9.23    0.98
  -3   1  -4    9.49    0.96
  -3  -1  -4   10.23    0.95
   3   1   4    9.92    0.93
   3  -1   4   11.16    1.02
   3   1   4    9.90    0.97
  -3  -1  -4   10.41    0.93
  -4  -1  -4 1012.03   20.86
   4   1   4  984.54   21.74
  -4   1  -4 1000.59   20.97
  -4   1  -4  978.78   21.88
  -4  -1  -4 1003.41   21.03
  -4  -1  -4 1001.83   21.47
   4  -1   4  981.92   21.32
   4  -1   4  980.05   21.05
   4   1   4  956.66   20.89
   4   1   4  978.73   21.23
   4  -1   4  968.18   21.96
  -4   1  -4  980.64   21.11
  -5   1  -4   45.50    2.16
  -5  -1  -4   44.45    1.95
  -5  -1  -4   45.52    1.59
   5   1   4   45.05    2.01
  -5  -1  -4   48.80    2.17
  -5  -1  -4   45.20    2.06
   5   1   4   42.68    2.14
   5   1   4   44.93    2.19
  -5   1  -4   42.98    2.08
  -5   1  -4   49.20    2.23
   5  -1   4   44.22    2.20
   5  -1   4   43.64    2.22
   5  -1   4   40.35    2.16
  -6  -1  -4  336.99    8.41
  -6   1  -4  351.64    8.59
  -6  -1  -4  357.65    8.49
  -6   1  -4  357.83    8.86
   6  -1   4  322.73    8.72
   6   1   4  341.03    8.78
   6  -1   4  347.60    8.74
  -6  -1  -4  343.76    7.96
   6   1   4  340.20    8.60
  -6   1  -4  326.47    8.51
  -6  -1  -4  336.47    8.51
  -7  -1  -4   15.64    1.51
  -7  -1  -4   12.71    1.31
  -7  -1  -4   14.11    1.49
  -7  -1  -4   14.26    1.10
  -7   1  -4   11.12    1.44
   7   1   4   12.59    1.56
  -7   1  -4   12.52    1.44
   7   1   4   14.43    1.54
   7  -1   4   12.80    1.56
   7  -1   4   14.98    1.67
  -7   1  -4   13.95    1.61
  -8  -1  -4    0.87    1.03
   8  -1   4    1.89    1.19
  -8   1  -4    0.63    1.01
   8   1   4   -0.66    0.96
  -8   1  -4    1.02    0.95
  -8  -1  -4   -1.23    0.93
  -8  -1  -4    1.75    0.69
   8   1   4    0.97    1.06
  -8  -1  -4   -0.25    0.86
  -9  -1  -4    6.72    1.48
  -9  -1  -4    7.01    1.49
   9  -1   4    7.39    1.68
   9   1   4    9.50    1.80
  -9   1  -4    7.38    1.57
  -9  -1  -4    7.42    1.34
  10  -1   4    4.70    1.75
 -10  -1  -4    3.97    1.46
  10   1   4    3.97    1.67
 -10   1  -4    3.68    1.44
  11  -1   4    4.79    1.72
 -11   1  -4    6.88    1.73
  11   1   4    5.94    1.80
 -11  -1  -4    8.25    1.67
 -12  -1  -4    4.98    1.68
  12   1   4    5.28    1.93
 -12   1  -4    7.60    1.74
  12  -1   4    5.51    1.96
  13   1   4    2.82    2.01
 -13  -1  -4    0.49    1.55
  13  -1   4    0.02    1.80
 -13   1  -4    0.18    1.64
 -14   1  -4    1.21    1.86
  14   1   4    1.61    2.09
  14  -1   4    1.43    2.11
  15  -1   4   21.29    3.29
  15   1   4   23.25    3.48
 -15   1  -4   19.45    2.85
  17  -2  -4   15.86    3.15
  17   2  -4   15.55    3.10
 -17   2   4   10.56    2.51
  16  -2  -4    1.71    2.05
  16   2  -4    1.21    2.33
 -16   2   4    0.38    1.84
  15   2  -4    5.37    2.38
 -15   2   4    4.89    2.04
  15  -2  -4    7.94    2.38
 -14   2   4   16.11    2.40
 -14  -2   4   12.63    2.19
  14   2  -4   14.55    2.58
  14  -2  -4   13.78    2.62
 -14  -2   4   14.62    2.23
 -13  -2   4   74.22    3.91
  13   2  -4   69.12    4.11
 -13   2   4   75.88    4.20
  13  -2  -4   72.52    4.26
 -12   2   4    9.85    1.88
  12  -2  -4   10.82    2.18
  12   2  -4    8.34    1.96
 -12  -2   4    8.03    1.76
 -11   2   4   10.12    1.94
 -11  -2   4   14.02    1.86
  11  -2  -4   17.31    2.13
  11   2  -4   15.76    2.11
 -10  -2   4  190.24    5.98
 -10   2   4  190.33    6.23
  10   2  -4  186.25    6.29
  10  -2  -4  189.45    6.45
 -10  -2   4  195.20    6.04
  -9  -2   4  133.78    4.56
   9  -2  -4  136.52    4.88
   9   2  -4  133.28    4.73
  -9   2   4  140.38    4.79
   8   2  -4    1.13    0.96
  -8   2   4    1.14    0.99
   8  -2  -4    2.72    1.00
  -8  -2   4    0.88    0.90
  -7   2   4  585.10   13.51
  -7  -2   4  581.14   13.26
   7  -2  -4  590.93   13.58
   7   2  -4  572.67   13.38
  -6  -2   4    0.84    0.67
  -6   2   4    0.54    0.67
   6   2  -4    0.27    0.67
   6  -2  -4    0.17    0.70
  -5   2   4  157.64    4.41
   5   2  -4  158.39    4.32
   5  -2  -4  163.70    4.45
  -5  -2   4  156.86    4.25
  -4  -2   4  196.54    4.93
   4  -2  -4  198.66    5.04
  -4   2   4  200.24    5.07
   4   2  -4  199.79    4.95
  -3   2   4  204.19    5.00
   3  -2  -4  199.15    4.94
   3   2  -4  208.87    4.91
  -3  -2   4  204.02    4.90
   2   2  -4   53.87    1.77
  -2  -2   4   55.30    1.76
  -2  -2   4   54.95    1.77
   2  -2  -4   55.22    1.79
  -2   2   4   54.78    1.81
  -1  -2   4  349.09    7.72
  -1   2   4  340.70    7.76
  -1  -2   4  349.97    7.79
   1  -2  -4  349.45    7.70
   1   2  -4  347.84    7.75
   1   2  -4  360.59    7.74
   0   2   4   77.75    2.27
   0   2  -4   80.60    2.31
   0   2   4   75.89    2.20
   0   2   4   80.39    2.28
   0   2  -4   79.13    2.29
   0  -2  -4   80.32    2.18
   0  -2   4   77.74    2.27
   0  -2   4   77.25    2.34
  -1  -2  -4 1070.76   22.02
   1   2   4 1039.35   22.05
  -1  -2  -4 1083.64   22.21
   1  -2   4 1052.43   23.34
   1  -2   4 1076.94   22.43
   1  -2   4 1055.41   22.17
  -1   2  -4 1084.53   22.36
  -1   2  -4 1084.11   22.15
   1   2   4 1066.63   22.32
  -2  -2  -4  144.29    3.70
   2  -2   4  146.56    3.93
   2   2   4  145.04    3.75
  -2   2  -4  154.27    3.97
   2  -2   4  148.39    3.99
   2  -2   4  141.41    4.08
   2   2   4  144.82    3.86
  -2  -2  -4  149.08    3.74
  -2   2  -4  148.91    3.92
  -3  -2  -4    7.13    0.78
  -3   2  -4    6.92    0.85
   3  -2   4    6.60    0.90
   3  -2   4    6.84    0.86
   3   2   4    5.60    0.80
  -3   2  -4    5.97    0.82
  -3   2  -4    6.33    0.85
   3  -2   4    5.67    0.84
  -3  -2  -4    7.61    0.75
   3   2   4    7.19    0.81
  -3  -2  -4    7.67    0.74
   3   2   4    7.38    0.69
  -4  -2  -4    0.19    0.48
   4   2   4    1.33    0.66
   4   2   4   -0.26    0.63
  -4   2  -4    0.99    0.64
   4  -2   4    1.06    0.68
  -4   2  -4    1.10    0.68
   4  -2   4    1.24    0.69
   4  -2   4    0.53    0.66
   4   2   4    0.55    0.53
  -4  -2  -4    0.45    0.54
  -4   2  -4    0.39    0.62
  -4  -2  -4    0.21    0.57
  -5  -2  -4  329.10    7.80
   5   2   4  317.14    7.98
  -5   2  -4  331.37    8.42
   5   2   4  328.19    8.01
  -5   2  -4  322.63    8.09
  -5   2  -4  332.89    8.12
  -5  -2  -4  324.01    7.87
   5  -2   4  332.28    8.54
   5   2   4  319.97    8.16
   5  -2   4  327.09    8.32
   5  -2   4  333.41    8.24
  -5  -2  -4  338.57    7.90
  -6   2  -4   12.51    1.35
   6   2   4   11.20    1.35
   6  -2   4   12.22    1.51
  -6  -2  -4   14.91    1.31
  -6   2  -4   13.44    1.46
  -6   2  -4   15.29    1.52
   6   2   4   13.53    1.41
   6  -2   4   11.95    1.43
  -6  -2  -4   13.49    1.22
  -6  -2  -4   13.58    1.17
  -6  -2  -4   11.68    1.24
   7  -2   4   15.51    1.69
  -7  -2  -4   15.91    1.46
   7   2   4   14.57    1.62
  -7  -2  -4   13.40    1.41
   7   2   4   11.58    1.61
  -7   2  -4   15.47    1.64
  -7  -2  -4   14.01    1.25
  -7  -2  -4   13.94    1.38
   7  -2   4   14.51    1.73
  -7   2  -4   15.35    1.63
  -8   2  -4    5.30    1.42
  -8  -2  -4    5.64    1.35
  -8  -2  -4    4.75    1.24
   8   2   4    4.48    1.36
  -8  -2  -4    5.23    1.15
   8   2   4    7.18    1.44
  -8  -2  -4    5.95    0.97
   8  -2   4    4.33    1.54
  -9  -2  -4    4.09    0.95
   9  -2   4    3.42    1.56
   9   2   4    1.80    1.30
  -9  -2  -4    2.17    0.98
  -9  -2  -4    1.28    1.15
  -9   2  -4    3.26    1.39
 -10  -2  -4   23.55    2.08
  10   2   4   19.60    2.33
 -10   2  -4   17.73    2.10
  10  -2   4   21.45    2.35
 -10  -2  -4   18.30    1.98
  11   2   4    6.16    1.83
 -11  -2  -4    3.37    1.50
 -11   2  -4    1.28    1.52
  11  -2   4    2.51    1.65
  12   2   4   -1.25    1.60
 -12  -2  -4   -0.52    1.31
 -12   2  -4   -0.44    1.37
  12  -2   4    0.49    1.79
 -13   2  -4    0.82    1.69
  13  -2   4    1.08    1.90
  13   2   4    1.95    1.97
  14   2   4    1.70    2.08
  14  -2   4    4.10    2.32
 -14   2  -4    1.44    1.78
  15  -2   4    2.59    2.34
  15   2   4    2.99    2.36
 -15   2  -4    0.58    1.99
  16  -3  -4    0.76    2.22
 -16   3   4    4.02    2.17
  16   3  -4    4.99    2.28
  15   3  -4   -1.42    1.81
 -15   3   4   -0.57    1.77
  15  -3  -4   -0.74    1.89
 -14  -3   4    9.54    2.07
 -14  -3   4    6.99    1.85
  14   3  -4    7.75    2.19
  14  -3  -4   13.28    2.58
 -14   3   4    8.14    2.12
  13  -3  -4    3.04    1.86
 -13   3   4    2.38    1.59
 -13  -3   4    4.25    1.70
  13   3  -4    0.89    1.67
 -13  -3   4    2.15    1.53
  12  -3  -4    2.63    1.50
 -12   3   4    2.23    1.64
  12   3  -4   -0.61    1.49
 -12  -3   4    3.78    1.55
  11   3  -4   54.50    3.31
  11  -3  -4   54.06    3.55
 -11  -3   4   51.92    3.00
 -11   3   4   62.68    3.52
 -10  -3   4   61.00    3.16
  10   3  -4   54.65    3.14
 -10   3   4   55.65    3.34
 -10  -3   4   59.15    2.98
  10  -3  -4   59.47    3.35
  -9   3   4   37.40    2.48
   9  -3  -4   43.47    2.68
  -9  -3   4   37.80    2.32
  -9  -3   4   41.38    2.48
   9   3  -4   40.00    2.66
   8  -3  -4   -0.25    0.98
  -8   3   4    0.92    0.99
  -8  -3   4   -0.13    0.79
   8   3  -4   -0.83    0.92
   7  -3  -4  101.97    3.69
  -7  -3   4  100.03    3.35
   7   3  -4  100.42    3.54
  -7   3   4  102.96    3.68
  -6  -3   4    6.97    0.93
   6   3  -4    5.35    0.94
  -6   3   4    5.26    0.94
   6  -3  -4    6.88    1.00
   5  -3  -4   58.73    2.38
  -5   3   4   61.36    2.35
   5   3  -4   60.50    2.28
  -5  -3   4   61.70    2.18
  -4   3   4   12.52    1.02
   4   3  -4   13.31    1.03
   4  -3  -4   13.19    1.14
  -4  -3   4   13.25    0.98
   3  -3  -4  554.95   12.00
  -3   3   4  546.63   12.03
   3   3  -4  554.93   11.91
  -3  -3   4  547.98   11.87
  -3  -3   4  550.30   11.79
   2  -3  -4  677.04   14.62
   2   3  -4  693.70   14.63
  -2   3   4  688.54   14.70
  -2  -3   4  697.10   14.54
  -2  -3   4  694.43   14.62
  -1  -3   4   27.58    1.20
   1   3  -4   30.10    1.27
   1   3  -4   28.34    1.22
   1  -3  -4   25.88    1.10
  -1   3   4   25.59    1.15
  -1  -3   4   28.01    1.22
   0   3   4 1004.89   21.01
   0   3   4 1008.70   21.24
   0  -3  -4 1007.99   21.10
   0   3  -4 1030.10   21.29
   0  -3   4 1020.09   21.13
   0   3  -4 1017.99   21.07
   0  -3   4 1038.29   21.35
   1   3   4  471.52   10.18
   1   3   4  482.82   10.35
   1  -3   4  477.81   10.39
  -1  -3  -4  481.82   10.20
  -1   3  -4  487.49   10.46
   1  -3   4  467.41   10.47
  -1   3  -4  486.66   10.37
   1  -3   4  468.72   11.00
  -1  -3  -4  449.05   10.08
   2  -3   4   39.80    1.85
   2  -3   4   42.86    1.76
  -2  -3  -4   42.96    1.50
   2  -3   4   40.57    1.79
   2  -3   4   43.95    1.37
   2   3   4   41.65    1.57
  -2   3  -4   39.93    1.82
   2   3   4   42.08    1.64
  -2   3  -4   42.08    1.75
  -2   3  -4   45.33    1.79
  -2  -3  -4   41.94    1.52
   3  -3   4    2.29    0.72
  -3   3  -4    3.08    0.71
  -3  -3  -4    3.95    0.58
   3  -3   4    2.32    0.68
  -3  -3  -4    2.26    0.53
  -3   3  -4    3.74    0.73
   3   3   4    3.22    0.62
  -3   3  -4    3.45    0.71
   3   3   4    2.68    0.49
   3  -3   4    3.57    0.71
  -3  -3  -4    3.31    0.64
   3   3   4    3.66    0.68
  -4  -3  -4    2.83    0.62
   4   3   4    2.91    0.56
   4  -3   4    2.75    0.82
   4   3   4    2.85    0.68
   4  -3   4    3.09    0.88
  -4   3  -4    4.53    0.88
  -4  -3  -4    3.09    0.67
   4  -3   4    3.16    0.86
   4   3   4    2.95    0.74
  -4   3  -4    3.50    0.82
  -4   3  -4    1.90    0.70
  -4  -3  -4    2.75    0.66
   5   3   4  197.75    5.35
  -5   3  -4  211.50    5.60
  -5  -3  -4  199.60    5.19
   5  -3   4  194.74    5.67
  -5   3  -4  202.42    5.77
  -5  -3  -4  198.84    5.27
   5   3   4  193.20    5.46
  -5  -3  -4  193.29    5.13
  -5   3  -4  189.39    5.46
   5  -3   4  206.18    5.69
   5  -3   4  186.26    5.77
  -6  -3  -4   -0.53    0.66
   6  -3   4    0.52    0.95
  -6  -3  -4    1.16    0.81
  -6   3  -4    0.69    0.95
  -6  -3  -4    0.17    0.74
  -6   3  -4   -1.27    0.81
   6   3   4   -1.19    0.72
   6   3   4    1.08    0.91
   6  -3   4    0.60    0.91
  -7   3  -4   39.12    2.45
   7   3   4   41.46    2.46
  -7   3  -4   32.80    2.25
   7  -3   4   39.20    2.52
  -7  -3  -4   42.63    2.27
   7  -3   4   41.40    2.66
  -7  -3  -4   37.05    2.11
  -7  -3  -4   40.88    1.99
   7   3   4   36.51    2.46
  -7  -3  -4   43.15    1.97
   8   3   4   47.44    2.75
   8   3   4   48.86    2.95
  -8  -3  -4   47.93    2.29
  -8  -3  -4   53.76    2.72
   8  -3   4   51.16    3.15
  -8  -3  -4   51.88    2.39
  -8  -3  -4   49.43    2.55
  -8   3  -4   46.01    2.87
  -9  -3  -4   44.14    2.23
  -9   3  -4   44.21    2.91
  -9  -3  -4   44.80    2.36
   9  -3   4   46.49    3.04
  -9  -3  -4   41.35    2.50
   9   3   4   45.04    3.00
  10  -3   4    5.92    1.84
 -10  -3  -4    6.33    1.41
  10   3   4    4.36    1.61
 -10   3  -4    5.73    1.56
 -11  -3  -4    5.71    1.51
  11   3   4    2.72    1.73
  11  -3   4    7.21    2.00
 -11   3  -4    5.04    1.60
 -12   3  -4   -2.20    1.41
  12   3   4   -1.63    1.52
  12  -3   4   -1.06    1.63
  13  -3   4   -0.01    1.81
 -13   3  -4   -1.14    1.44
  13   3   4   -2.70    1.60
  14   3   4   -2.01    1.78
 -14   3  -4    0.12    1.68
  14  -3   4    0.11    1.98
 -15   3  -4   38.70    3.62
  15  -3   4   36.80    4.05
  15   3   4   32.05    3.82
 -16   4   4   -0.58    2.00
  16   4  -4    1.57    2.24
  16  -4  -4    2.20    2.16
  15   4  -4    8.44    2.45
 -15  -4   4    6.85    2.14
 -15   4   4    7.67    2.33
  15  -4  -4   14.97    2.77
 -14  -4   4    3.75    1.79
  14  -4  -4    8.47    2.29
  14   4  -4    6.85    2.12
 -14   4   4    4.51    2.07
  13  -4  -4   10.72    2.30
 -13  -4   4    8.99    1.92
 -13   4   4   10.11    2.19
  13   4  -4    5.88    2.02
  12   4  -4    7.25    1.88
 -12   4   4    5.35    1.72
 -12  -4   4    5.45    1.58
  12  -4  -4    6.41    1.97
 -12  -4   4    6.21    1.67
 -11   4   4   -1.67    1.33
  11  -4  -4    0.34    1.36
 -11  -4   4    1.31    1.23
  11   4  -4   -1.75    1.28
 -10  -4   4   -1.05    1.17
 -10   4   4    0.29    1.56
  10   4  -4    1.18    1.49
  10  -4  -4    1.74    1.64
  -9  -4   4   50.04    2.59
   9  -4  -4   45.43    2.81
  -9  -4   4   42.64    2.42
   9   4  -4   43.51    2.64
  -9   4   4   41.37    2.70
  -8   4   4  307.93    8.29
   8   4  -4  295.36    8.01
  -8  -4   4  314.27    7.80
   8  -4  -4  309.48    8.33
  -7  -4   4   57.15    2.38
  -7   4   4   57.85    2.67
   7   4  -4   54.96    2.47
   7  -4  -4   62.36    2.84
   6   4  -4   62.16    2.48
   6  -4  -4   62.07    2.64
  -6   4   4   65.74    2.68
  -6  -4   4   63.88    2.37
  -5  -4   4    8.61    0.85
   5   4  -4    9.16    0.92
  -5   4   4    9.10    1.03
   5  -4  -4    7.93    0.94
   4   4  -4  190.02    4.82
  -4  -4   4  194.23    4.77
   4  -4  -4  194.99    5.02
  -4   4   4  199.89    5.08
   3   4  -4  719.67   15.08
  -3  -4   4  705.89   15.00
  -3  -4   4  707.98   14.91
   3  -4  -4  706.61   15.16
  -3   4   4  699.49   15.22
   2  -4  -4  604.49   12.91
  -2  -4   4  594.13   12.85
  -2  -4   4  598.83   12.81
  -2   4   4  596.57   12.99
   2   4  -4  623.50   12.85
   2   4  -4  610.49   12.95
  -1  -4   4 2013.74   41.52
   1  -4  -4 2028.56   41.47
  -1   4   4 2026.92   41.58
   1   4  -4 2024.51   41.55
  -1  -4   4 2006.64   41.24
   1   4  -4 2058.21   41.16
   0   4  -4  518.02   10.97
   0  -4   4  495.84   10.94
   0  -4   4  520.83   11.67
   0   4   4  513.93   10.82
   0   4  -4  502.52   11.03
   0   4   4  515.82   10.98
   0  -4  -4  506.65   10.79
   0  -4   4  505.11   11.07
   0  -4   4  502.73   11.70
   1   4   4 2115.79   43.40
  -1   4  -4 2153.62   43.08
   1  -4   4 2018.91   45.40
  -1  -4  -4 2133.41   43.25
   1   4   4 2128.67   42.99
   1  -4   4 2088.22   43.13
   1  -4   4 2163.97   45.49
  -1   4  -4 2127.34   43.49
   1  -4   4 2111.45   43.53
   2  -4   4  233.55    5.53
   2   4   4  223.62    5.36
   2  -4   4  228.27    5.67
   2  -4   4  234.37    5.76
  -2  -4  -4  228.57    5.28
   2  -4   4  226.62    6.13
   2   4   4  229.68    5.51
  -2   4  -4  241.07    5.71
  -2  -4  -4  229.66    5.96
  -2   4  -4  235.26    5.74
   3  -4   4   94.67    3.36
  -3  -4  -4  100.81    2.71
   3  -4   4   96.87    2.51
   3   4   4   98.83    2.64
   3   4   4   97.10    2.82
  -3   4  -4  100.36    3.19
  -3   4  -4   93.28    3.07
  -3   4  -4   96.27    3.30
   3  -4   4   93.95    3.12
   3   4   4  100.69    2.97
   3  -4   4   90.35    3.05
  -3  -4  -4  100.95    3.15
   4   4   4   47.94    2.06
   4   4   4   46.18    1.62
   4  -4   4   46.50    2.15
  -4  -4  -4   46.60    1.76
  -4   4  -4   46.46    2.12
   4  -4   4   48.43    2.24
   4   4   4   46.52    1.91
  -4   4  -4   47.37    2.26
  -4   4  -4   46.54    2.24
  -4  -4  -4   43.65    1.78
   4  -4   4   43.55    2.34
  -4  -4  -4   41.17    1.98
  -5  -4  -4  139.32    4.08
   5   4   4  130.08    4.05
  -5  -4  -4  136.96    3.75
  -5   4  -4  122.45    4.08
   5  -4   4  127.75    4.20
   5   4   4  125.76    3.90
  -5  -4  -4  128.95    3.72
  -5   4  -4  135.25    4.43
   5  -4   4  124.32    4.45
   5  -4   4  131.99    4.31
   6   4   4   46.17    2.34
   6  -4   4   41.71    2.43
   6  -4   4   42.99    2.45
  -6  -4  -4   45.72    2.07
  -6  -4  -4   45.81    2.21
  -6  -4  -4   45.02    2.08
   6   4   4   44.21    2.46
  -6   4  -4   40.79    2.30
  -6   4  -4   42.24    2.59
  -7  -4  -4    8.80    1.25
   7  -4   4    4.95    1.45
  -7  -4  -4    6.81    1.14
   7   4   4    6.71    1.39
   7   4   4    7.51    1.37
  -7  -4  -4    5.69    1.17
  -7   4  -4    5.03    1.42
   8  -4   4   45.42    2.92
  -8  -4  -4   48.74    2.55
   8   4   4   46.42    2.86
  -8  -4  -4   43.89    2.40
  -8   4  -4   40.11    2.65
  -8  -4  -4   42.75    2.32
   8   4   4   44.46    2.69
   9  -4   4   10.91    1.89
   9   4   4    8.51    1.69
  -9  -4  -4    9.89    1.49
  -9   4  -4    9.94    1.69
  -9  -4  -4    7.85    1.32
 -10  -4  -4   13.75    1.68
 -10   4  -4   14.86    2.08
  10  -4   4   14.44    2.18
  10   4   4   17.54    2.17
 -10  -4  -4   13.66    1.61
 -11   4  -4   12.09    2.07
  11   4   4   16.73    2.30
  11  -4   4   11.00    2.13
  12  -4   4   -1.20    1.53
 -12   4  -4   -1.81    1.32
  12   4   4   -1.53    1.51
 -13   4  -4    0.13    1.69
  13  -4   4   -1.61    1.48
  13   4   4    1.02    1.78
  14  -4   4    1.04    1.90
 -14   4  -4    0.95    1.96
  14   4   4    1.81    2.04
 -15   4  -4    3.66    2.10
  15   4   4    1.56    2.10
  15  -4   4   -0.62    2.06
  16  -5  -4   -2.52    1.69
  16   5  -4   -0.50    2.03
 -16   5   4   -3.38    1.76
 -15   5   4   -2.47    1.74
 -15  -5   4   -0.42    1.78
  15   5  -4   -1.95    1.55
  15  -5  -4   -0.76    1.82
 -14   5   4   10.66    2.40
  14  -5  -4   15.43    2.55
  14   5  -4    9.83    2.32
 -14  -5   4   12.05    2.31
 -13  -5   4   -1.43    1.50
 -13   5   4    2.56    1.85
  13  -5  -4   -3.00    1.47
  13   5  -4    1.52    1.72
  12  -5  -4   18.77    2.35
  12   5  -4   17.24    2.32
 -12   5   4   14.59    2.32
 -12  -5   4   17.99    2.26
  11  -5  -4   -1.00    1.27
 -11  -5   4    1.28    1.40
 -11  -5   4    2.26    1.22
  11   5  -4    0.21    1.36
 -11   5   4   -0.22    1.30
  10   5  -4   14.50    1.87
  10  -5  -4   12.79    1.96
 -10   5   4   10.43    1.79
 -10  -5   4   13.85    1.97
 -10  -5   4   14.42    1.61
   9  -5  -4   -1.38    1.16
  -9  -5   4    1.44    1.03
   9   5  -4   -1.30    1.06
  -9  -5   4   -1.30    0.94
  -9   5   4   -1.78    1.22
  -8  -5   4   13.59    1.35
   8   5  -4   10.96    1.42
   8  -5  -4   10.91    1.58
  -8   5   4   11.73    1.66
  -8  -5   4    9.04    1.28
   7  -5  -4    0.80    0.96
   7   5  -4   -0.29    0.76
  -7   5   4    0.96    1.01
  -7  -5   4    1.23    0.79
   6   5  -4  701.45   15.65
   6  -5  -4  703.20   15.95
  -6   5   4  701.67   16.01
  -6  -5   4  739.79   15.50
   5  -5  -4   38.83    1.85
  -5   5   4   34.61    1.88
  -5  -5   4   34.91    1.57
   5   5  -4   36.43    1.74
   4  -5  -4  114.18    3.39
  -4   5   4  114.19    3.46
   4   5  -4  111.70    3.17
  -4  -5   4  112.43    3.05
  -4  -5   4  116.58    3.09
  -3   5   4  148.35    4.03
  -3  -5   4  152.11    3.77
   3  -5  -4  154.60    4.00
   3   5  -4  156.15    3.89
  -3  -5   4  150.23    3.75
   2   5  -4  787.52   16.25
  -2   5   4  785.43   16.47
  -2  -5   4  765.28   16.19
   2   5  -4  778.00   16.38
   2  -5  -4  776.34   16.34
  -2  -5   4  781.04   17.69
  -2  -5   4  753.15   16.25
  -1  -5   4  848.25   17.79
   1   5  -4  879.77   17.83
  -1   5   4  867.82   17.96
  -1  -5   4  845.53   17.89
   1  -5  -4  830.13   17.77
   1   5  -4  845.78   17.96
  -1  -5   4  855.14   19.22
  -1  -5   4  858.41   18.93
   0  -5   4 1119.66   24.22
   0   5   4 1070.85   22.78
   0   5  -4 1126.31   22.72
   0  -5   4 1084.34   22.87
   0   5  -4 1099.29   22.91
   0  -5   4 1095.10   22.71
   0  -5   4 1077.05   24.10
   1  -5   4   30.68    1.47
   1  -5   4   27.19    1.48
   1  -5   4   26.10    1.57
   1  -5   4   29.53    1.47
  -1   5  -4   31.33    1.51
   1   5   4   31.91    1.25
  -1   5  -4   30.74    1.44
   1   5   4   32.50    1.29
   1  -5   4   30.12    1.43
   2   5   4   38.19    1.49
   2  -5   4   40.93    2.03
  -2   5  -4   41.28    1.78
  -2  -5  -4   44.07    2.03
  -2   5  -4   40.83    1.82
  -2   5  -4   40.42    1.99
   2   5   4   38.85    1.60
  -2  -5  -4   39.04    1.32
   2  -5   4   41.81    1.81
   2  -5   4   38.06    1.62
   2  -5   4   37.92    1.80
  -3  -5  -4  189.59    4.68
  -3   5  -4  213.32    5.39
  -3  -5  -4  197.20    5.55
   3   5   4  197.70    4.75
   3  -5   4  197.37    5.35
  -3   5  -4  199.12    5.32
   3  -5   4  200.17    5.79
   3  -5   4  208.07    4.95
   3   5   4  202.00    5.05
  -3   5  -4  196.51    5.67
   3   5   4  208.25    4.96
  -3  -5  -4  206.31    4.75
   3  -5   4  202.67    5.36
  -4   5  -4  147.29    4.49
   4  -5   4  155.45    5.00
   4   5   4  159.76    4.35
   4   5   4  152.95    4.17
   4  -5   4  160.09    4.62
  -4  -5  -4  161.04    3.98
  -4  -5  -4  158.31    4.67
   4  -5   4  149.51    4.59
   4   5   4  154.32    3.86
  -4   5  -4  162.14    4.93
  -5   5  -4   74.84    3.02
  -5  -5  -4   79.66    2.56
   5   5   4   80.39    2.92
  -5  -5  -4   80.12    3.09
   5   5   4   77.42    2.85
   5  -5   4   77.98    3.19
   5  -5   4   80.58    3.22
  -5   5  -4   83.11    3.37
  -6   5  -4  293.28    8.12
   6  -5   4  281.20    7.73
   6   5   4  276.20    7.35
  -6  -5  -4  290.34    6.90
   6  -5   4  272.87    7.69
  -6  -5  -4  279.58    7.52
  -6  -5  -4  276.48    6.86
   6   5   4  288.65    7.26
  -6   5  -4  266.02    7.48
   7   5   4   74.87    3.33
  -7  -5  -4   79.50    2.99
  -7   5  -4   78.04    3.53
  -7  -5  -4   74.36    3.13
   7  -5   4   75.34    3.65
   7   5   4   76.74    3.19
  -7  -5  -4   79.89    2.96
  -8  -5  -4   19.55    1.80
  -8   5  -4   18.83    1.99
  -8  -5  -4   20.93    1.82
   8   5   4   15.34    1.92
   8   5   4   19.20    1.95
   8  -5   4   17.18    2.12
   9  -5   4   47.09    3.23
  -9  -5  -4   45.01    2.66
  -9  -5  -4   50.29    2.55
  -9   5  -4   45.06    2.93
   9   5   4   46.57    3.01
  10  -5   4    3.08    1.56
 -10   5  -4    0.36    1.33
  10   5   4    1.51    1.42
 -10  -5  -4   -1.82    1.08
 -11   5  -4    1.73    1.54
  11  -5   4    1.63    1.52
  11   5   4    0.88    1.48
  12   5   4   -0.51    1.47
 -12   5  -4   -0.71    1.59
  12  -5   4    0.33    1.57
  13   5   4    1.06    1.83
 -13   5  -4    1.25    1.69
  13  -5   4    0.65    1.81
  14   5   4    9.20    2.50
  14  -5   4   10.99    2.74
 -14   5  -4   11.91    2.42
 -15   5  -4    3.53    2.17
  15   5   4    3.79    2.39
  15  -5   4    4.69    2.50
 -16   6   4    5.69    2.39
  16   6  -4   11.33    2.75
  16  -6  -4    8.89    2.69
  15   6  -4    3.81    2.20
 -15  -6   4    1.54    2.03
  15  -6  -4    3.82    2.09
 -15   6   4    4.10    2.16
 -14  -6   4    0.11    1.73
  14  -6  -4    2.18    1.86
 -14   6   4    0.92    1.73
  14   6  -4    1.75    1.89
  13  -6  -4   -3.70    1.31
 -13   6   4   -3.67    1.30
 -13  -6   4   -0.53    1.65
  13   6  -4   -1.35    1.47
 -12   6   4    8.00    1.95
  12   6  -4    5.97    1.83
  12  -6  -4    7.41    1.99
 -12  -6   4    7.66    1.92
  11   6  -4    2.68    1.48
 -11   6   4    2.68    1.67
 -11  -6   4    0.28    1.51
  11  -6  -4    1.68    1.45
 -10   6   4    0.55    1.31
 -10  -6   4   -0.39    1.02
 -10  -6   4    0.65    1.43
  10   6  -4    0.14    1.20
  10  -6  -4   -0.70    1.34
  -9  -6   4   58.13    2.71
  -9  -6   4   65.87    3.64
   9  -6  -4   66.69    3.44
   9   6  -4   65.38    3.17
  -9  -6   4   66.47    2.82
  -9   6   4   70.15    3.51
  -8  -6   4  145.36    5.31
  -8  -6   4  141.39    4.27
   8   6  -4  144.99    4.68
  -8   6   4  134.94    4.88
   8  -6  -4  141.41    4.97
  -8  -6   4  141.95    4.25
  -7   6   4    4.78    1.17
   7  -6  -4    3.15    1.03
   7   6  -4    3.88    1.07
  -7  -6   4    3.00    0.87
  -7  -6   4    2.91    1.21
  -6  -6   4   68.54    2.34
  -6  -6   4   66.74    3.22
  -6   6   4   69.05    2.92
   6  -6  -4   68.14    2.85
   6   6  -4   65.80    2.55
  -5   6   4  590.78   13.71
   5  -6  -4  611.46   13.64
  -5  -6   4  604.33   13.01
  -5  -6   4  600.57   14.72
   5   6  -4  604.27   13.34
  -5  -6   4  630.84   13.14
  -4  -6   4   96.92    2.70
  -4  -6   4  101.59    3.74
  -4  -6   4   97.46    2.68
  -4   6   4   97.32    3.16
   4   6  -4   97.42    2.87
   4  -6  -4  100.21    3.08
  -3  -6   4    2.95    0.90
   3  -6  -4    2.12    0.60
  -3  -6   4    4.57    0.56
  -3  -6   4    4.07    0.56
   3   6  -4    4.26    0.61
  -3   6   4    2.52    0.64
  -2   6   4  686.03   14.60
   2   6  -4  667.29   14.48
   2  -6  -4  668.54   14.41
  -2  -6   4  677.83   14.29
   2   6  -4  712.97   14.43
  -2  -6   4  687.75   15.89
  -2  -6   4  668.10   14.31
   1   6  -4   70.01    2.17
   1   6  -4   72.50    2.24
  -1  -6   4   71.93    2.07
  -1  -6   4   65.93    2.45
  -1  -6   4   69.54    2.09
  -1  -6   4   74.85    2.74
  -1   6   4   66.40    2.10
   0   6  -4   16.02    1.12
   0  -6   4   16.19    1.09
   0   6   4   17.43    0.94
   0  -6   4   20.25    1.45
   0  -6   4   16.94    1.04
   0   6   4   17.00    0.96
   0  -6   4   17.55    1.27
   0   6  -4   17.00    1.16
   0  -6  -4   16.17    0.67
  -1   6  -4    2.11    0.68
  -1  -6  -4    2.40    0.89
   1  -6   4    2.86    0.64
   1  -6   4    1.01    0.60
   1   6   4    1.74    0.47
   1  -6   4    2.24    0.77
   1  -6   4    2.44    0.63
   1  -6   4    2.09    0.75
  -1   6  -4    1.90    0.63
   1   6   4    1.66    0.49
   1   6   4    1.72    0.46
  -2  -6  -4   81.03    1.99
   2   6   4   81.84    2.35
  -2   6  -4   86.67    2.83
   2   6   4   82.92    2.43
   2  -6   4   80.34    2.69
   2  -6   4   79.88    3.14
  -2  -6  -4   79.73    3.09
   2  -6   4   82.68    2.71
  -2   6  -4   83.63    3.07
  -2   6  -4   78.33    2.69
   2  -6   4   82.27    2.73
   3   6   4  750.18   16.00
   3  -6   4  753.88   17.71
  -3  -6  -4  759.03   17.59
  -3   6  -4  779.93   17.61
  -3  -6  -4  734.12   15.73
   3   6   4  758.33   16.25
   3  -6   4  783.57   16.92
   3  -6   4  763.37   16.55
  -3   6  -4  760.70   16.65
   3   6   4  736.80   16.66
   3  -6   4  761.59   16.66
  -4  -6  -4  200.06    4.85
  -4   6  -4  216.87    6.23
   4  -6   4  209.51    5.75
   4   6   4  206.68    5.20
  -4  -6  -4  210.62    4.88
  -4   6  -4  210.11    5.73
   4  -6   4  207.86    5.73
   4   6   4  201.02    5.31
  -4  -6  -4  204.24    5.96
   4  -6   4  208.86    6.26
  -5  -6  -4   54.69    1.92
  -5   6  -4   52.00    2.51
   5  -6   4   57.17    2.67
  -5  -6  -4   51.15    1.92
  -5   6  -4   55.50    2.84
   5   6   4   58.25    2.42
   5   6   4   56.02    2.27
  -5  -6  -4   51.46    2.59
   5  -6   4   56.92    2.70
   6   6   4   -0.46    0.92
  -6  -6  -4    1.00    1.02
   6   6   4    1.49    0.91
  -6  -6  -4    0.02    0.66
   6  -6   4   -0.38    0.90
  -6  -6  -4    0.50    0.47
  -6   6  -4   -0.49    1.00
  -7   6  -4    0.00    1.21
  -7  -6  -4    1.52    0.89
   7   6   4    1.26    1.10
   7  -6   4    1.29    1.23
  -7  -6  -4    1.20    0.55
   7   6   4    2.10    1.11
  -7  -6  -4    0.76    1.20
   8   6   4    5.84    1.43
   8   6   4    7.91    1.47
  -8  -6  -4    5.83    1.48
   8  -6   4    6.96    1.55
  -8   6  -4    9.68    1.71
  -8  -6  -4    9.87    1.25
  -9   6  -4   17.48    2.05
   9  -6   4   19.88    2.30
   9   6   4   20.45    2.09
  -9  -6  -4   19.82    1.95
 -10   6  -4   51.86    3.47
  10   6   4   62.72    3.49
  10  -6   4   51.76    3.42
 -10  -6  -4   52.68    2.97
  11   6   4   31.68    2.87
  11  -6   4   36.64    3.32
 -11   6  -4   38.40    3.22
  12  -6   4   13.84    2.52
 -12   6  -4   16.37    2.36
  12   6   4   12.82    2.32
  13   6   4    5.09    2.03
  13  -6   4    4.54    2.15
 -13   6  -4    8.42    2.28
  14   6   4    5.76    2.30
 -14   6  -4    2.31    2.19
  14  -6   4    3.39    2.22
 -16   7   4   -2.37    1.93
  16   7  -4    1.49    2.10
  16  -7  -4    0.40    2.01
  15   7  -4    0.33    1.91
 -15   7   4   -0.51    1.94
  15  -7  -4   -1.35    1.66
 -15  -7   4    0.18    2.02
 -14   7   4    3.78    2.19
  14   7  -4    2.42    1.89
 -14  -7   4    1.37    1.99
  14  -7  -4    2.71    1.87
 -13  -7   4    2.23    1.78
  13   7  -4   -1.24    1.56
 -13   7   4    2.58    1.90
  13  -7  -4   -0.65    1.63
  12  -7  -4   32.59    2.95
 -12  -7   4   38.64    3.47
  12   7  -4   36.82    3.02
 -12   7   4   39.73    3.12
  11  -7  -4   -0.08    1.40
 -11  -7   4    0.26    1.54
 -11   7   4    1.07    1.62
  11   7  -4    1.72    1.47
  10  -7  -4  199.34    6.64
  10   7  -4  197.05    6.28
 -10  -7   4  184.02    6.74
 -10   7   4  192.46    6.58
  -9   7   4    0.24    1.35
  -9  -7   4    1.17    1.45
   9   7  -4   -0.82    1.03
   9  -7  -4    2.00    1.36
   8  -7  -4    2.68    1.31
  -8  -7   4    4.44    1.56
   8   7  -4    4.15    1.21
  -8   7   4    2.71    1.45
  -8  -7   4    6.67    1.12
  -7  -7   4  417.14    9.10
  -7  -7   4  368.61    8.95
   7   7  -4  388.26    9.47
   7  -7  -4  408.27    9.90
  -7   7   4  390.94   10.00
  -7  -7   4  388.46   10.72
  -6  -7   4    4.22    0.75
  -6  -7   4    5.20    0.80
  -6  -7   4    4.57    1.35
  -6   7   4    5.11    1.07
   6   7  -4    5.38    0.95
   6  -7  -4    3.80    1.03
   5  -7  -4  119.22    3.75
  -5  -7   4  119.13    3.20
  -5   7   4  124.00    3.91
  -5  -7   4  126.85    4.57
   5   7  -4  120.16    3.52
  -5  -7   4  125.41    3.21
  -4  -7   4  543.31   13.57
   4   7  -4  557.17   12.05
  -4   7   4  558.74   12.44
  -4  -7   4  542.77   11.68
   4  -7  -4  552.89   12.23
   3  -7  -4  342.65    7.74
  -3   7   4  334.89    7.92
  -3  -7   4  338.71    8.97
  -3  -7   4  336.64    7.39
   3   7  -4  347.74    7.71
   2  -7  -4    9.34    0.75
  -2  -7   4   10.91    1.23
   2   7  -4    8.63    0.77
  -2  -7   4    8.37    0.90
  -2   7   4   10.16    0.90
  -2  -7   4    8.33    0.66
   2   7  -4    8.79    0.75
  -1  -7   4  273.14    6.10
   1   7  -4  276.22    6.33
  -1  -7   4  270.89    6.92
  -1  -7   4  270.81    6.12
  -1  -7   4  276.13    7.32
   1   7  -4  280.65    6.31
  -1   7   4  272.53    6.24
   1  -7  -4  263.33    5.88
   0   7   4   48.79    1.64
   0  -7   4   49.88    2.33
   0  -7   4   49.12    2.22
   0   7   4   48.00    1.59
   0   7  -4   49.48    1.85
   0  -7   4   49.90    1.75
   0   7  -4   50.10    1.85
   0  -7   4   48.36    1.71
   1  -7   4    4.00    1.00
  -1   7  -4    6.22    0.83
   1  -7   4    5.67    0.81
   1   7   4    5.47    0.62
  -1  -7  -4    7.56    1.17
   1  -7   4    7.60    0.80
   1  -7   4    5.99    0.93
   1   7   4    6.07    0.60
   1   7   4    7.26    0.61
   1   7   4    6.87    0.62
  -2  -7  -4  214.09    6.29
  -2   7  -4  222.24    5.64
   2  -7   4  218.40    6.29
   2   7   4  217.56    5.19
   2   7   4  218.14    5.09
   2  -7   4  225.27    5.88
  -2   7  -4  223.51    6.19
   2   7   4  229.59    5.13
   2  -7   4  212.91    5.53
   2  -7   4  214.39    5.55
  -3   7  -4    6.30    0.99
   3  -7   4    7.90    0.94
  -3   7  -4    9.65    1.23
   3  -7   4    6.67    0.96
   3  -7   4    7.98    1.33
   3   7   4    8.21    0.86
   3  -7   4    9.05    1.09
   3   7   4    9.07    0.81
  -3  -7  -4    7.59    1.18
   4  -7   4  199.51    5.59
  -4  -7  -4  190.49    5.95
  -4  -7  -4  207.63    4.50
   4   7   4  200.41    5.03
  -4   7  -4  204.49    6.10
  -4  -7  -4  196.59    4.53
   4  -7   4  198.10    6.22
   4  -7   4  197.35    5.56
  -4   7  -4  194.95    5.57
   4   7   4  202.07    5.15
  -5  -7  -4   18.76    1.08
  -5  -7  -4   18.30    1.76
   5   7   4   17.80    1.49
  -5   7  -4   16.70    1.60
   5  -7   4   20.25    1.77
   5   7   4   19.35    1.47
  -6  -7  -4   79.68    2.63
  -6   7  -4   90.68    3.63
   6   7   4   85.22    3.26
  -6  -7  -4   84.86    2.62
  -6  -7  -4   85.32    3.68
   6   7   4   83.83    3.12
   6  -7   4   83.20    3.56
  -7   7  -4   40.90    2.79
  -7  -7  -4   44.15    2.09
   7   7   4   41.80    2.50
  -7  -7  -4   46.31    2.75
   7   7   4   45.47    2.63
   7  -7   4   48.87    2.86
  -8  -7  -4    6.00    1.54
  -8   7  -4    7.86    1.61
   8  -7   4    2.14    1.41
   8   7   4    6.56    1.48
  -9  -7  -4   13.87    1.86
  -9   7  -4   12.55    1.91
   9  -7   4   15.50    2.08
   9   7   4   15.61    1.91
  10  -7   4    3.51    1.58
  10   7   4    4.01    1.53
 -10   7  -4    3.90    1.74
 -10  -7  -4    7.64    1.62
 -11   7  -4   12.74    2.29
 -11  -7  -4   16.20    2.09
  11  -7   4   15.03    2.32
  11   7   4   18.24    2.25
 -12   7  -4    1.61    1.81
  12   7   4    4.18    1.99
  12  -7   4    6.50    2.08
 -13   7  -4    0.46    1.94
  13   7   4   -1.19    1.57
  13  -7   4   -1.64    1.62
 -14   7  -4   12.42    2.68
  14   7   4   10.72    2.49
  14  -7   4   12.21    2.78
  15   8  -4    2.28    2.04
 -15   8   4    1.30    2.04
  15  -8  -4    1.46    2.03
 -15  -8   4    0.79    2.15
 -14   8   4    3.83    2.21
  14   8  -4    2.66    1.92
  14  -8  -4    2.92    2.01
 -14  -8   4    1.54    2.01
 -13   8   4   24.53    2.91
  13  -8  -4   29.29    2.97
 -13  -8   4   25.88    3.02
  13   8  -4   25.97    2.71
 -12  -8   4    5.51    2.04
 -12   8   4    6.17    1.84
  12  -8  -4    5.36    1.65
  12   8  -4    5.69    1.77
 -11  -8   4   23.09    2.66
  11   8  -4   22.27    2.26
  11  -8  -4   27.50    2.62
 -11   8   4   30.70    2.70
 -10   8   4    1.86    1.60
  10  -8  -4    3.48    1.58
  10   8  -4    6.43    1.53
 -10  -8   4    5.97    1.87
   9   8  -4   -1.98    1.03
  -9  -8   4    0.24    1.33
  -9   8   4    2.39    1.45
   9  -8  -4   -1.81    1.11
  -8   8   4    0.13    1.17
  -8  -8   4    1.16    1.28
   8   8  -4   -0.10    1.00
   8  -8  -4    0.11    1.13
  -8  -8   4   -0.08    0.77
  -7   8   4  130.29    4.65
   7   8  -4  130.07    4.12
  -7  -8   4  138.30    5.27
  -7  -8   4  129.59    3.63
  -7  -8   4  138.21    3.70
   7  -8  -4  140.08    4.55
  -6  -8   4  245.73    5.72
   6  -8  -4  248.00    6.56
  -6  -8   4  249.34    7.53
  -6  -8   4  242.22    5.70
   6   8  -4  245.57    6.25
  -6   8   4  243.96    6.77
  -5  -8   4   41.12    1.42
   5   8  -4   42.98    1.82
  -5  -8   4   38.17    1.41
  -5   8   4   37.72    2.07
  -5  -8   4   42.20    2.73
   5  -8  -4   42.41    2.05
  -5  -8   4   35.25    1.30
  -4   8   4   17.63    1.47
  -4  -8   4   17.18    1.72
  -4  -8   4   18.63    0.85
   4   8  -4   18.16    1.23
   4  -8  -4   18.86    1.34
  -3  -8   4   13.99    1.56
  -3  -8   4   15.98    0.76
  -3  -8   4   14.49    1.19
   3   8  -4   12.53    1.03
  -3   8   4   15.47    1.23
   3  -8  -4   14.40    1.08
  -2  -8   4    5.95    0.89
  -2  -8   4    5.40    0.48
  -2  -8   4    3.77    0.53
   2   8  -4    5.36    0.72
  -2   8   4    4.90    0.76
  -2  -8   4    6.03    1.23
   1   8  -4 1587.88   32.65
  -1   8   4 1578.98   32.58
  -1  -8   4 1549.95   32.28
  -1  -8   4 1576.14   34.39
  -1  -8   4 1597.26   35.10
   0  -8   4   78.52    3.02
   0  -8   4   76.26    2.26
   0   8  -4   76.98    2.48
   0   8   4   80.02    2.20
   0  -8   4   77.51    2.33
   0   8   4   77.69    2.25
   0  -8   4   78.46    3.19
  -1   8  -4    3.66    0.84
  -1  -8  -4    4.48    1.14
   1  -8   4    7.20    1.17
   1  -8   4    9.65    0.89
   1   8   4    5.98    0.62
   1  -8   4    5.71    0.81
   1   8   4    6.93    0.65
   1  -8   4    6.38    1.20
   1   8   4    6.47    0.61
   2  -8   4  101.20    3.22
  -2  -8  -4  104.74    4.00
  -2   8  -4  109.19    3.86
   2  -8   4  101.65    3.22
   2   8   4  103.07    2.77
   2  -8   4  107.01    3.58
   2  -8   4  109.33    3.26
  -2   8  -4  105.91    3.33
   2   8   4  108.31    2.79
   2  -8   4  106.56    3.91
   2   8   4  104.80    2.86
  -3   8  -4    0.19    0.81
  -3   8  -4    1.87    0.82
   3  -8   4    1.06    0.71
  -3  -8  -4    3.07    1.07
   3   8   4    1.72    0.59
   3   8   4    2.61    0.59
   3   8   4    2.27    0.57
   3  -8   4    0.51    0.98
   3  -8   4    2.03    0.73
   4   8   4    3.26    0.79
  -4  -8  -4    2.89    1.06
   4   8   4    2.36    0.69
   4  -8   4    2.49    0.89
  -4   8  -4    2.04    1.06
  -4   8  -4    2.12    0.96
   5   8   4   58.42    2.30
  -5   8  -4   54.58    2.71
   5   8   4   51.53    2.31
   5  -8   4   55.20    2.65
  -5  -8  -4   55.81    2.98
  -6  -8  -4   65.15    3.34
  -6  -8  -4   62.89    2.04
  -6   8  -4   71.46    3.28
   6   8   4   67.02    2.76
   6  -8   4   66.69    3.14
   6   8   4   67.09    2.80
  -7  -8  -4   85.09    2.71
   7   8   4   88.65    3.52
   7  -8   4   93.01    3.94
  -7   8  -4   75.39    3.62
  -7  -8  -4   87.63    3.90
   8  -8   4    2.67    1.40
  -8  -8  -4    3.95    1.37
  -8   8  -4    3.85    1.53
   8   8   4    1.85    1.25
  -9  -8  -4    2.12    1.43
  -9   8  -4    1.06    1.54
   9  -8   4   -0.13    1.29
   9   8   4    0.46    1.22
 -10   8  -4    2.86    1.62
 -10  -8  -4    2.41    1.50
  10  -8   4    3.95    1.69
  10   8   4    2.63    1.51
  11  -8   4    6.95    1.90
 -11  -8  -4    7.97    1.92
 -11   8  -4    6.01    2.04
  11   8   4    3.86    1.68
  12  -8   4    3.38    1.92
  12   8   4    1.57    1.71
 -12   8  -4    2.23    1.77
  13  -8   4   14.30    2.71
  13   8   4   15.02    2.64
 -13   8  -4   11.15    2.62
  14   8   4    0.55    2.00
  14  -8   4    0.65    2.09
 -14   8  -4   -2.29    1.90
 -15  -9   4    0.70    2.12
 -15   9   4   -3.32    1.94
  15  -9  -4    3.34    2.08
  15   9  -4    0.14    1.90
 -14   9   4    0.33    2.00
  14   9  -4   -1.75    1.68
 -14  -9   4   -0.25    1.94
  14  -9  -4   -0.68    1.67
  13   9  -4    1.11    1.72
 -13  -9   4   -3.14    1.75
 -13   9   4   -2.11    1.72
  13  -9  -4    1.86    1.70
  12  -9  -4   11.22    2.08
 -12   9   4    9.31    2.22
 -12  -9   4   10.97    2.36
  12   9  -4    9.52    2.01
 -11   9   4   37.80    3.00
 -11  -9   4   39.30    3.48
  11  -9  -4   43.70    3.16
  11   9  -4   38.75    2.80
 -10  -9   4    9.09    2.07
  10   9  -4    7.02    1.56
  10  -9  -4    7.01    1.61
 -10   9   4    7.70    1.79
  -9   9   4    8.65    1.81
  -9  -9   4    7.76    1.02
  -9  -9   4   11.63    2.09
   9  -9  -4    9.92    1.65
   9   9  -4    8.98    1.40
   8  -9  -4    7.02    1.47
  -8  -9   4    8.16    0.93
   8   9  -4    7.36    1.30
  -8   9   4    8.97    1.68
  -8  -9   4    8.62    1.80
  -8  -9   4    7.82    0.94
   7   9  -4   98.29    3.44
  -7   9   4   99.68    3.98
  -7  -9   4   98.70    4.44
  -7  -9   4  102.77    2.77
   7  -9  -4   93.43    3.70
  -7  -9   4  100.82    2.74
  -6  -9   4   11.16    0.80
  -6  -9   4   12.00    0.84
  -6  -9   4    8.93    1.73
   6  -9  -4   11.40    1.35
  -6   9   4   13.63    1.55
   6   9  -4    9.84    1.11
   5  -9  -4  170.31    4.80
  -5  -9   4  173.62    6.00
   5   9  -4  173.90    4.58
  -5  -9   4  176.22    4.65
  -5   9   4  169.41    5.06
   4  -9  -4   19.43    1.35
   4   9  -4   20.97    1.27
  -4  -9   4   19.49    1.90
  -4  -9   4   19.79    1.34
  -4   9   4   20.43    1.51
   3  -9  -4   -0.46    0.40
   3   9  -4   -0.67    0.50
  -3   9   4   -0.46    0.63
  -3  -9   4    0.07    0.64
  -3  -9   4   -0.68    0.90
  -2   9   4  291.50    6.92
  -2  -9   4  294.02    7.47
  -2  -9   4  299.35    8.33
   2   9  -4  291.42    6.79
  -1   9   4    3.34    0.66
  -1  -9   4    4.20    1.19
   1   9  -4    4.18    0.69
  -1   9   4    3.47    0.63
  -1  -9   4    4.16    1.03
   0   9   4  316.57    6.95
   0  -9   4  315.71    8.24
   0   9  -4  317.91    7.36
   0  -9   4  305.90    8.43
   0   9   4  310.09    7.01
  -1  -9  -4   29.92    2.30
   1  -9   4   26.70    2.08
   1  -9   4   33.75    2.16
   1   9   4   29.69    1.21
   1  -9   4   32.07    1.46
  -1   9  -4   32.06    1.65
   1   9   4   30.50    1.21
   1   9   4   28.70    1.24
  -2  -9  -4    4.02    1.21
   2   9   4    4.07    0.62
  -2   9  -4    5.95    0.94
   2   9   4    4.69    0.57
  -2   9  -4    5.76    1.10
   2   9   4    4.42    0.54
   2  -9   4    5.59    1.08
   2   9   4    4.20    0.59
   2  -9   4    6.07    0.84
   2  -9   4    4.13    1.15
   2  -9   4    4.83    0.86
  -3   9  -4   75.94    3.36
   3  -9   4   75.42    2.75
   3   9   4   70.83    2.31
   3  -9   4   73.60    2.94
   3  -9   4   74.76    3.44
  -3   9  -4   73.78    2.90
   3   9   4   74.38    2.26
  -3  -9  -4   74.23    3.49
   3   9   4   71.02    2.24
   4   9   4   38.13    1.67
  -4   9  -4   32.28    2.05
  -4  -9  -4   36.38    2.61
   4   9   4   38.51    1.76
   4  -9   4   38.05    2.10
   5  -9   4   12.76    1.42
  -5  -9  -4    9.17    1.57
   5   9   4   11.96    1.20
  -5   9  -4   11.68    1.46
   5   9   4   10.47    1.14
  -6   9  -4   94.80    3.93
  -6  -9  -4   91.63    4.21
   6  -9   4   89.79    3.73
   6   9   4   94.74    3.41
   7  -9   4   21.99    2.03
  -7  -9  -4   21.45    2.25
  -7   9  -4   15.69    1.89
   7   9   4   18.76    1.69
  -7  -9  -4   18.75    1.06
   8   9   4   13.51    1.69
   8  -9   4   13.39    1.94
  -8  -9  -4   15.12    2.02
  -8   9  -4   17.06    2.13
  -9   9  -4   31.18    2.86
  -9  -9  -4   29.12    2.74
   9  -9   4   36.16    2.88
   9   9   4   30.84    2.52
  10   9   4   -0.50    1.27
  10  -9   4   -0.49    1.28
 -10   9  -4    2.50    1.70
 -10  -9  -4   -0.79    1.42
  11   9   4    0.20    1.47
 -11  -9  -4    0.08    1.57
  11  -9   4    0.53    1.68
 -11   9  -4    5.80    2.03
  12  -9   4    2.05    1.89
 -12   9  -4    2.45    1.97
  12   9   4   -2.42    1.53
  13   9   4   -1.52    1.65
 -13   9  -4   -2.34    1.86
  13  -9   4   -0.70    1.84
 -14   9  -4   -2.25    1.92
  14  -9   4   -1.49    1.92
  14   9   4   -2.41    1.69
  15  10  -4   -0.02    1.76
 -15  10   4    1.20    2.23
 -15 -10   4    4.37    2.44
 -14  10   4   -2.18    1.85
  14  10  -4   -0.23    1.57
 -14 -10   4   -1.61    1.91
 -13 -10   4   10.81    2.47
  13  10  -4    9.02    2.00
 -13  10   4    5.75    2.15
 -13 -10   4    4.57    1.18
 -12 -10   4   -0.32    0.94
  12 -10  -4   -0.47    1.38
 -12  10   4    1.77    1.77
 -12 -10   4   -1.76    1.72
  12  10  -4   -1.60    1.31
  11  10  -4   -0.23    1.30
 -11 -10   4    1.40    0.88
 -11  10   4   -0.70    1.42
  11 -10  -4    0.47    1.34
 -11 -10   4   -0.53    1.54
  10 -10  -4    4.56    1.54
 -10 -10   4    5.43    0.90
 -10 -10   4    3.80    1.98
 -10  10   4    3.30    1.70
  10  10  -4    3.52    1.32
  -9 -10   4    2.93    0.67
   9  10  -4    2.96    1.22
   9 -10  -4    4.88    1.35
  -9 -10   4    2.29    1.59
  -9  10   4    0.97    1.40
  -8 -10   4   78.89    2.14
  -8 -10   4   72.70    2.08
  -8  10   4   74.86    3.52
  -8 -10   4   78.60    4.32
   8 -10  -4   76.47    3.43
   8  10  -4   74.10    3.09
  -7 -10   4   16.74    1.23
   7  10  -4   17.75    1.60
   7 -10  -4   18.99    1.69
  -7  10   4   15.30    1.78
  -7 -10   4   14.85    2.09
   6  10  -4   14.57    1.29
  -6  10   4   12.41    1.56
   6 -10  -4   15.44    1.40
  -6 -10   4   15.70    1.22
  -6 -10   4   10.42    1.85
  -5 -10   4   49.49    3.31
   5  10  -4   47.91    1.98
  -5  10   4   42.14    2.38
  -5 -10   4   46.73    1.98
   5 -10  -4   43.50    2.11
   4 -10  -4  113.25    3.24
  -4 -10   4  114.75    4.72
   4  10  -4  108.55    3.20
  -4  10   4  113.22    3.68
  -4 -10   4  112.40    3.48
  -3  10   4   13.00    1.23
   3 -10  -4   13.39    0.89
  -3 -10   4   13.64    1.25
   3  10  -4   13.56    1.02
  -3 -10   4   13.08    1.86
   2  10  -4  698.15   15.10
  -2 -10   4  698.33   17.21
  -2  10   4  703.91   15.25
  -2 -10   4  718.48   16.25
   1  10  -4    5.46    0.85
  -1 -10   4    6.11    1.16
  -1  10   4    6.57    0.79
  -1  10   4    6.46    0.79
  -1 -10   4    7.34    1.52
   0  10   4  123.81    3.12
   0  10   4  117.14    3.12
   0 -10   4  116.14    4.17
   0  10  -4  120.59    3.49
   0 -10   4  124.32    4.55
  -1 -10  -4   55.95    3.10
   1  10   4   58.06    1.79
   1  10   4   56.75    1.76
   1  10   4   59.96    1.77
   1 -10   4   44.03    1.81
   1 -10   4   54.70    2.81
  -1  10  -4   53.90    2.29
   1 -10   4   54.80    2.94
   1  10   4   56.89    2.10
   2 -10   4    2.07    0.72
   2  10   4    1.44    0.50
  -2 -10  -4    2.12    1.25
   2  10   4    1.75    0.55
   2  10   4    1.92    0.55
   2 -10   4    1.32    1.01
   2  10   4    1.22    0.52
  -2  10  -4    1.89    0.85
   2 -10   4   -0.12    1.15
  -2  10  -4    1.82    1.04
   2  10   4    1.79    0.51
   3  10   4   15.09    1.11
  -3  10  -4   13.31    1.37
  -3 -10  -4   12.29    1.73
   3 -10   4   16.26    1.57
   3  10   4   14.10    1.08
   3 -10   4   14.96    1.27
  -4 -10  -4  172.44    6.09
  -4  10  -4  176.11    5.34
   4  10   4  180.35    4.65
   4  10   4  183.84    4.57
   4 -10   4  180.04    5.18
   5 -10   4   77.96    3.25
   5  10   4   77.19    2.75
  -5 -10  -4   75.53    3.78
  -5  10  -4   77.90    3.41
  -6  10  -4    0.35    1.17
   6  10   4   -1.09    0.87
   6 -10   4   -0.57    1.04
  -6 -10  -4    0.93    1.40
   7  10   4   51.33    2.67
  -7  10  -4   48.51    3.13
   7 -10   4   48.17    2.91
  -7 -10  -4   55.88    3.39
  -8  10  -4   -3.52    1.32
  -8 -10  -4   -0.74    1.38
   8 -10   4   -1.23    1.20
   8  10   4    0.61    1.11
  -9  10  -4   20.58    2.48
   9 -10   4   18.01    2.21
  -9 -10  -4   16.58    2.22
   9  10   4   19.45    1.98
  10 -10   4    5.74    1.81
 -10 -10  -4    5.66    1.77
 -10  10  -4    4.87    1.93
  10  10   4    8.46    1.76
 -11  10  -4    3.51    2.04
  11  10   4    2.04    1.57
  11 -10   4    3.77    1.89
 -11 -10  -4    3.55    1.86
 -12  10  -4   -0.89    1.83
  12  10   4   -3.20    1.33
  12 -10   4    2.57    1.87
  13  10   4    1.71    1.76
 -13  10  -4    0.29    2.05
 -14 -11   4   -0.70    2.06
 -14  11   4   -0.68    1.99
  14  11  -4   -0.05    1.66
  13  11  -4    0.35    1.62
 -13 -11   4   -1.42    1.93
 -13  11   4    0.46    1.88
 -12 -11   4   16.67    2.81
  12  11  -4   17.64    2.21
 -12  11   4   16.86    2.70
 -11 -11   4    6.05    2.23
  11  11  -4    0.64    1.42
 -11  11   4    1.27    1.80
 -10 -11   4    0.46    1.62
 -10  11   4   -1.13    1.37
  10  11  -4    0.15    1.27
  -9 -11   4   16.85    2.55
  -9  11   4   17.48    2.24
   9  11  -4   18.50    1.88
  -8 -11   4    7.91    1.89
   8  11  -4    5.43    1.17
  -8  11   4    9.42    1.72
  -7 -11   4    0.05    1.52
  -7  11   4    0.62    1.12
   7  11  -4    0.70    0.89
  -6 -11   4  282.29    8.98
  -6 -11   4  284.50    6.90
  -6  11   4  274.08    7.68
   6  11  -4  284.90    7.01
   5  11  -4   30.19    1.65
  -5 -11   4   32.58    1.75
  -5  11   4   28.42    2.02
  -5 -11   4   36.02    3.03
   4  11  -4   56.81    2.14
  -4  11   4   59.08    2.57
  -4 -11   4   59.86    3.57
  -4 -11   4   60.62    2.42
  -3 -11   4   22.92    1.76
  -3  11   4   22.82    1.63
  -3 -11   4   19.89    2.26
   3  11  -4   22.51    1.38
   2  11  -4   28.89    1.56
  -2  11   4   31.58    1.68
  -2 -11   4   29.61    1.92
  -2 -11   4   31.96    2.77
  -1  11   4  263.10    6.24
  -1 -11   4  264.64    7.29
  -1 -11   4  261.80    7.89
   1  11  -4  269.45    6.38
   0 -11   4  106.53    4.02
   0  11   4  100.26    2.85
   0 -11   4  113.96    4.48
   0  11  -4  106.26    3.26
   0  11   4  108.03    3.50
  -1  11  -4   23.68    1.59
   1  11   4   26.45    1.16
   1 -11   4   25.00    2.19
   1  11   4   27.12    1.48
   1  11   4   28.19    1.19
  -1 -11  -4   27.67    2.43
   1 -11   4   24.37    2.34
   2  11   4    2.65    0.53
  -2  11  -4    3.75    0.99
  -2 -11  -4    0.68    1.32
   2  11   4    2.46    0.54
   2  11   4    2.23    0.54
   2 -11   4    4.70    1.27
  -3 -11  -4   16.17    1.95
   3 -11   4   18.38    1.77
   3  11   4   18.83    1.18
   3  11   4   17.26    1.13
  -3  11  -4   19.19    1.74
   4  11   4  119.17    3.38
  -4  11  -4  115.84    4.18
  -4 -11  -4  118.72    4.95
   4 -11   4  120.91    3.90
   5 -11   4  186.86    5.55
  -5 -11  -4  187.97    6.66
  -5  11  -4  188.22    5.81
   5  11   4  183.58    4.96
   6  11   4    0.95    0.94
   6 -11   4    0.96    1.03
  -6  11  -4    0.93    1.27
  -6 -11  -4    1.52    1.47
  -7  11  -4    3.08    1.49
   7  11   4    2.15    1.02
   7 -11   4    2.37    1.32
  -7 -11  -4    3.83    1.59
   8  11   4   31.52    2.27
   8 -11   4   29.27    2.53
  -8  11  -4   27.77    2.60
  -8 -11  -4   26.44    2.70
  -9  11  -4    2.57    1.71
  -9 -11  -4    5.43    1.85
   9  11   4    4.44    1.42
 -10  11  -4    8.29    2.17
 -10 -11  -4    8.66    2.02
  10  11   4    6.97    1.66
 -11  11  -4    0.56    1.81
 -11 -11  -4   -2.50    1.58
  11  11   4    0.57    1.43
 -12  11  -4    5.08    2.15
  12  11   4    6.90    1.92
 -13  11  -4   -3.15    2.01
  13  11   4    2.14    1.79
 -14  12   4    2.20    2.21
  14  12  -4    2.06    1.79
 -14 -12   4    0.22    2.24
 -13 -12   4   -1.08    1.94
  13  12  -4   -0.63    1.51
 -13  12   4    0.98    2.02
 -12  12   4   -1.92    1.76
  12  12  -4    0.02    1.39
 -12 -12   4   -1.97    1.93
 -11  12   4   -0.37    1.68
  11  12  -4    0.44    1.42
 -11 -12   4   -2.84    1.54
  10  12  -4    2.71    1.35
 -10 -12   4    2.47    2.01
 -10  12   4    3.87    1.85
  -9  12   4    2.10    1.50
   9  12  -4    0.47    1.13
  -9 -12   4    1.13    1.78
   8  12  -4   -0.10    0.95
  -8  12   4   -0.21    1.29
  -8 -12   4   -0.26    1.54
  -7 -12   4   30.12    3.01
   7  12  -4   34.84    2.04
  -7  12   4   35.80    2.56
  -6 -12   4   22.54    2.61
   6  12  -4   22.24    1.65
  -6  12   4   28.01    2.14
  -5 -12   4   31.56    2.82
   5  12  -4   28.15    1.67
  -5  12   4   22.76    1.94
  -5 -12   4   29.65    1.71
  -4 -12   4   57.13    2.44
   4  12  -4   55.71    2.14
  -4  12   4   53.10    2.57
  -4 -12   4   57.32    3.67
  -3  12   4    0.99    0.89
  -3 -12   4    0.35    0.97
  -3 -12   4   -0.50    1.40
  -3  12   4   -0.27    1.06
   3  12  -4   -0.69    0.67
   2  12  -4  468.37   10.52
  -2  12   4  479.41   11.80
  -2 -12   4  477.15   11.63
  -2  12   4  454.35   10.65
  -2 -12   4  484.13   12.82
  -1  12   4  281.42    7.48
  -1  12   4  274.55    6.55
  -1 -12   4  277.50    7.69
  -1 -12   4  277.21    8.47
   1  12  -4  277.24    6.70
   0  12   4  103.66    2.87
   0 -12   4  114.19    4.70
   0  12  -4  103.71    3.29
   0  12   4  106.03    3.54
   1  12   4  148.99    3.65
  -1  12  -4  148.09    4.35
   1 -12   4  149.57    5.41
   1  12   4  149.43    4.16
  -1 -12  -4  151.28    5.78
  -2 -12  -4    2.25    1.45
  -2  12  -4    3.31    1.06
   2 -12   4    2.36    1.26
   2  12   4    2.95    0.56
   3 -12   4    9.69    1.54
   3  12   4   12.54    0.99
   3  12   4   10.66    0.95
  -3  12  -4   12.31    1.45
  -3 -12  -4   15.51    2.15
  -4  12  -4   52.53    2.76
   4  12   4   47.60    1.89
  -4 -12  -4   50.16    3.48
   5  12   4   51.75    2.13
  -5 -12  -4   48.84    3.50
  -5  12  -4   51.69    2.87
  -6 -12  -4   -2.24    1.37
   6  12   4    0.18    0.85
  -6  12  -4    0.27    1.20
  -7  12  -4    1.39    1.44
   7  12   4    2.87    1.05
  -7 -12  -4    3.51    1.77
  -8 -12  -4    5.47    1.90
   8  12   4    3.04    1.22
  -8  12  -4    0.57    1.57
  -9 -12  -4   -1.99    1.70
  -9  12  -4    1.68    1.59
   9  12   4    1.23    1.24
  10  12   4   26.70    2.40
 -10 -12  -4   24.35    2.95
 -10  12  -4   24.82    2.76
 -11 -12  -4    0.95    1.83
  11  12   4    0.22    1.43
 -11  12  -4   -2.77    1.70
 -12  12  -4    3.03    2.17
  12  12   4    4.02    1.71
 -13 -13   4    1.27    2.28
 -13  13   4   -0.80    1.97
  13  13  -4   -1.12    1.49
  12  13  -4    0.05    1.50
 -12 -13   4    3.00    2.22
 -12  13   4    1.62    1.97
  11  13  -4   16.95    2.03
 -11  13   4   13.68    2.48
 -11 -13   4   14.79    2.86
  10  13  -4    8.39    1.60
 -10 -13   4    4.84    2.14
 -10  13   4    3.70    1.86
   9  13  -4    2.58    1.27
  -9  13   4    2.01    1.50
  -9 -13   4    3.96    2.19
  -8  13   4    1.01    1.44
  -8 -13   4   -1.20    1.81
   8  13  -4    1.91    1.05
   7  13  -4   23.38    1.86
  -7 -13   4   27.07    3.03
  -7  13   4   30.98    2.47
  -6 -13   4    1.34    1.69
   6  13  -4    0.84    0.82
  -6  13   4    2.86    1.25
  -5  13   4    0.68    1.05
   5  13  -4    0.89    0.75
  -5 -13   4   -0.77    1.38
  -4 -13   4   23.01    1.80
  -4 -13   4   23.07    2.55
  -4  13   4   24.84    1.91
   4  13  -4   24.11    1.49
  -3 -13   4   54.85    3.59
   3  13  -4   48.42    1.95
  -3  13   4   47.98    2.30
  -3 -13   4   53.64    2.59
  -2  13   4   25.84    2.35
  -2 -13   4   25.35    2.61
   2  13  -4   26.19    1.56
  -2  13   4   26.54    1.63
  -1  13   4    2.92    0.79
  -1 -13   4    4.52    1.71
  -1  13   4    2.07    1.13
   1  13  -4    5.23    0.91
   0  13   4   85.11    2.53
   0  13  -4   88.69    3.01
   0 -13   4   87.69    4.36
   1  13   4    6.91    0.66
  -1  13  -4    5.72    1.12
   1 -13   4    5.97    1.60
  -1 -13  -4    7.44    1.94
   2  13   4   67.20    1.93
   2 -13   4   68.76    3.63
  -2 -13  -4   67.50    3.89
  -2  13  -4   68.13    2.83
   3  13   4   37.11    1.45
   3 -13   4   40.64    2.70
  -3  13  -4   44.16    2.41
  -3 -13  -4   30.56    2.86
  -4  13  -4    8.73    1.49
   4  13   4    7.06    0.85
  -4 -13  -4    8.40    2.09
  -5 -13  -4   -1.14    1.35
  -5  13  -4   -1.03    1.15
   5  13   4   -0.40    0.70
  -6  13  -4    7.77    1.74
  -6 -13  -4    6.69    1.92
   6  13   4   12.78    1.32
  -7  13  -4   34.14    2.80
   7  13   4   36.35    2.13
  -7 -13  -4   31.99    3.12
  -8  13  -4    6.37    1.89
  -8 -13  -4    3.26    1.93
   8  13   4    4.50    1.26
  -9 -13  -4   46.35    3.85
  -9  13  -4   50.69    3.68
   9  13   4   49.75    2.89
 -10 -13  -4    4.80    2.12
 -10  13  -4    3.74    2.02
  10  13   4    6.95    1.59
 -11 -13  -4    0.97    2.02
  11  13   4    0.53    1.45
 -11  13  -4   -2.36    1.74
  12  13   4    3.47    1.78
 -12  13  -4    0.05    2.15
 -13 -14   4   -1.24    2.07
  13  14  -4    1.93    1.73
  12  14  -4    0.97    1.50
 -12  14   4   -1.66    1.81
 -12 -14   4    0.22    2.14
 -11 -14   4    7.69    2.60
 -11  14   4    7.98    2.39
  11  14  -4    3.08    1.55
 -10  14   4   -0.10    1.60
  10  14  -4   -0.47    1.30
 -10 -14   4   -0.65    1.91
  -9 -14   4   17.76    2.81
   9  14  -4   26.43    2.15
  -9  14   4   20.29    2.50
  -8  14   4    0.87    1.42
   8  14  -4    1.41    1.12
  -8 -14   4    0.88    1.84
  -7  14   4   72.55    3.50
  -7 -14   4   66.07    4.32
   7  14  -4   60.52    2.65
  -6  14   4    4.73    1.40
   6  14  -4    3.49    0.96
  -6 -14   4    3.47    1.91
   5  14  -4    4.21    0.90
  -5  14   4    5.85    1.31
  -5 -14   4    5.13    1.90
  -4 -14   4    2.98    1.79
  -4  14   4    1.67    1.11
   4  14  -4    2.13    0.79
  -3 -14   4    1.32    1.49
   3  14  -4    2.48    0.76
  -3  14   4    3.71    1.02
  -2 -14   4   -0.52    1.33
  -2  14   4   -0.18    0.77
   2  14  -4    0.24    0.67
   1  14  -4   84.48    2.89
  -1 -14   4   83.91    4.52
  -1  14   4   84.00    2.70
   0  14  -4   10.61    1.22
   0 -14   4   13.11    2.04
   0  14   4   12.49    1.03
   1  14   4   17.01    0.95
   1 -14   4   13.95    2.09
  -1  14  -4   12.56    1.41
  -2  14  -4    0.95    0.96
   2 -14   4    3.35    1.46
  -2 -14  -4    4.30    1.79
  -3  14  -4   18.63    1.73
  -3 -14  -4   17.38    2.46
   3 -14   4   18.60    2.10
  -4  14  -4    4.19    1.43
  -4 -14  -4    5.44    2.00
  -5  14  -4   37.23    2.71
  -5 -14  -4   42.18    3.62
  -6 -14  -4    5.10    2.01
  -6  14  -4    3.91    1.54
  -7 -14  -4    1.11    1.90
   7  14   4   -0.82    0.91
  -7  14  -4    1.08    1.61
  -8  14  -4    2.88    1.76
   8  14   4    1.17    1.08
  -8 -14  -4    3.42    2.03
  -9 -14  -4    3.05    2.06
  -9  14  -4    2.63    1.80
   9  14   4    4.84    1.36
  10  14   4    0.48    1.31
 -10 -14  -4    0.15    2.03
 -10  14  -4   -0.71    1.85
 -11  14  -4   -2.09    1.78
  11  14   4   -0.16    1.39
 -11 -14  -4   -3.40    1.76
 -12 -15   4    2.82    2.47
 -12  15   4    0.85    2.12
  12  15  -4    2.68    1.57
 -11  15   4    0.20    1.86
  11  15  -4    1.28    1.43
 -11 -15   4    1.64    2.27
  10  15  -4   -0.63    1.26
 -10  15   4   -3.16    1.53
 -10 -15   4   -1.21    2.06
   9  15  -4    5.27    1.49
  -9 -15   4    4.32    2.24
  -9  15   4    6.65    1.95
  -8  15   4    1.25    1.53
   8  15  -4    4.62    1.19
  -8 -15   4    2.44    2.09
  -7 -15   4   -1.02    1.75
  -7  15   4   -0.66    1.32
   7  15  -4   -1.23    0.81
  -6  15   4   28.04    2.38
  -6 -15   4   32.48    3.28
   6  15  -4   27.49    1.78
   5  15  -4   66.12    2.42
  -5  15   4   64.76    3.10
  -5 -15   4   63.56    4.24
  -4  15   4   -1.46    0.98
   4  15  -4    2.01    0.76
  -4 -15   4    0.53    1.75
  -3 -15   4   43.04    3.74
   3  15  -4   40.08    1.85
  -3  15   4   42.16    2.21
  -2 -15   4   38.90    3.34
   2  15  -4   37.49    1.85
  -2  15   4   37.89    1.97
   1  15  -4    0.52    0.79
  -1 -15   4    0.09    1.46
  -1  15   4    1.08    0.74
   0 -15   4   13.55    2.19
   0  15  -4   16.87    1.42
  -1  15  -4   49.01    2.39
   1 -15   4   54.95    3.59
  -2 -15  -4    1.31    1.78
   2 -15   4    0.75    1.48
  -2  15  -4    0.57    1.04
   3 -15   4   36.94    2.99
  -3  15  -4   34.50    2.31
  -3 -15  -4   38.88    3.70
  -4  15  -4   15.23    1.83
  -4 -15  -4   19.86    2.76
  -5  15  -4   -1.07    1.22
  -5 -15  -4   -1.17    1.54
  -6  15  -4    6.70    1.72
  -6 -15  -4    2.35    2.11
  -7  15  -4    0.28    1.45
  -7 -15  -4   -0.27    1.85
  -8 -15  -4   15.25    2.77
  -8  15  -4   15.21    2.35
  -9  15  -4   12.24    2.37
  -9 -15  -4    8.08    2.49
 -10  15  -4    1.77    1.94
 -10 -15  -4    2.28    2.13
 -11 -16   4    4.72    2.59
 -11  16   4    3.57    2.04
 -10  16   4    0.23    1.88
 -10 -16   4    1.89    2.49
  -9  16   4   -1.22    1.67
  -9 -16   4   -4.54    1.94
  -8  16   4   13.53    2.07
  -8 -16   4   13.76    2.89
  -7 -16   4   13.70    2.84
  -7  16   4   16.07    2.10
  -6 -16   4    0.50    1.75
  -6  16   4   -2.76    1.07
  -5 -16   4   10.08    2.39
  -5  16   4    5.37    1.45
  -4  16   4   12.86    1.52
  -4 -16   4   10.38    2.35
  -3  16   4   20.15    1.72
  -3 -16   4   16.63    2.67
  -2  16   4    1.48    0.87
   2  16  -4    0.70    0.76
  -2 -16   4    2.00    1.60
  -1 -16   4   14.86    2.34
   1  16  -4   12.94    1.25
   0 -16   4   -1.05    1.43
   0  16  -4   -1.95    0.72
  -1  16  -4   46.74    2.34
   1 -16   4   43.64    3.48
  -2  16  -4    2.24    1.13
   2 -16   4   -0.46    1.72
  -3  16  -4    1.18    1.17
  -3 -16  -4    3.10    2.00
  -4 -16  -4   55.61    4.29
  -4  16  -4   58.37    3.11
  -5  16  -4    1.12    1.39
  -5 -16  -4    0.61    2.05
  -6 -16  -4   14.33    2.78
  -6  16  -4   16.80    2.16
  -7  16  -4   17.41    2.42
  -7 -16  -4   21.87    3.20
  -8  16  -4    3.89    1.94
  -8 -16  -4    6.05    2.44
  -9 -16  -4    3.25    2.31
  -9  16  -4    4.42    2.05
 -10  17   4    8.37    2.25
 -10 -17   4    5.24    2.83
  -9  17   4   17.39    2.43
  -9 -17   4   19.40    3.30
  -8 -17   4   10.26    3.00
  -8  17   4    9.61    2.05
  -7 -17   4   -0.80    2.14
  -7  17   4    0.91    1.41
  -6 -17   4   11.10    2.62
  -6  17   4    8.51    1.67
  -5  17   4    1.37    1.27
  -5 -17   4    0.44    1.78
  -4 -17   4   25.76    3.10
  -4  17   4   21.03    1.87
  -3  17   4    3.53    1.16
  -3 -17   4    2.50    2.02
  -2 -17   4    0.60    1.78
  -1 -17   4    7.15    2.06
   1  17  -4    8.91    1.14
   0  17  -4   31.72    1.92
   0 -17   4   30.18    3.10
   1 -17   4   -0.29    1.55
  -1  17  -4   -0.07    0.93
   2 -17   4   15.86    2.45
  -2  17  -4   14.55    1.68
  -3  17  -4    2.96    1.31
  -4  17  -4    0.08    1.26
  -4 -17  -4   -2.99    1.91
  -5  17  -4    1.49    1.46
  -5 -17  -4    1.77    2.29
  -6 -17  -4    3.75    2.21
  -6  17  -4    1.39    1.61
  -7 -17  -4   -0.82    1.98
  -7  17  -4    1.95    1.77
  -8 -17  -4    3.06    2.27
  -8  17  -4    0.92    1.85
  -9 -17  -4    2.47    2.28
  -9  18   4    1.77    1.77
  -9 -18   4    0.28    2.21
  -8 -18   4   10.57    3.01
  -8  18   4    6.54    1.91
  -7  18   4   19.56    2.27
  -7 -18   4   18.28    3.33
  -6  18   4    0.10    1.29
  -6 -18   4   -3.68    1.64
  -5 -18   4   -2.40    1.68
  -5  18   4   -1.31    1.14
  -4  18   4   13.10    1.65
  -4 -18   4   10.96    2.70
  -3 -18   4    7.20    2.38
  -2 -18   4    0.47    1.95
  -1 -18   4   24.39    3.09
   0 -18   4    1.33    1.86
  -1  18  -4    3.12    1.20
   1 -18   4    5.13    2.04
  -2  18  -4    5.55    1.34
   2 -18   4    5.57    2.11
  -3  18  -4   -0.65    1.16
  -4  18  -4    1.52    1.36
  -5 -18  -4   20.20    3.42
  -5  18  -4   13.53    1.96
  -6  18  -4   -1.27    1.44
  -6 -18  -4    2.34    2.25
  -7 -18  -4    4.60    2.55
  -7  18  -4    8.35    2.01
  -7 -19   4   13.06    2.95
  -7  19   4   10.71    2.03
  -6 -19   4    0.73    2.16
  -6  19   4   -0.77    1.31
  -5 -19   4    0.77    2.06
  -5  19   4    1.48    1.37
  -4 -19   4    3.04    2.25
  -3 -19   4   11.99    2.65
  -2 -19   4   -1.39    1.91
  -1 -19   4    0.77    2.05
   0 -19   4    6.96    2.44
   1 -19   4   21.09    3.02
  -2  19  -4   14.36    1.72
  -3  19  -4    4.62    1.54
  -4  19  -4    0.31    1.34
  -5  19  -4    1.96    1.58
  -6 -19  -4   -0.27    2.30
  -6  19  -4    0.75    1.52
  -6 -20   4    1.63    2.50
  -5 -20   4   -0.37    2.24
  -4 -20   4    1.90    2.31
  -3 -20   4    2.96    2.24
  -2 -20   4    3.61    2.32
  -1 -20   4    1.62    2.11
   0 -20   4    2.70    2.09
   1 -20   4   -0.44    1.88
  -4  20  -4    7.93    1.74
  -2 -21   4    3.17    2.22
  -1 -21   4   -0.37    2.11
   0 -21   4    1.30    2.27
  17   0  -5    2.81    2.48
 -16   0   5    1.17    1.99
  16   0  -5   -4.18    1.85
 -15   0   5    5.47    2.05
  15   0  -5    4.34    2.22
 -14   0   5    1.16    1.58
  14   0  -5    1.05    1.96
 -13   0   5    7.28    1.84
  13   0  -5    3.67    1.81
 -12   0   5   -0.19    1.29
  12   0  -5   -1.83    1.47
 -11   0   5  601.36   14.78
  11   0  -5  594.96   15.09
 -10   0   5    0.97    1.24
  10   0  -5    0.37    1.15
   9   0  -5  124.31    4.55
  -9   0   5  125.91    4.49
  -8   0   5   -0.65    0.84
   8   0  -5    0.12    0.95
  -7   0   5  226.10    6.17
   7   0  -5  226.07    6.25
  -6   0   5    0.53    0.76
   6   0  -5   -0.38    0.64
   5   0  -5    2.44    0.68
  -5   0   5    1.07    0.63
  -4   0   5    0.80    0.50
   4   0  -5   -0.07    0.43
  -3   0   5  146.75    3.89
   3   0  -5  146.34    3.85
  -2   0   5    0.20    0.44
   2   0  -5   -0.64    0.34
  -1   0   5 2460.82   50.75
   1   0  -5 2497.35   50.67
  -1   0   5 2472.46   50.28
   0   0   5    0.06    0.42
   0   0   5   -0.12    0.40
   0   0   5   -0.09    0.40
   0   0  -5    0.25    0.41
   0   0  -5    0.05    0.42
  -1   0  -5   10.09    0.90
  -1   0  -5   10.10    0.86
   1   0   5   10.32    0.92
   1   0   5   10.75    0.92
   2   0   5    0.32    0.54
   2   0   5   -0.34    0.48
  -2   0  -5    0.18    0.50
  -2   0  -5    0.71    0.52
   2   0   5   -0.06    0.51
   3   0   5   43.39    1.90
  -3   0  -5   42.23    1.93
   3   0   5   39.77    1.85
   3   0   5   42.88    1.95
  -3   0  -5   40.41    1.85
  -4   0  -5    0.45    0.69
   4   0   5   -0.11    0.58
  -4   0  -5    0.54    0.63
   4   0   5    0.94    0.71
   4   0   5    0.55    0.72
   5   0   5   20.83    1.71
  -5   0  -5   20.94    1.49
  -5   0  -5   18.92    1.59
   5   0   5   21.05    1.58
  -5   0  -5   18.59    1.55
   5   0   5   20.47    1.69
  -6   0  -5   -0.17    0.81
  -6   0  -5   -0.92    0.92
  -6   0  -5    0.08    0.89
   6   0   5    0.30    0.86
   6   0   5   -1.32    0.91
   6   0   5   -0.03    1.06
   7   0   5  274.93    7.63
  -7   0  -5  270.18    7.35
  -7   0  -5  274.31    7.48
  -7   0  -5  274.23    7.38
   7   0   5  269.87    7.74
  -8   0  -5   -0.02    0.97
   8   0   5    0.75    1.19
   8   0   5   -0.70    1.07
  -8   0  -5   -1.84    1.06
  -8   0  -5   -0.39    0.95
   9   0   5   74.86    3.80
  -9   0  -5   69.66    3.45
  10   0   5    0.66    1.45
 -10   0  -5   -0.54    1.35
  11   0   5   12.17    2.15
 -11   0  -5   13.89    2.03
  12   0   5    1.39    1.81
 -12   0  -5    1.85    1.52
 -13   0  -5  113.88    5.26
  13   0   5  129.87    6.23
 -14   0  -5   -1.32    1.79
  14   0   5   -0.01    2.23
  15   0   5   27.97    3.61
  17   1  -5   13.99    3.19
 -17   1   5   17.33    2.85
  17  -1  -5   12.96    3.05
  16  -1  -5   20.39    3.28
  16   1  -5   20.96    3.25
 -16   1   5   17.91    2.89
  15   1  -5   54.12    4.30
 -15   1   5   53.01    3.79
 -15  -1   5   52.83    3.79
  15  -1  -5   59.14    4.47
  14   1  -5    8.49    2.33
 -14   1   5    4.20    1.86
 -14  -1   5    3.38    1.63
  14  -1  -5    3.90    1.88
  13   1  -5    2.63    1.72
  13  -1  -5    4.18    1.82
 -13   1   5    6.73    1.83
 -13  -1   5    2.42    1.55
 -12  -1   5   25.56    2.34
  12   1  -5   23.89    2.56
  12  -1  -5   21.13    2.59
 -12   1   5   22.30    2.43
 -11  -1   5    1.82    1.52
  11   1  -5    3.57    1.66
  11  -1  -5    3.65    1.63
 -11   1   5    2.15    1.49
  10   1  -5    5.30    1.49
 -10  -1   5    7.25    1.57
  10  -1  -5    4.09    1.57
 -10   1   5    4.90    1.45
  -9   1   5   88.76    3.74
   9   1  -5   85.01    3.67
  -9  -1   5   93.26    3.71
   9  -1  -5   86.01    3.75
  -8   1   5    3.02    1.05
   8   1  -5    2.71    1.06
  -8  -1   5    1.15    0.95
   8  -1  -5    3.40    1.11
   7  -1  -5   28.00    1.85
  -7   1   5   24.47    1.80
  -7  -1   5   28.33    1.81
   7   1  -5   27.70    1.82
   6   1  -5  233.87    6.16
  -6  -1   5  235.88    6.10
   6  -1  -5  233.88    6.22
  -6   1   5  237.00    6.22
   5  -1  -5  338.77    8.07
   5   1  -5  332.33    8.00
  -5  -1   5  331.80    7.97
  -5   1   5  336.32    8.06
  -4  -1   5  405.17    9.25
   4   1  -5  410.82    9.28
  -4   1   5  402.51    9.30
   4  -1  -5  407.43    9.32
   3   1  -5   56.28    1.96
  -3  -1   5   53.00    1.93
   3  -1  -5   54.12    1.92
  -3   1   5   50.95    1.90
  -2   1   5   90.73    2.63
   2  -1  -5   91.28    2.60
  -2  -1   5   83.93    2.54
  -2  -1   5   87.48    2.60
   2   1  -5   87.98    2.58
   1   1  -5  121.94    3.26
   1   1  -5  120.02    3.25
  -1  -1   5  119.79    3.25
  -1  -1   5  119.16    3.32
  -1   1   5  126.76    3.27
   1  -1  -5  123.79    3.23
  -1   1   5  125.11    3.34
   0  -1  -5  572.72   12.25
   0  -1  -5  586.15   12.36
   0  -1   5  566.97   12.48
   0   1  -5  577.71   12.30
   0   1   5  577.86   12.46
   0   1   5  566.85   12.44
   0  -1   5  558.17   12.30
   0   1   5  566.70   12.27
   0   1  -5  577.99   12.40
   1  -1   5  456.53   10.07
  -1  -1  -5  441.93    9.91
  -1  -1  -5  455.59   10.02
  -1   1  -5  471.00   10.12
   1  -1   5  459.63   10.21
  -1   1  -5  459.70   10.03
   1   1   5  443.75    9.96
   1   1   5  447.25   10.14
   2  -1   5  382.93    8.95
  -2   1  -5  391.51    8.82
   2   1   5  374.96    8.69
   2  -1   5  371.69    8.77
  -2   1  -5  398.70    8.79
   2  -1   5  376.05    9.16
   2   1   5  386.22    8.88
  -2  -1  -5  390.56    8.67
  -2  -1  -5  387.38    8.71
   3   1   5   33.57    1.79
  -3   1  -5   33.33    1.77
   3  -1   5   31.75    1.81
  -3  -1  -5   30.51    1.59
  -3  -1  -5   34.05    1.64
   3  -1   5   35.48    1.00
   3   1   5   34.57    1.67
   3  -1   5   32.58    1.69
   3   1   5   32.32    1.57
   3  -1   5   33.63    1.74
  -3   1  -5   32.83    1.64
  -4  -1  -5   22.84    1.55
  -4   1  -5   20.07    1.51
   4   1   5   22.05    1.43
   4   1   5   20.36    1.48
   4   1   5   19.65    1.57
   4  -1   5   18.71    1.50
   4  -1   5   20.04    1.53
   4  -1   5   22.12    1.68
  -4   1  -5   21.37    1.56
  -4  -1  -5   21.06    1.38
   5   1   5   60.34    2.74
  -5   1  -5   59.94    2.56
   5   1   5   60.17    2.59
   5   1   5   59.48    2.46
  -5   1  -5   64.11    2.66
  -5  -1  -5   63.74    2.57
  -5   1  -5   60.40    2.54
   5  -1   5   53.45    2.65
   5  -1   5   58.72    2.76
  -5  -1  -5   61.52    2.53
   5  -1   5   56.80    2.59
   6   1   5   65.77    3.03
  -6  -1  -5   69.71    2.89
  -6   1  -5   75.85    3.08
   6   1   5   71.11    3.05
  -6   1  -5   72.38    3.04
   6  -1   5   74.75    3.17
   6  -1   5   72.32    3.16
  -6   1  -5   71.84    3.14
   6  -1   5   69.40    3.21
   6   1   5   66.73    2.84
  -6  -1  -5   73.18    2.93
   7   1   5   14.80    1.67
  -7  -1  -5   16.75    1.58
  -7  -1  -5   14.72    1.41
  -7   1  -5   13.58    1.50
   7  -1   5    9.38    1.49
   7  -1   5   13.88    1.61
   7   1   5   14.54    1.63
  -7   1  -5   13.45    1.58
  -7  -1  -5   13.11    1.49
  -8  -1  -5   61.89    2.88
   8   1   5   62.42    3.26
  -8  -1  -5   65.99    3.23
  -8   1  -5   61.72    3.10
   8  -1   5   62.45    3.39
  -8  -1  -5   60.87    2.90
   8  -1   5   60.41    3.28
   8   1   5   60.03    3.23
   9   1   5   31.55    2.80
  -9  -1  -5   37.04    2.53
   9   1   5   34.64    2.92
   9  -1   5   31.97    2.86
  -9  -1  -5   36.19    2.39
  -9   1  -5   31.64    2.52
  10  -1   5   27.87    2.75
 -10   1  -5   28.25    2.54
 -10  -1  -5   27.68    2.45
  10   1   5   23.03    2.47
  11  -1   5    7.91    2.04
 -11  -1  -5    4.94    1.60
  11   1   5    4.53    1.75
 -11   1  -5    3.83    1.62
  12  -1   5    2.79    1.87
  12   1   5    1.39    1.86
 -12   1  -5    3.57    1.73
 -12  -1  -5    5.45    1.68
 -13  -1  -5    0.33    1.63
  13  -1   5   -1.07    1.75
  13   1   5    4.30    2.20
 -13   1  -5    2.82    1.82
 -14   1  -5   -0.12    1.83
  14   1   5    3.28    2.30
  14  -1   5   -1.24    2.19
  15  -1   5   27.24    3.73
  15   1   5   20.76    3.49
  17   2  -5    4.68    2.58
 -17   2   5    5.14    2.37
  17  -2  -5    5.52    2.57
  16   2  -5   11.37    2.85
  16  -2  -5    7.09    2.57
 -16   2   5   13.89    2.74
  15   2  -5    1.10    2.06
  15  -2  -5   -0.45    1.91
 -15   2   5    3.24    2.05
 -15  -2   5    2.19    1.81
 -15  -2   5    3.70    1.89
  14  -2  -5   17.54    2.74
 -14  -2   5   10.22    2.07
 -14   2   5   11.23    2.27
  14   2  -5   12.12    2.45
  13   2  -5    0.45    1.52
 -13  -2   5   -1.20    1.46
 -13   2   5    0.16    1.59
  13  -2  -5    1.48    1.75
 -12   2   5   11.65    2.07
  12  -2  -5   16.58    2.41
 -12  -2   5   15.72    2.09
  12   2  -5   13.55    2.14
  11  -2  -5   29.40    2.67
  11   2  -5   24.41    2.44
 -11   2   5   23.36    2.40
 -11  -2   5   28.52    2.32
 -10  -2   5  209.10    6.42
  10   2  -5  211.72    6.74
 -10   2   5  220.89    6.85
  10  -2  -5  220.29    6.97
  -9   2   5   16.52    1.83
  -9  -2   5   13.88    1.56
   9  -2  -5   15.17    1.85
   9   2  -5   14.86    1.75
  -8   2   5   51.19    2.61
  -8  -2   5   50.07    2.51
   8  -2  -5   53.60    2.78
   8   2  -5   54.59    2.72
  -7  -2   5    6.41    1.06
   7   2  -5    3.41    1.02
   7  -2  -5    4.55    1.02
  -7   2   5    4.30    1.00
  -6  -2   5  247.46    6.29
  -6   2   5  248.72    6.49
   6   2  -5  245.39    6.37
   6  -2  -5  240.97    6.42
   5   2  -5  118.43    3.55
  -5   2   5  121.15    3.68
  -5  -2   5  120.08    3.55
   5  -2  -5  123.90    3.69
  -4  -2   5   24.55    1.30
   4  -2  -5   24.68    1.43
  -4   2   5   26.59    1.46
   4   2  -5   24.72    1.38
  -3  -2   5    4.52    0.62
  -3   2   5    1.86    0.59
   3  -2  -5    2.46    0.61
   3   2  -5    3.55    0.62
   2  -2  -5  655.82   14.05
  -2   2   5  655.29   14.13
   2   2  -5  661.88   14.08
  -2  -2   5  653.05   14.09
  -2  -2   5  651.78   13.97
   1  -2  -5  141.34    3.61
   1   2  -5  150.47    3.73
  -1   2   5  133.90    3.61
  -1  -2   5  145.18    3.72
   1   2  -5  149.52    3.72
  -1   2   5  135.56    3.69
  -1  -2   5  142.50    3.74
   0   2   5  113.62    3.07
   0  -2   5  110.70    3.19
   0  -2   5  112.71    3.13
   0   2  -5  118.69    3.17
   0   2  -5  112.58    3.16
   0  -2  -5  112.11    3.05
   0  -2  -5  115.41    3.04
   0   2   5  114.44    3.16
   1   2   5  358.36    8.09
  -1   2  -5  366.43    8.20
   1  -2   5  361.40    8.35
  -1   2  -5  358.83    8.22
   1   2   5  361.47    8.24
   1  -2   5  351.43    8.18
  -1  -2  -5  369.66    8.11
  -1  -2  -5  356.94    8.02
  -2  -2  -5 1019.45   21.20
  -2   2  -5 1035.41   21.24
  -2  -2  -5 1006.01   21.03
   2  -2   5 1012.20   21.53
   2  -2   5 1001.69   21.27
   2   2   5 1000.97   21.40
  -2   2  -5 1009.49   21.40
   2   2   5  982.10   21.09
   2  -2   5 1003.73   22.36
  -3   2  -5  141.45    3.99
  -3  -2  -5  133.07    3.70
   3  -2   5  132.16    3.90
  -3   2  -5  132.03    3.88
   3  -2   5  128.68    4.05
  -3  -2  -5  134.91    3.69
   3   2   5  129.12    3.68
   3   2   5  131.20    3.74
   3   2   5  134.39    3.91
   3  -2   5  134.94    4.03
  -4   2  -5   30.28    1.76
  -4   2  -5   29.15    1.84
   4   2   5   27.34    1.73
   4   2   5   27.40    1.49
  -4  -2  -5   28.60    1.57
   4  -2   5   26.20    1.72
  -4  -2  -5   28.93    1.51
   4   2   5   28.33    1.63
   4  -2   5   26.75    1.80
   4  -2   5   29.06    1.84
  -4   2  -5   30.62    1.80
   5   2   5  199.77    5.78
  -5   2  -5  213.81    5.95
  -5   2  -5  213.91    5.84
   5  -2   5  203.63    5.84
  -5  -2  -5  207.26    5.52
   5  -2   5  202.21    6.01
   5   2   5  204.69    5.66
  -5   2  -5  203.30    5.72
   5   2   5  199.89    5.53
   5  -2   5  202.91    5.88
  -5  -2  -5  207.17    5.53
  -6   2  -5  109.72    3.87
  -6  -2  -5  114.76    3.80
   6  -2   5  110.20    4.09
   6   2   5  113.28    4.06
  -6  -2  -5  111.14    3.71
   6  -2   5  115.25    4.22
  -6  -2  -5  107.08    3.25
   6  -2   5  111.75    4.06
  -6   2  -5  117.66    4.10
   6   2   5  108.11    3.85
  -7  -2  -5   81.34    2.62
   7  -2   5   80.59    3.59
   7   2   5   79.23    3.41
  -7  -2  -5   78.66    3.20
  -7   2  -5   85.19    3.53
   7   2   5   74.92    3.40
   7  -2   5   75.26    3.49
  -7  -2  -5   78.81    3.19
  -7   2  -5   80.95    3.45
  -8   2  -5   82.94    3.75
  -8  -2  -5   93.88    3.64
   8  -2   5   93.09    4.05
   8   2   5   89.81    3.88
   8   2   5   86.22    3.87
  -8  -2  -5   92.79    3.63
  -8  -2  -5   91.84    2.94
   8  -2   5   94.57    4.20
   9  -2   5   48.37    3.25
   9   2   5   41.92    3.05
  -9   2  -5   42.30    2.72
   9   2   5   45.02    3.12
  -9  -2  -5   43.13    2.55
 -10  -2  -5   -0.71    1.17
  10   2   5   -2.61    1.10
 -10   2  -5   -0.58    1.25
  10  -2   5    0.24    1.43
 -11  -2  -5   44.36    2.94
  11   2   5   43.81    3.31
 -11   2  -5   39.91    3.06
  11  -2   5   45.56    3.53
 -12   2  -5    2.99    1.75
 -12  -2  -5    1.85    1.50
  12  -2   5    4.11    2.07
  12   2   5    1.26    1.67
 -13   2  -5   -0.98    1.57
  13  -2   5    0.74    1.89
  13   2   5    3.00    2.09
  14   2   5    6.74    2.43
 -14   2  -5    7.61    2.33
  14  -2   5   12.36    2.88
 -15   2  -5    2.99    2.14
  15  -2   5   -1.91    2.15
  15   2   5    2.66    2.42
  17   3  -5    4.85    2.49
  17  -3  -5    1.00    2.20
 -16   3   5   14.78    2.73
  16   3  -5   21.34    3.19
  16  -3  -5   12.60    2.89
  15  -3  -5    0.25    1.86
 -15  -3   5   -3.20    1.65
  15   3  -5    0.06    1.68
 -15   3   5    2.54    1.89
 -14   3   5    4.27    2.02
  14   3  -5    0.99    1.81
 -14  -3   5    0.03    1.47
  14  -3  -5    0.42    1.86
 -14  -3   5    2.33    1.65
 -13  -3   5    1.01    1.43
  13  -3  -5    0.53    1.55
 -13   3   5    0.21    1.53
  13   3  -5   -0.63    1.65
  12  -3  -5    8.50    1.97
 -12  -3   5    9.11    1.73
 -12   3   5    7.28    1.78
  12   3  -5    4.29    1.69
  11   3  -5    0.66    1.35
  11  -3  -5    5.27    1.71
 -11   3   5    3.86    1.53
 -11  -3   5    4.24    1.47
 -10  -3   5   84.02    3.61
 -10   3   5   85.58    3.88
  10  -3  -5   81.07    3.91
  10   3  -5   79.78    3.86
   9   3  -5   31.60    2.43
  -9  -3   5   30.05    2.15
  -9   3   5   28.53    2.38
   9  -3  -5   35.11    2.59
  -8  -3   5   64.17    2.74
   8   3  -5   58.72    2.78
  -8   3   5   63.35    2.94
   8  -3  -5   60.18    3.03
   7  -3  -5    3.41    1.07
  -7  -3   5    3.58    0.96
  -7   3   5    3.68    1.08
   7   3  -5    3.27    1.00
   6  -3  -5  418.40    9.95
  -6   3   5  415.81    9.94
   6   3  -5  409.94    9.75
  -6  -3   5  412.13    9.64
  -5  -3   5  102.13    3.07
   5  -3  -5   96.85    3.18
   5   3  -5   95.78    3.09
  -5   3   5   93.50    3.21
   4  -3  -5  168.15    4.43
  -4  -3   5  164.08    4.31
  -4   3   5  162.21    4.47
   4   3  -5  165.62    4.36
  -3  -3   5 1214.64   25.33
   3  -3  -5 1209.21   25.38
  -3  -3   5 1223.44   25.13
   3   3  -5 1208.30   25.34
  -3   3   5 1208.80   25.45
   2   3  -5 1698.93   34.90
   2  -3  -5 1669.48   34.85
  -2   3   5 1683.40   34.96
  -2  -3   5 1707.84   34.91
  -2  -3   5 1694.33   34.63
  -1  -3   5  908.26   19.15
   1   3  -5  907.70   19.30
   1  -3  -5  911.50   19.18
   1   3  -5  934.39   19.15
  -1  -3   5  912.50   19.34
  -1   3   5  916.52   19.32
   0  -3   5  108.91    3.08
   0   3  -5  104.95    2.97
   0  -3  -5  104.13    2.80
   0   3   5  100.72    2.93
   0  -3   5  104.45    2.97
   0   3  -5  108.89    3.03
   0   3   5   98.24    2.81
  -1   3  -5   18.29    1.20
  -1  -3  -5   17.79    1.05
   1  -3   5   18.13    1.25
   1   3   5   20.00    1.14
  -1  -3  -5   16.69    1.03
  -1   3  -5   17.54    1.12
   1   3   5   16.57    1.07
   1  -3   5   18.31    1.25
   1  -3   5   18.36    1.23
   2  -3   5  527.43   11.74
   2  -3   5  517.25   11.85
  -2   3  -5  519.41   11.77
  -2   3  -5  540.54   11.73
  -2  -3  -5  522.91   11.38
   2   3   5  524.52   11.50
   2  -3   5  515.99   12.37
   2  -3   5  540.18   11.74
   2   3   5  528.88   11.70
  -2  -3  -5  533.66   11.49
   3  -3   5   20.56    1.56
   3   3   5   18.85    1.10
  -3  -3  -5   20.62    1.19
  -3   3  -5   21.58    1.37
   3  -3   5   21.45    1.45
   3   3   5   19.77    1.23
  -3  -3  -5   19.52    1.22
  -3   3  -5   24.20    1.50
   3   3   5   21.61    1.38
   3  -3   5   22.66    1.53
   4  -3   5   21.89    1.67
   4  -3   5   22.46    1.63
  -4   3  -5   23.16    1.56
   4  -3   5   23.49    1.64
   4   3   5   23.73    1.54
  -4   3  -5   26.24    1.80
   4   3   5   22.89    1.32
   4   3   5   22.63    1.57
  -4   3  -5   21.95    1.74
  -4  -3  -5   24.75    1.40
  -4  -3  -5   23.24    1.43
  -5  -3  -5  103.57    3.36
  -5  -3  -5  102.40    3.21
  -5  -3  -5  100.67    3.28
   5   3   5  104.01    3.51
   5  -3   5   98.86    3.75
   5   3   5  106.99    3.65
   5  -3   5   98.68    3.82
   5  -3   5  101.01    3.68
   5   3   5  105.87    3.27
  -5   3  -5   98.65    3.58
  -5   3  -5  103.67    3.79
  -6  -3  -5   33.71    1.98
   6  -3   5   30.02    2.19
  -6   3  -5   32.63    2.19
   6  -3   5   30.59    2.27
   6   3   5   30.61    2.16
   6   3   5   33.31    2.11
  -6  -3  -5   33.16    2.00
  -6   3  -5   35.42    2.31
   6  -3   5   31.63    2.21
  -6  -3  -5   33.04    1.74
  -7   3  -5   38.87    2.41
   7   3   5   37.86    2.55
   7  -3   5   35.83    2.56
  -7  -3  -5   37.38    2.19
  -7  -3  -5   42.29    2.35
   7   3   5   37.35    2.39
  -7  -3  -5   36.38    1.94
   7  -3   5   33.40    2.47
   8  -3   5    0.37    1.24
   8  -3   5    1.06    1.30
  -8  -3  -5    1.54    1.15
  -8   3  -5   -0.37    1.18
  -8  -3  -5    2.80    0.96
  -8  -3  -5    0.84    1.06
   8   3   5   -0.48    1.20
   8   3   5    0.93    1.29
   9   3   5    1.39    1.26
   9  -3   5   -0.04    1.21
  -9  -3  -5   -0.02    0.86
   9   3   5    0.69    1.23
  -9   3  -5   -0.47    1.24
  -9  -3  -5   -1.13    1.04
 -10  -3  -5   -0.33    1.27
  10  -3   5    0.47    1.38
 -10   3  -5    1.62    1.37
  10   3   5   -1.61    1.37
 -11  -3  -5    0.38    1.32
  11  -3   5    0.65    1.67
 -11   3  -5   -1.18    1.39
  11   3   5    0.20    1.58
  12  -3   5   23.38    2.99
 -12   3  -5   21.70    2.57
  12   3   5   18.82    2.72
  13  -3   5   -1.72    1.68
  13   3   5    2.54    1.99
 -13   3  -5    0.32    1.58
  14   3   5   -0.80    1.92
  14  -3   5    2.53    2.08
 -14   3  -5    1.68    2.01
  15  -3   5    1.26    2.49
  15   3   5    3.46    2.46
 -15   3  -5   -0.02    1.98
  16   4  -5    2.94    2.33
 -16   4   5   -0.85    1.88
  16  -4  -5   -1.20    1.70
 -15  -4   5    2.21    1.85
  15  -4  -5    5.41    2.21
 -15   4   5    2.39    2.03
  15   4  -5    4.97    2.24
  14  -4  -5    5.12    2.11
 -14  -4   5    4.48    1.87
 -14   4   5    9.16    2.27
  14   4  -5   10.69    2.39
  13  -4  -5   12.35    2.41
 -13   4   5    9.36    2.12
  13   4  -5    6.99    2.07
 -13  -4   5    9.09    1.97
 -13  -4   5    6.41    1.73
  12  -4  -5   -0.71    1.37
 -12  -4   5   -0.73    1.25
  12   4  -5    0.43    1.50
 -12   4   5   -1.43    1.33
 -11  -4   5    0.28    1.20
 -11   4   5   -0.79    1.27
  11  -4  -5    0.62    1.43
  11   4  -5   -0.37    1.40
  10   4  -5  217.87    6.85
 -10   4   5  221.68    6.96
  10  -4  -5  213.94    6.94
 -10  -4   5  220.66    6.43
   9   4  -5  307.96    8.39
   9  -4  -5  313.78    8.70
  -9   4   5  299.77    8.50
  -9  -4   5  307.49    8.01
   8   4  -5   20.38    1.82
  -8   4   5   21.81    1.96
   8  -4  -5   19.88    1.90
  -8  -4   5   25.60    1.81
  -7   4   5   37.27    2.26
  -7  -4   5   36.29    1.94
   7  -4  -5   40.00    2.26
   7   4  -5   36.65    2.13
   6  -4  -5    5.13    1.00
   6   4  -5    4.03    0.88
  -6  -4   5    5.42    0.88
  -6   4   5    3.34    0.94
   5  -4  -5   -0.27    0.62
   5   4  -5   -0.05    0.56
  -5  -4   5    0.04    0.55
  -5   4   5   -0.39    0.67
  -4   4   5  399.77    9.38
  -4  -4   5  398.61    9.06
  -4  -4   5  411.81    9.17
   4  -4  -5  414.11    9.37
   4   4  -5  402.40    9.20
  -3  -4   5  200.97    4.86
  -3  -4   5  197.41    4.84
   3   4  -5  195.54    4.90
   3  -4  -5  194.17    4.94
  -3   4   5  196.64    5.02
   2  -4  -5  386.57    8.70
   2   4  -5  386.89    8.76
  -2  -4   5  388.43    8.67
  -2   4   5  391.63    8.81
   2   4  -5  402.58    8.74
  -2  -4   5  385.23    8.71
   1   4  -5  362.30    7.90
  -1  -4   5  341.58    7.82
  -1  -4   5  349.74    7.92
   1  -4  -5  352.48    7.75
   1   4  -5  334.51    7.87
  -1   4   5  346.59    7.89
   0   4   5   35.70    1.49
   0  -4   5   37.95    1.64
   0   4  -5   34.84    1.57
   0   4  -5   37.36    1.60
   0  -4   5   35.88    1.74
   0   4   5   34.48    1.42
   0  -4  -5   34.55    1.36
   0  -4   5   34.54    1.57
   1  -4   5 1398.72   31.02
   1  -4   5 1398.55   29.66
  -1   4  -5 1448.95   29.36
   1  -4   5 1441.48   29.72
  -1  -4  -5 1436.92   29.29
   1   4   5 1395.17   29.48
   1   4   5 1402.75   29.14
   1  -4   5 1437.11   30.80
  -1   4  -5 1426.44   29.62
   1  -4   5 1399.40   29.36
  -2  -4  -5  107.08    2.85
  -2   4  -5  111.30    3.26
   2  -4   5  103.05    3.22
  -2   4  -5  103.70    3.20
   2  -4   5   99.35    3.24
   2   4   5   98.87    2.91
   2  -4   5  103.94    3.48
   2  -4   5  107.40    2.88
  -2  -4  -5   90.85    2.75
   2   4   5  100.77    3.05
   3   4   5   32.98    1.56
  -3   4  -5   32.60    1.86
   3  -4   5   32.65    1.77
  -3   4  -5   34.87    1.75
  -3  -4  -5   34.09    1.47
  -3   4  -5   38.71    1.88
   3   4   5   34.59    1.73
  -3  -4  -5   32.23    1.45
   3   4   5   31.60    1.37
   3  -4   5   31.94    1.81
   3  -4   5   34.38    1.20
   4  -4   5    0.78    0.76
  -4  -4  -5    1.90    0.64
  -4   4  -5    1.98    0.85
   4   4   5    1.43    0.79
  -4  -4  -5    0.91    0.74
   4   4   5    1.86    0.73
   4  -4   5    1.65    0.83
  -4  -4  -5    0.70    0.62
   4  -4   5    1.45    0.87
   4   4   5    1.07    0.58
  -4   4  -5    1.69    0.86
   5  -4   5   25.76    2.03
  -5   4  -5   25.53    1.96
   5  -4   5   25.20    2.01
  -5   4  -5   24.06    1.78
   5   4   5   26.23    1.77
  -5  -4  -5   27.11    1.61
  -5  -4  -5   25.90    1.67
   5   4   5   25.94    1.46
   5   4   5   28.97    1.96
  -5  -4  -5   26.56    1.70
   5  -4   5   24.22    1.97
   6   4   5  197.66    5.88
  -6   4  -5  209.32    6.31
  -6  -4  -5  195.71    5.59
   6   4   5  202.25    5.72
  -6  -4  -5  211.59    5.52
   6  -4   5  196.39    6.05
  -6   4  -5  195.72    5.94
  -6  -4  -5  202.96    5.48
   6  -4   5  200.25    6.12
  -7  -4  -5  418.02   10.48
   7  -4   5  426.91   11.11
  -7   4  -5  420.28   10.82
   7  -4   5  426.86   10.99
   7   4   5  423.77   10.81
  -7  -4  -5  429.83   10.21
  -7  -4  -5  434.72   10.26
   7   4   5  437.22   10.68
  -8   4  -5   13.19    1.79
  -8  -4  -5   15.82    1.54
  -8  -4  -5   17.81    1.66
   8   4   5   16.15    1.95
   8  -4   5   13.20    1.88
   8   4   5   15.53    1.89
   9  -4   5    3.00    1.46
   9   4   5    6.47    1.59
  -9  -4  -5    3.80    1.28
  -9   4  -5    4.94    1.59
   9   4   5    4.37    1.56
  -9  -4  -5    4.01    1.17
  10   4   5    8.51    1.92
 -10   4  -5    7.83    1.84
 -10  -4  -5    8.18    1.58
  10  -4   5   10.65    2.07
 -11   4  -5   10.64    2.08
  11   4   5   13.23    2.22
  11  -4   5    9.60    2.08
 -12   4  -5    1.81    1.71
  12  -4   5    7.77    2.12
  12   4   5    7.14    2.12
  13  -4   5    4.68    2.22
 -13   4  -5    4.25    1.97
  13   4   5    4.62    2.18
  14  -4   5   12.85    2.79
 -14   4  -5    8.39    2.35
  14   4   5    8.23    2.42
  15  -4   5   -1.30    2.04
  15   4   5   -0.52    2.16
  16  -5  -5    1.98    2.12
 -16   5   5   -2.19    1.90
  16   5  -5    0.43    2.20
 -15   5   5   12.53    2.67
 -15  -5   5   11.32    2.44
  15  -5  -5   10.40    2.57
  15   5  -5   10.34    2.60
 -14   5   5    2.59    1.96
  14   5  -5    2.63    1.94
  14  -5  -5    6.38    2.17
 -14  -5   5    4.30    1.92
 -13   5   5    0.08    1.55
  13   5  -5    0.24    1.68
  13  -5  -5    0.32    1.62
 -13  -5   5    0.35    1.58
 -12  -5   5    6.35    1.91
  12  -5  -5    6.29    1.89
  12   5  -5   10.02    2.04
 -12   5   5    5.34    1.93
 -11   5   5    1.95    1.62
 -11  -5   5    1.37    1.27
  11   5  -5    3.58    1.54
  11  -5  -5    2.57    1.57
 -10   5   5    4.11    1.51
  10   5  -5    3.61    1.41
  10  -5  -5    4.34    1.51
 -10  -5   5    7.08    1.36
   9  -5  -5  165.18    5.60
   9   5  -5  156.50    5.30
  -9  -5   5  165.77    5.01
  -9   5   5  156.17    5.53
  -8   5   5   15.36    1.70
   8  -5  -5   16.23    1.80
  -8  -5   5   15.46    1.42
   8   5  -5   14.21    1.58
   7   5  -5   16.30    1.49
  -7   5   5   16.22    1.57
  -7  -5   5   17.49    1.44
   7  -5  -5   23.69    1.92
   6  -5  -5    0.48    0.88
   6   5  -5    1.86    0.83
  -6  -5   5    2.70    0.77
  -6   5   5    1.86    0.96
  -5   5   5   33.82    1.89
  -5  -5   5   28.24    1.55
   5   5  -5   29.07    1.69
   5  -5  -5   29.40    1.79
  -5  -5   5   27.43    1.45
  -4  -5   5  569.61   12.37
   4   5  -5  579.35   12.58
  -4   5   5  557.40   12.78
   4  -5  -5  570.10   12.70
  -4  -5   5  580.57   12.45
  -3   5   5  943.98   20.20
   3   5  -5  954.83   20.06
  -3  -5   5  960.26   19.84
  -3  -5   5  937.14   19.93
   3  -5  -5  945.40   20.07
  -2  -5   5  245.45    5.84
  -2  -5   5  248.62    5.85
  -2   5   5  256.90    6.01
   2  -5  -5  244.43    5.84
   2   5  -5  255.39    5.94
   2   5  -5  242.96    5.92
  -1  -5   5  193.97    4.78
  -1   5   5  198.16    4.81
  -1  -5   5  188.77    4.76
   1  -5  -5  192.57    4.61
   1   5  -5  202.45    4.86
   1   5  -5  191.25    4.82
   0  -5   5    5.11    0.84
   0  -5  -5    6.92    0.60
   0   5  -5    6.39    0.76
   0  -5   5    5.35    0.84
   0  -5   5    7.15    0.78
   0   5  -5    4.64    0.73
   0   5   5    6.44    0.66
   0   5   5    6.08    0.69
   0  -5   5    5.76    0.76
   1  -5   5  172.19    4.58
  -1   5  -5  166.09    4.51
   1  -5   5  174.66    4.62
   1  -5   5  173.26    4.58
   1   5   5  171.38    4.34
   1  -5   5  175.55    4.55
   1   5   5  163.68    4.20
  -1   5  -5  179.24    4.60
   1  -5   5  168.53    4.94
  -1  -5  -5  169.50    4.07
  -2   5  -5   31.95    1.73
   2  -5   5   34.73    1.96
   2  -5   5   33.90    1.77
   2  -5   5   34.53    1.57
   2   5   5   33.62    1.48
  -2  -5  -5   33.28    1.34
   2   5   5   36.16    1.57
   2  -5   5   31.87    1.75
  -2   5  -5   38.61    1.93
   3  -5   5  165.47    5.29
  -3  -5  -5  181.42    5.15
   3  -5   5  182.72    4.42
   3   5   5  180.22    4.74
  -3   5  -5  169.90    4.90
  -3   5  -5  179.65    5.31
  -3  -5  -5  182.63    4.41
   3  -5   5  177.66    5.01
   3  -5   5  172.27    4.91
   3   5   5  175.74    4.55
   3   5   5  175.74    4.39
   4  -5   5   37.00    2.09
   4  -5   5   39.52    2.31
   4   5   5   34.24    1.46
   4  -5   5   36.54    2.12
   4   5   5   36.14    1.94
  -4   5  -5   42.02    2.29
   4   5   5   39.83    1.88
  -4  -5  -5   36.12    1.60
  -4  -5  -5   35.85    1.97
  -4   5  -5   34.15    2.01
   5   5   5  251.74    6.22
   5   5   5  257.39    6.80
  -5   5  -5  262.59    7.40
  -5  -5  -5  251.14    6.89
   5  -5   5  255.30    7.09
   5  -5   5  260.08    7.57
  -5  -5  -5  248.26    6.25
   5  -5   5  258.47    7.04
  -5   5  -5  248.54    6.92
  -5  -5  -5  259.49    6.31
   5   5   5  265.53    6.64
  -6   5  -5   21.93    2.03
   6  -5   5   24.82    2.25
  -6  -5  -5   24.76    1.72
   6   5   5   23.30    2.04
  -6  -5  -5   26.20    1.88
   6   5   5   23.55    1.85
  -6  -5  -5   23.47    1.98
   6  -5   5   26.03    2.20
   7  -5   5   96.32    4.09
   7   5   5   99.29    3.86
  -7   5  -5   89.86    3.85
  -7  -5  -5  100.34    3.71
  -7  -5  -5   93.36    3.41
  -7  -5  -5   93.64    3.34
   7  -5   5   95.02    4.25
   7   5   5   96.67    3.92
   8   5   5  100.20    4.20
   8  -5   5  106.86    4.58
  -8   5  -5  101.49    4.24
  -8  -5  -5  104.59    3.72
   8   5   5   97.40    4.07
  -8  -5  -5  105.44    3.93
   9  -5   5  104.65    4.76
  -9  -5  -5  111.42    4.04
  -9   5  -5  108.97    4.64
  -9  -5  -5  105.51    4.01
   9   5   5  110.81    4.60
  10   5   5   17.22    2.16
  10  -5   5   21.91    2.55
 -10   5  -5   16.87    2.23
 -11   5  -5    1.56    1.66
  11  -5   5    3.26    1.60
  11   5   5    2.83    1.61
  12   5   5    2.92    1.75
 -12   5  -5   -1.63    1.62
  12  -5   5   -0.87    1.62
  13   5   5    7.52    2.19
 -13   5  -5    3.31    1.90
  13  -5   5    5.10    2.19
 -14   5  -5   -1.53    1.83
  14  -5   5    5.29    2.39
  14   5   5    4.67    2.23
  16  -6  -5    1.46    2.15
 -16   6   5    0.31    1.96
  16   6  -5    0.37    2.12
  15   6  -5   -3.72    1.71
 -15   6   5    1.42    1.94
  15  -6  -5    0.37    1.99
 -15  -6   5    3.08    2.06
 -14   6   5   -0.16    1.75
 -14  -6   5   -1.49    1.69
  14  -6  -5   -0.25    1.77
  14   6  -5   -1.47    1.62
  13  -6  -5    3.73    1.87
  13   6  -5    1.87    1.73
 -13   6   5    3.13    1.92
 -13  -6   5    4.55    1.91
 -12  -6   5    0.32    1.62
 -12   6   5   -1.18    1.39
  12   6  -5   -1.65    1.30
  12  -6  -5   -1.08    1.46
  11  -6  -5   23.30    2.43
 -11   6   5   28.26    2.63
  11   6  -5   25.52    2.44
 -11  -6   5   27.41    2.70
 -10   6   5   -1.26    1.23
 -10  -6   5    0.67    1.56
 -10  -6   5    2.09    1.20
  10  -6  -5    2.29    1.49
  10   6  -5    0.17    1.25
  -9  -6   5   -1.62    1.15
  -9   6   5   -1.15    1.20
   9  -6  -5   -1.06    1.19
  -9  -6   5    1.05    0.95
  -9  -6   5   -0.89    1.01
   9   6  -5   -0.71    1.20
   8  -6  -5  364.18    9.69
  -8   6   5  369.82    9.81
  -8  -6   5  387.42    9.08
   8   6  -5  366.66    9.38
   7  -6  -5    4.02    1.15
  -7  -6   5    8.00    1.07
  -7   6   5    6.90    1.32
   7   6  -5    7.95    1.17
   6   6  -5  182.09    5.06
  -6  -6   5  190.93    4.90
   6  -6  -5  191.78    5.40
  -6   6   5  188.27    5.48
  -6  -6   5  182.27    4.82
  -5  -6   5  474.07   10.63
  -5   6   5  487.93   11.25
  -5  -6   5  478.89   10.59
   5   6  -5  470.54   10.84
   5  -6  -5  485.45   11.10
  -4  -6   5  619.09   13.29
   4   6  -5  622.86   13.54
  -4  -6   5  612.61   13.34
   4  -6  -5  631.69   13.71
  -4   6   5  613.49   13.81
   3  -6  -5    4.31    0.70
  -3  -6   5    5.35    0.68
   3   6  -5    4.96    0.72
  -3   6   5    4.11    0.72
  -3  -6   5    6.25    1.05
  -3  -6   5    5.02    0.66
   2  -6  -5  172.80    4.34
  -2  -6   5  176.46    4.38
   2   6  -5  180.55    4.51
  -2  -6   5  177.60    5.25
  -2   6   5  172.81    4.54
   2   6  -5  187.96    4.56
  -2  -6   5  177.80    4.38
   1   6  -5    2.58    0.61
   1  -6  -5    2.29    0.47
   1   6  -5    2.05    0.58
  -1  -6   5    1.40    0.75
  -1  -6   5    1.73    0.70
  -1  -6   5    1.59    0.52
  -1   6   5    1.63    0.52
  -1  -6   5    2.32    0.57
   0   6  -5  396.73    8.71
   0   6   5  380.85    8.39
   0  -6   5  388.11    9.43
   0  -6   5  379.52    8.59
   0  -6   5  383.78    9.34
   0  -6   5  378.09    8.64
   0   6   5  373.23    8.51
   0   6  -5  372.10    8.68
   1  -6   5  156.15    4.71
   1   6   5  147.48    3.94
   1  -6   5  158.62    4.43
  -1   6  -5  158.36    4.25
   1  -6   5  151.27    4.19
   1   6   5  153.40    3.98
   1   6   5  147.45    3.83
  -1   6  -5  156.44    4.24
   1  -6   5  154.22    4.21
   1  -6   5  151.48    4.14
   2  -6   5   20.13    1.46
   2  -6   5   19.63    1.40
   2   6   5   21.18    1.31
   2  -6   5   19.20    1.51
   2   6   5   21.00    1.21
  -2   6  -5   20.83    1.41
   2  -6   5   21.78    1.71
   3   6   5  139.91    3.76
  -3  -6  -5  140.05    4.45
   3  -6   5  131.10    4.14
   3   6   5  138.29    3.48
   3   6   5  134.71    3.86
   3  -6   5  136.96    3.74
   3  -6   5  135.74    4.17
  -3   6  -5  134.56    4.16
  -3  -6  -5  134.95    3.46
  -3   6  -5  138.88    4.54
   3  -6   5  134.21    4.61
  -3  -6  -5  143.35    3.46
  -4   6  -5   -0.20    0.94
   4  -6   5    0.96    0.91
   4   6   5    0.31    0.63
  -4  -6  -5   -0.55    0.81
  -4   6  -5    1.22    0.89
   4  -6   5    0.41    0.81
  -4  -6  -5    0.75    0.53
   4  -6   5    0.05    0.93
  -4  -6  -5   -0.16    0.47
   4   6   5    0.51    0.73
   4   6   5    0.36    0.45
  -5   6  -5   50.84    2.54
  -5  -6  -5   55.22    2.04
   5  -6   5   51.59    2.73
   5  -6   5   47.93    2.86
   5   6   5   48.00    2.25
   5  -6   5   54.62    2.75
   5   6   5   52.55    2.47
  -5  -6  -5   49.92    2.55
   6   6   5    0.98    0.97
  -6  -6  -5    0.99    0.71
  -6   6  -5    0.09    1.13
   6   6   5   -0.02    0.88
   6  -6   5    1.38    1.19
  -6  -6  -5   -0.32    0.30
  -6  -6  -5    0.91    1.07
   6  -6   5   -1.22    1.12
  -7  -6  -5  249.44    7.30
   7   6   5  270.62    7.20
  -7   6  -5  263.59    7.54
  -7  -6  -5  270.17    6.63
   7   6   5  255.24    7.21
  -7  -6  -5  218.81    6.38
   7  -6   5  268.76    7.72
  -8  -6  -5   27.77    2.27
   8   6   5   29.04    2.48
  -8   6  -5   28.81    2.55
   8   6   5   27.25    2.26
   8  -6   5   27.81    2.53
  -9  -6  -5   12.18    1.66
   9  -6   5   13.03    2.03
   9   6   5   12.32    1.85
  -9   6  -5   13.61    1.92
 -10  -6  -5   -0.52    1.27
 -10   6  -5    0.69    1.43
  10   6   5    2.16    1.52
  10  -6   5    1.05    1.43
 -11   6  -5    1.99    1.72
  11  -6   5    2.01    1.60
  11   6   5   -1.30    1.40
  12   6   5    0.18    1.64
 -12   6  -5   -0.54    1.54
  12  -6   5   -1.34    1.59
 -13   6  -5    5.82    2.12
  13   6   5   10.09    2.31
  13  -6   5    8.65    2.50
 -14   6  -5    1.63    2.04
  14   6   5   -0.76    1.83
  14  -6   5   -0.20    2.00
 -16   7   5   -4.72    1.84
  16  -7  -5   -1.26    1.97
 -16  -7   5   -0.25    2.20
  16   7  -5   -1.04    2.00
 -15  -7   5   22.09    3.00
  15   7  -5   21.68    3.03
  15  -7  -5   24.14    3.17
 -15   7   5   18.14    3.05
 -14  -7   5   -3.15    1.85
  14   7  -5   -1.58    1.57
  14  -7  -5    4.38    1.96
 -14   7   5   -2.14    1.74
  13   7  -5   18.66    2.53
 -13   7   5   21.55    2.81
  13  -7  -5   19.69    2.58
 -13  -7   5   20.84    2.70
  12  -7  -5    2.79    1.70
  12   7  -5    2.98    1.65
 -12  -7   5    2.08    1.72
 -12   7   5    2.20    1.63
 -11  -7   5   -0.59    1.50
  11  -7  -5    2.85    1.61
  11   7  -5    0.56    1.38
 -11   7   5   -0.83    1.52
 -10   7   5  141.93    5.51
  10  -7  -5  147.35    5.54
 -10  -7   5  141.92    5.70
  10   7  -5  132.76    5.11
   9  -7  -5    1.41    1.23
  -9  -7   5    2.73    1.56
  -9   7   5    1.17    1.43
   9   7  -5    1.57    1.23
  -8  -7   5   83.37    2.99
   8   7  -5   77.04    3.28
   8  -7  -5   79.05    3.56
  -8  -7   5   75.76    3.88
  -8   7   5   79.14    3.67
  -7  -7   5   28.90    2.48
  -7  -7   5   36.87    1.90
   7  -7  -5   38.70    2.41
   7   7  -5   34.01    2.09
  -7   7   5   36.88    2.43
  -7  -7   5   39.17    1.92
  -6  -7   5   27.15    1.48
  -6   7   5   29.33    1.99
  -6  -7   5   27.91    2.27
  -6  -7   5   28.14    1.51
   6   7  -5   24.97    1.70
   6  -7  -5   30.09    1.98
  -5  -7   5   38.48    1.60
   5  -7  -5   36.76    1.95
   5   7  -5   36.17    1.84
  -5  -7   5   36.04    1.60
  -5  -7   5   38.81    2.47
  -5   7   5   36.76    2.04
  -4  -7   5   67.40    3.08
  -4   7   5   61.89    2.54
   4   7  -5   65.48    2.31
  -4  -7   5   63.85    2.08
  -4  -7   5   64.07    2.11
   4  -7  -5   63.82    2.40
  -3  -7   5   37.20    1.52
   3   7  -5   37.06    1.69
  -3  -7   5   40.28    1.56
   3  -7  -5   43.13    1.74
  -3   7   5   38.36    1.76
  -3  -7   5   40.63    2.34
   2  -7  -5   57.43    1.89
  -2  -7   5   58.35    1.90
  -2  -7   5   58.73    2.36
  -2  -7   5   59.43    2.78
  -2   7   5   56.90    2.07
  -2  -7   5   57.95    1.93
   2   7  -5   58.75    2.10
  -1  -7   5   11.50    1.33
  -1  -7   5   11.07    0.99
  -1  -7   5    9.86    0.83
   1   7  -5   11.76    1.07
  -1   7   5   10.55    0.97
  -1  -7   5   12.05    1.20
   0   7   5  700.07   14.68
   0  -7  -5  667.03   14.25
   0   7   5  689.73   14.46
   0  -7   5  676.33   14.64
   0  -7   5  701.70   15.96
   0   7  -5  674.84   14.84
   0  -7   5  669.92   15.84
   0  -7   5  695.39   14.79
   1  -7   5    0.60    0.65
  -1   7  -5    0.19    0.69
   1   7   5    0.14    0.51
   1  -7   5   -0.35    0.70
   1   7   5    0.70    0.51
   1   7   5    0.31    0.50
   1  -7   5    0.89    0.80
   1  -7   5    1.22    0.63
  -2  -7  -5   -0.35    0.89
   2  -7   5    0.38    0.73
   2  -7   5   -0.28    0.86
  -2   7  -5    1.10    0.75
   2  -7   5    0.27    0.65
   2   7   5    0.06    0.48
   2   7   5    0.43    0.57
   2  -7   5    0.69    0.72
   3   7   5   39.69    1.81
   3  -7   5   40.79    2.05
  -3  -7  -5   38.25    1.26
   3   7   5   39.08    1.31
   3  -7   5   32.32    2.37
  -3   7  -5   40.15    2.02
  -3  -7  -5   36.99    2.29
  -3   7  -5   44.82    2.41
   3  -7   5   33.07    2.02
   3   7   5   38.13    1.72
   3  -7   5   42.88    1.89
   4  -7   5    0.33    0.62
  -4   7  -5   -0.59    0.84
   4  -7   5    0.47    0.92
   4   7   5    0.33    0.66
  -4  -7  -5   -0.52    0.93
  -4  -7  -5    0.92    0.52
  -4  -7  -5   -0.10    0.20
  -4   7  -5   -0.65    0.94
   4  -7   5    0.80    1.05
   4   7   5    1.47    0.75
   4   7   5    0.73    0.36
   4  -7   5    0.35    0.82
  -5  -7  -5  145.76    3.71
   5   7   5  141.14    4.20
   5  -7   5  148.89    4.78
  -5   7  -5  138.13    4.66
  -5  -7  -5  137.07    3.70
  -5  -7  -5  142.86    4.83
   5  -7   5  135.37    4.66
   5   7   5  141.81    4.32
  -6   7  -5   64.90    3.25
   6   7   5   71.36    2.97
   6   7   5   65.19    2.98
  -6  -7  -5   66.85    3.21
   6  -7   5   71.05    3.37
  -6  -7  -5   68.65    2.43
  -7  -7  -5   97.34    3.95
   7   7   5   93.64    3.65
   7  -7   5   85.14    3.96
   7   7   5   91.41    3.64
  -7  -7  -5   86.56    3.02
  -7   7  -5   90.12    3.97
  -8   7  -5  100.99    4.38
  -8  -7  -5   96.32    4.06
   8  -7   5  104.72    4.53
   8   7   5  103.52    4.19
  -9   7  -5    3.07    1.54
   9  -7   5    3.18    1.60
   9   7   5    2.19    1.30
  -9  -7  -5    4.21    1.43
  10   7   5   11.03    1.92
 -10  -7  -5   12.06    1.90
 -10   7  -5   10.43    2.02
  10  -7   5   15.55    2.31
  11  -7   5   -0.90    1.69
  11   7   5    1.32    1.58
 -11   7  -5   -0.39    1.59
  12  -7   5   36.49    3.45
 -12   7  -5   41.08    3.57
  12   7   5   38.36    3.29
  13   7   5   -0.25    1.64
 -13   7  -5    2.24    1.92
  13  -7   5   -0.55    1.80
  14  -7   5   -0.56    1.94
 -14   7  -5    4.12    2.36
  14   7   5    4.38    2.18
 -15   8   5    3.16    2.30
  15  -8  -5    2.94    1.96
 -15  -8   5    2.52    2.34
  15   8  -5   -0.90    1.82
  14   8  -5    3.92    2.05
 -14   8   5    5.16    2.25
  14  -8  -5    6.17    2.16
 -14  -8   5    8.94    2.46
  13   8  -5    1.13    1.65
 -13  -8   5    1.35    1.91
  13  -8  -5    2.10    1.69
 -13   8   5   -2.72    1.63
  12   8  -5    0.09    1.42
  12  -8  -5    0.08    1.43
 -12  -8   5    0.72    1.75
 -12   8   5   -0.15    1.57
  11  -8  -5    2.15    1.52
 -11  -8   5    1.30    1.66
  11   8  -5    2.60    1.52
 -11   8   5    2.23    1.56
 -10   8   5   83.74    4.06
  10   8  -5   90.97    3.95
 -10  -8   5   79.49    4.31
  10  -8  -5   84.90    4.12
   9   8  -5    8.75    1.45
   9  -8  -5    6.90    1.61
  -9   8   5    7.68    1.66
  -9  -8   5    9.73    1.87
   8   8  -5  144.49    4.69
  -8  -8   5  142.80    5.59
  -8  -8   5  140.40    4.10
  -8  -8   5  138.46    4.06
   8  -8  -5  147.75    5.01
  -8   8   5  136.96    4.99
  -7  -8   5    1.15    0.77
   7  -8  -5    0.15    1.05
  -7   8   5    1.43    1.25
  -7  -8   5    2.71    1.53
  -7  -8   5    2.16    0.78
   7   8  -5    1.83    0.95
  -6  -8   5   66.05    3.42
  -6  -8   5   62.28    2.19
  -6   8   5   60.06    2.87
  -6  -8   5   67.74    2.22
   6   8  -5   66.99    2.61
   6  -8  -5   60.31    2.81
  -5  -8   5    3.17    0.66
   5  -8  -5    4.49    0.95
  -5  -8   5    3.74    1.24
  -5  -8   5    2.48    0.62
   5   8  -5    4.01    0.83
  -5   8   5    2.08    1.01
  -4   8   5  298.26    7.39
   4  -8  -5  294.31    7.08
  -4  -8   5  298.57    8.41
  -4  -8   5  293.57    6.62
   4   8  -5  291.53    7.01
  -3   8   5    9.79    1.07
  -3  -8   5   11.50    1.11
   3  -8  -5   10.68    0.92
  -3  -8   5   10.68    1.44
  -3  -8   5   10.00    0.87
   3   8  -5   11.32    0.99
  -2  -8   5  294.01    6.51
  -2   8   5  292.67    6.86
  -2  -8   5  293.74    7.43
  -2  -8   5  255.11    6.38
  -2  -8   5  298.41    8.02
   2   8  -5  295.48    6.84
  -1  -8   5   57.85    1.92
   1   8  -5   57.83    2.17
  -1  -8   5   57.79    1.98
  -1  -8   5   59.07    2.89
  -1   8   5   54.07    2.02
  -1  -8   5   55.93    2.52
   0  -8   5  551.88   13.07
   0  -8   5  551.79   13.21
   0   8  -5  534.59   12.04
   0  -8   5  541.91   11.86
   0  -8   5  538.10   11.81
   0   8   5  536.94   11.79
   1  -8   5   33.52    1.69
   1  -8   5   33.38    1.74
   1   8   5   35.47    1.47
   1  -8   5   36.97    2.18
   1   8   5   35.63    1.55
   1   8   5   40.06    1.55
   1  -8   5   32.48    2.09
  -1   8  -5   33.58    1.78
   2  -8   5   47.75    2.29
  -2  -8  -5   45.70    2.61
   2  -8   5   42.18    2.49
   2   8   5   45.02    1.69
   2  -8   5   43.25    2.04
   2  -8   5   41.02    2.06
   2  -8   5   48.96    2.10
  -2   8  -5   42.09    2.06
   2   8   5   45.05    1.78
   3  -8   5    0.30    0.79
   3  -8   5    0.25    0.69
   3   8   5    0.76    0.58
   3  -8   5   -0.25    0.69
   3   8   5   -0.27    0.58
  -3   8  -5    1.11    0.92
  -3  -8  -5    0.17    0.97
  -3   8  -5    1.31    0.88
   3   8   5    0.60    0.32
   3  -8   5   -0.88    0.90
   4   8   5    4.87    0.97
  -4  -8  -5    4.78    1.31
   4   8   5    5.61    0.89
   4  -8   5    4.76    0.91
   4  -8   5    4.45    1.05
  -4   8  -5    4.69    1.10
   4  -8   5    4.38    1.33
   4  -8   5    5.76    1.11
   5   8   5   24.85    1.74
  -5  -8  -5   19.90    1.96
   5  -8   5   21.34    1.92
   5   8   5   25.34    1.72
  -5   8  -5   25.19    1.96
   6  -8   5   47.83    2.80
  -6  -8  -5   47.10    2.84
   6   8   5   46.01    2.45
  -6  -8  -5   45.23    1.79
   6   8   5   46.26    2.43
  -6   8  -5   40.53    2.55
   7   8   5   29.22    2.13
  -7   8  -5   27.12    2.34
   7  -8   5   25.71    2.31
  -7  -8  -5   29.25    2.39
   8   8   5    3.42    1.22
  -8   8  -5    5.14    1.63
  -8  -8  -5    6.17    1.49
   8  -8   5    4.09    1.55
  -9  -8  -5   15.24    2.04
  -9   8  -5   12.84    2.09
   9   8   5   13.68    1.83
   9  -8   5   15.42    2.07
 -10  -8  -5    6.14    1.65
  10  -8   5    4.41    1.80
  10   8   5    0.82    1.38
 -10   8  -5    2.87    1.74
  11  -8   5    2.82    1.81
  11   8   5    2.76    1.59
 -11   8  -5   -0.48    1.50
  12   8   5    0.20    1.68
  12  -8   5   -0.84    1.79
 -12   8  -5    0.28    1.70
  13   8   5    4.72    2.13
 -13   8  -5    3.23    2.13
  13  -8   5    2.78    2.19
  14   8   5   18.13    2.86
  14  -8   5   15.37    3.02
 -14   8  -5   14.43    2.92
 -15  -9   5    8.81    2.89
  15  -9  -5   10.08    2.57
 -15   9   5    9.98    2.72
  15   9  -5    8.16    2.31
 -14   9   5    6.41    2.27
  14   9  -5    4.39    2.01
 -14  -9   5    6.46    2.43
  14  -9  -5    2.97    1.95
 -13   9   5    2.04    1.85
  13  -9  -5    7.09    2.00
  13   9  -5    3.07    1.92
 -13  -9   5    3.32    2.10
 -12  -9   5    0.11    1.75
  12  -9  -5    0.01    1.42
  12   9  -5    0.60    1.41
 -12   9   5   -0.32    1.48
  11  -9  -5    9.73    1.87
 -11  -9   5    6.45    2.09
  11   9  -5   12.15    1.85
 -11   9   5    8.50    1.95
 -10  -9   5    1.07    1.61
  10  -9  -5    2.83    1.48
 -10  -9   5   -0.59    0.88
  10   9  -5    0.76    1.22
 -10   9   5    0.12    1.52
   9   9  -5   36.59    2.44
  -9  -9   5   35.31    3.03
  -9   9   5   37.64    2.87
   9  -9  -5   43.64    2.81
  -9  -9   5   36.82    1.88
   8  -9  -5   12.17    1.64
  -8  -9   5   10.12    1.03
  -8  -9   5    9.43    1.98
  -8  -9   5   10.96    1.08
  -8   9   5   10.22    1.69
   8   9  -5    9.71    1.40
  -7  -9   5   41.08    1.73
   7  -9  -5   39.97    2.43
   7   9  -5   36.74    2.19
  -7   9   5   39.45    2.60
  -7  -9   5   43.19    1.80
  -7  -9   5   43.04    3.02
  -6   9   5   42.88    2.46
  -6  -9   5   42.40    1.61
   6   9  -5   42.17    2.10
   6  -9  -5   43.58    2.31
  -6  -9   5   42.95    2.92
  -6  -9   5   43.92    1.62
  -5   9   5   18.31    1.67
  -5  -9   5   22.02    2.18
  -5  -9   5   19.15    1.02
   5   9  -5   21.33    1.46
   5  -9  -5   16.95    1.40
  -4  -9   5   30.34    1.75
   4  -9  -5   34.28    1.69
  -4   9   5   34.81    1.96
  -4  -9   5   28.33    2.36
   4   9  -5   34.28    1.71
  -4  -9   5   32.32    1.21
  -3   9   5   75.65    2.75
   3   9  -5   83.80    2.66
   3  -9  -5   75.98    2.40
  -3  -9   5   82.85    3.00
  -3  -9   5   79.26    2.16
  -3  -9   5   82.19    3.63
  -2  -9   5  104.23    3.53
   2   9  -5  102.66    3.04
  -2  -9   5  100.83    2.63
  -2   9   5  101.59    3.04
  -2  -9   5   98.20    3.98
  -2  -9   5   91.55    2.49
  -1  -9   5  203.32    4.85
   1   9  -5  201.76    5.19
  -1  -9   5  206.75    5.88
  -1   9   5  199.92    5.03
  -1  -9   5  203.04    6.23
   0  -9   5  545.49   13.28
   0  -9   5  525.53   13.00
   0   9   5  531.86   11.64
   0   9  -5  514.50   11.92
   0   9   5  570.06   11.60
   0  -9   5  523.21   11.63
   0  -9   5  530.51   11.64
   1  -9   5  225.12    6.73
   1   9   5  223.54    5.34
   1   9   5  251.40    5.47
   1   9   5  227.21    5.46
   1  -9   5  227.27    6.54
  -1   9  -5  228.75    5.95
   1  -9   5  227.12    5.72
   1  -9   5  223.05    5.66
   2  -9   5   79.26    3.18
   2  -9   5   74.45    2.82
  -2   9  -5   81.94    2.98
  -2  -9  -5   81.11    3.62
   2  -9   5   79.38    3.58
   2   9   5   78.74    2.50
   2   9   5   88.36    2.49
   2   9   5   79.44    2.51
   2  -9   5   80.74    2.85
   2  -9   5   82.65    2.87
   2   9   5   82.81    2.46
   3   9   5   61.97    2.22
   3  -9   5   65.52    2.72
   3  -9   5   61.62    2.61
   3   9   5   61.93    2.17
  -3   9  -5   62.66    2.71
  -3  -9  -5   65.58    3.21
   3  -9   5   61.85    3.22
   3  -9   5   59.24    2.62
  -4   9  -5    0.69    0.99
   4   9   5   -0.02    0.78
  -4  -9  -5    0.12    1.21
   4  -9   5   -1.27    0.80
   4   9   5    0.74    0.72
   4  -9   5    1.20    0.93
   4  -9   5    1.96    1.26
   5   9   5   13.60    1.38
  -5  -9  -5   13.73    1.88
   5  -9   5   13.59    1.58
  -5   9  -5   13.00    1.67
   6  -9   5  292.91    8.12
  -6  -9  -5  300.56    8.70
   6   9   5  297.54    7.59
  -6   9  -5  275.21    8.09
  -7  -9  -5   10.36    1.83
   7  -9   5   10.64    1.71
  -7   9  -5   10.48    1.78
   7   9   5   12.89    1.55
  -8   9  -5   12.56    2.02
  -8  -9  -5   12.71    1.87
   8  -9   5   13.25    1.93
   8   9   5   12.21    1.66
  -9   9  -5    0.98    1.47
   9  -9   5    0.67    1.40
   9   9   5    0.85    1.19
  -9  -9  -5    1.34    1.46
 -10   9  -5    8.26    1.98
  10   9   5    5.61    1.62
  10  -9   5    9.82    2.06
 -10  -9  -5    5.17    1.75
 -11   9  -5    1.49    1.90
  11   9   5    1.68    1.55
  11  -9   5    2.54    1.86
  12   9   5   14.59    2.31
 -12   9  -5   12.19    2.61
  12  -9   5   15.07    2.64
 -13   9  -5    0.32    2.00
  13   9   5    1.21    1.81
  13  -9   5   -1.13    1.71
 -15 -10   5    4.07    2.37
  15  10  -5    5.91    2.16
 -15  10   5    1.84    2.31
 -14  10   5    4.27    2.33
  14  10  -5    3.85    1.99
 -14 -10   5    3.33    2.29
 -13 -10   5   -0.43    0.99
 -13  10   5   -1.10    1.67
  13  10  -5    0.08    1.47
 -13 -10   5    0.73    2.06
 -12 -10   5   -0.39    1.66
 -12 -10   5    2.31    1.04
  12  10  -5   -0.87    1.43
 -12  10   5   -0.46    1.64
  12 -10  -5   -0.04    1.41
 -11 -10   5    2.66    1.97
 -11 -10   5    2.89    0.99
 -11  10   5    2.31    1.78
  11  10  -5    4.07    1.61
  11 -10  -5    5.21    1.63
 -10 -10   5   14.26    2.35
  10  10  -5   16.70    1.84
 -10  10   5   13.71    2.16
  10 -10  -5   13.83    2.03
 -10 -10   5   14.69    1.23
   9  10  -5   -0.65    0.99
  -9 -10   5    0.61    1.58
   9 -10  -5   -1.00    1.06
  -9  10   5    1.54    1.40
  -9 -10   5   -0.64    0.62
   8  10  -5    3.30    1.08
  -8 -10   5    2.92    0.68
  -8 -10   5    4.29    0.74
  -8 -10   5    4.13    1.66
  -8  10   5    3.59    1.43
   8 -10  -5    3.30    1.25
  -7 -10   5   17.50    0.98
  -7 -10   5   17.07    1.02
  -7 -10   5   17.37    2.27
   7 -10  -5   18.17    1.72
   7  10  -5   18.98    1.58
  -7  10   5   17.31    1.86
   6  10  -5    7.79    1.07
  -6  10   5    7.50    1.37
   6 -10  -5   10.60    1.28
  -6 -10   5    5.20    1.61
  -6 -10   5    8.84    1.04
  -5 -10   5  119.81    4.89
  -5 -10   5  119.09    3.71
   5 -10  -5  120.02    3.68
  -5  10   5  113.38    3.99
   5  10  -5  118.40    3.58
   4  10  -5    3.37    0.74
   4 -10  -5    2.57    0.74
  -4 -10   5    4.66    0.93
  -4  10   5    1.25    0.87
  -4 -10   5    2.09    1.36
  -3 -10   5   -0.26    1.23
   3  10  -5    0.98    0.68
  -3 -10   5    2.22    0.90
  -3  10   5   -1.99    0.77
   2  10  -5    0.80    0.71
  -2 -10   5    0.45    1.26
  -2  10   5   -0.02    0.75
  -2 -10   5    2.16    1.00
  -1 -10   5   94.56    4.13
  -1  10   5   96.24    2.90
  -1 -10   5   96.89    2.60
  -1 -10   5   96.59    3.65
   1  10  -5   97.87    3.06
   0 -10   5    1.74    0.49
   0 -10   5    4.56    1.31
   0  10  -5    4.33    0.88
   0  10   5    3.75    0.67
   0 -10   5    3.46    1.21
   0  10   5    4.11    0.74
   1 -10   5  435.51   11.13
  -1  10  -5  422.58   10.08
   1 -10   5  429.35    9.72
   1  10   5  429.03    9.39
   1  10   5  450.51    9.49
   1 -10   5  429.96   11.18
   1  10   5  421.97    9.53
  -2  10  -5    0.43    0.86
   2 -10   5    0.29    0.71
   2  10   5    0.19    0.54
   2 -10   5    0.87    1.16
   2  10   5   -0.25    0.51
  -2 -10  -5   -0.07    1.28
   2 -10   5   -0.50    0.89
   3 -10   5    3.20    1.32
  -3 -10  -5    2.54    1.47
  -3  10  -5    2.96    1.04
   3  10   5    4.17    0.78
   3 -10   5    4.93    1.01
   3 -10   5    5.89    1.17
   3 -10   5    4.19    0.98
   3  10   5    4.35    0.79
  -4  10  -5    4.87    1.30
   4 -10   5    6.26    1.17
   4  10   5    5.79    1.00
   4 -10   5    5.71    1.24
  -4 -10  -5    5.18    1.64
   5 -10   5   99.53    3.84
   5  10   5   97.24    3.36
  -5  10  -5   94.68    3.89
  -5 -10  -5   97.83    4.43
  -6  10  -5    8.62    1.58
   6  10   5   11.79    1.42
   6 -10   5   15.64    1.79
  -6 -10  -5   12.06    1.91
   7  10   5   27.91    2.06
  -7  10  -5   25.48    2.39
  -7 -10  -5   28.85    2.63
   7 -10   5   32.15    2.49
  -8  10  -5    3.11    1.67
   8  10   5    2.72    1.23
   8 -10   5    1.31    1.40
  -8 -10  -5    4.29    1.67
   9 -10   5    0.80    1.40
  -9 -10  -5    1.65    1.55
   9  10   5    0.97    1.28
  -9  10  -5    3.48    1.63
 -10 -10  -5    0.31    1.54
  10 -10   5    1.97    1.64
  10  10   5    1.14    1.41
 -10  10  -5    2.91    1.77
  11  10   5    1.08    1.54
 -11  10  -5   -0.47    1.85
  11 -10   5    1.50    1.66
 -11 -10  -5    1.40    1.58
  12  10   5    2.41    1.65
  12 -10   5   -0.11    1.82
 -12  10  -5    3.45    2.14
 -13  10  -5    2.02    2.12
  13  10   5    1.45    1.80
 -14  11   5    2.00    2.14
  14  11  -5    1.26    1.68
 -14 -11   5   -2.41    2.03
  13  11  -5   -0.11    1.58
 -13  11   5    0.99    1.83
 -13 -11   5   -0.61    1.89
 -12 -11   5   23.20    1.60
 -12 -11   5   19.46    2.98
 -12  11   5   24.10    2.99
  12  11  -5   23.11    2.53
 -11 -11   5    3.29    0.82
 -11 -11   5   -2.60    1.76
  11  11  -5    2.58    1.42
 -11  11   5    6.15    1.99
 -10 -11   5   10.17    2.25
  10  11  -5    9.88    1.66
 -10  11   5    5.69    1.85
  -9  11   5   81.57    4.05
  -9 -11   5   79.02    4.58
   9  11  -5   74.68    3.42
  -8  11   5   -0.14    1.17
   8  11  -5    0.59    0.96
  -8 -11   5    0.45    1.63
  -7  11   5   -1.46    1.03
   7  11  -5   -1.32    0.78
  -7 -11   5   -0.22    1.34
  -6 -11   5   18.97    2.33
  -6 -11   5   20.85    1.55
  -6  11   5   23.77    2.03
   6  11  -5   22.31    1.65
  -5 -11   5   -0.42    1.23
  -5 -11   5   -0.31    0.80
   5  11  -5   -0.74    0.69
  -5  11   5   -0.37    0.97
  -4  11   5   77.58    3.03
   4  11  -5   81.73    2.71
  -4 -11   5   81.88    3.04
  -4 -11   5   72.60    3.87
  -3 -11   5   36.83    2.83
  -3  11   5   41.10    2.03
  -3 -11   5   44.77    2.31
   3  11  -5   42.02    1.93
  -2 -11   5   26.52    2.52
   2  11  -5   29.31    1.69
  -2  11   5   28.97    1.71
  -2 -11   5   32.41    2.16
  -1  11   5    7.78    0.94
  -1 -11   5    6.60    1.65
   1  11  -5    6.09    0.98
  -1 -11   5    8.70    1.46
   0  11   5   21.22    1.27
   0 -11   5   16.64    1.81
   0  11  -5   19.06    1.50
   0 -11   5   18.82    1.97
   1 -11   5  157.72    5.43
   1 -11   5  156.44    5.43
   1  11   5  156.20    3.91
  -1  11  -5  154.65    4.55
   1  11   5  157.16    3.98
   2 -11   5   45.58    2.63
   2 -11   5   41.59    2.77
   2  11   5   41.38    1.71
   2  11   5   44.15    1.59
  -2 -11  -5   43.91    2.98
  -2  11  -5   44.52    2.28
   2  11   5   43.45    1.72
   3 -11   5   31.53    2.26
  -3  11  -5   32.77    2.10
   3  11   5   27.75    1.55
  -3 -11  -5   31.37    2.79
   4 -11   5    0.41    1.08
  -4 -11  -5    0.17    1.40
   4  11   5   -0.71    0.78
  -4  11  -5    1.07    1.17
   4 -11   5    1.31    1.02
   5  11   5   40.53    2.08
   5 -11   5   42.88    2.51
  -5  11  -5   40.98    2.60
  -5 -11  -5   38.89    3.08
  -6 -11  -5    0.30    1.39
   6 -11   5    1.43    1.13
   6  11   5    0.21    0.96
  -6  11  -5   -1.58    1.17
  -7  11  -5   -0.74    1.29
  -7 -11  -5   -0.32    1.37
   7  11   5   -0.79    0.93
   7 -11   5   -1.01    1.10
  -8 -11  -5   -0.83    1.43
  -8  11  -5    0.61    1.56
   8  11   5   -1.07    1.03
   9  11   5   18.20    2.05
  -9 -11  -5   13.30    2.29
  -9  11  -5   16.77    2.46
 -10 -11  -5   37.66    3.40
  10  11   5   43.00    2.97
 -10  11  -5   38.70    3.42
 -11 -11  -5    2.55    1.95
 -11  11  -5    2.91    2.09
  11  11   5    2.93    1.58
  12  11   5   -3.18    1.32
 -12  11  -5   -1.68    1.88
 -14 -12   5    8.51    2.84
 -14  12   5    4.78    2.32
  14  12  -5    5.04    2.01
  13  12  -5   -2.99    1.39
 -13 -12   5    2.33    2.18
 -13  12   5    0.42    1.94
 -12 -12   5   -0.01    2.01
 -12  12   5   -2.74    1.68
  12  12  -5   -0.94    1.45
 -11 -12   5   -1.28    1.66
 -11  12   5    0.15    1.69
  11  12  -5   -2.28    1.29
 -10  12   5   34.05    3.10
 -10 -12   5   33.08    3.47
  10  12  -5   37.65    2.76
  -9  12   5   -2.20    1.26
   9  12  -5   -0.13    1.02
  -9 -12   5   -2.87    1.47
  -8 -12   5    0.38    1.59
  -8  12   5    3.35    1.46
   8  12  -5   -0.54    0.93
   7  12  -5   44.31    2.38
  -7  12   5   44.61    2.77
  -7 -12   5   40.70    3.56
  -6 -12   5    3.33    1.75
   6  12  -5    0.12    0.80
  -6  12   5    1.48    1.21
  -5 -12   5  103.80    3.53
  -5  12   5  103.67    3.83
   5  12  -5   97.92    3.28
  -5 -12   5  107.10    4.87
   4  12  -5  208.00    5.39
  -4 -12   5  206.25    7.27
  -4  12   5  207.53    5.83
  -4 -12   5  216.07    5.95
  -3  12   5   61.40    2.53
  -3 -12   5   58.98    3.72
   3  12  -5   57.01    2.27
  -3 -12   5   61.21    2.79
  -2  12   5    2.90    0.95
  -2 -12   5    2.48    1.58
   2  12  -5    4.39    0.96
  -2 -12   5    4.25    1.20
  -1  12   5  184.00    4.73
  -1 -12   5  173.73    6.23
  -1 -12   5  186.03    5.82
   1  12  -5  180.59    4.91
   0 -12   5    1.98    1.45
   0 -12   5    2.64    1.21
   0  12   5    3.54    1.02
   0  12  -5    1.95    0.91
   0  12   5    3.23    0.72
   1 -12   5   62.69    3.47
   1 -12   5   58.52    3.27
   1  12   5   53.75    2.27
   1  12   5   58.41    1.98
  -1  12  -5   58.60    2.54
   2  12   5    0.20    0.54
  -2  12  -5   -1.32    0.82
   2 -12   5    1.36    1.25
  -2 -12  -5    0.09    1.36
   3  12   5   26.23    1.42
   3 -12   5   25.92    2.25
  -3 -12  -5   24.98    2.50
  -3  12  -5   25.81    2.03
  -4  12  -5   -0.17    1.06
  -4 -12  -5   -1.70    1.41
   4  12   5   -1.17    0.69
   5  12   5    2.97    0.94
  -5 -12  -5    2.82    1.56
  -5  12  -5    2.14    1.27
  -6 -12  -5   -1.07    1.39
   6  12   5   -1.00    0.83
  -6  12  -5   -1.45    1.14
  -7 -12  -5    4.82    1.83
  -7  12  -5    5.50    1.76
   7  12   5    6.76    1.33
   8  12   5    6.63    1.35
  -8  12  -5    5.48    1.72
  -8 -12  -5    4.06    1.85
   9  12   5   -1.07    1.11
  -9  12  -5   -1.96    1.51
  -9 -12  -5    2.25    1.88
 -10 -12  -5    5.16    2.14
 -10  12  -5    5.11    2.11
  10  12   5    3.45    1.63
 -11  12  -5    3.66    2.09
  11  12   5    1.15    1.60
 -11 -12  -5    3.99    2.09
 -12  12  -5    3.05    2.13
  12  12   5    0.06    1.56
  13  13  -5   -1.33    1.54
 -13  13   5    0.11    2.09
 -13 -13   5   -0.75    2.16
 -12  13   5    6.13    2.25
 -12 -13   5    3.00    2.30
  12  13  -5   -1.76    1.49
 -11  13   5   -0.13    1.70
  11  13  -5    1.40    1.41
 -11 -13   5   -1.99    1.99
 -10 -13   5   28.79    3.40
 -10  13   5   22.58    2.65
  10  13  -5   30.88    2.54
  -9  13   5    2.62    1.58
  -9 -13   5    2.51    1.95
   9  13  -5    5.19    1.30
   8  13  -5   25.71    2.02
  -8  13   5   26.79    2.43
  -8 -13   5   20.12    2.75
  -7  13   5   59.05    3.17
   7  13  -5   56.46    2.62
  -7 -13   5   59.80    4.17
   6  13  -5    3.07    0.98
  -6 -13   5    6.81    1.88
  -6  13   5    2.69    1.29
   5  13  -5    0.64    0.77
  -5  13   5    1.46    1.11
  -5 -13   5    1.67    1.54
  -4  13   5    3.23    1.12
   4  13  -5    6.07    0.93
  -4 -13   5    8.02    1.86
  -4 -13   5    5.14    1.21
  -3 -13   5   17.92    2.24
  -3  13   5   25.50    1.74
  -3 -13   5   20.74    1.91
   3  13  -5   23.69    1.55
   2  13  -5    5.43    0.94
  -2 -13   5    7.49    1.41
  -2 -13   5    7.81    1.81
  -2  13   5    7.42    1.04
  -2  13   5    7.55    1.46
  -1 -13   5   74.92    4.04
  -1  13   5   68.95    2.44
   1  13  -5   67.60    2.64
  -1 -13   5   70.66    3.38
  -1  13   5   74.69    3.17
   0  13  -5   35.62    2.03
   0  13   5   37.59    1.63
   0 -13   5   40.10    3.12
   0 -13   5   41.55    2.71
  -1  13  -5   -0.17    0.83
   1 -13   5    0.68    1.29
   1  13   5   -0.69    0.49
   2 -13   5    8.81    1.70
   2  13   5    8.92    0.81
  -2  13  -5    7.73    1.31
  -3  13  -5   -1.96    0.99
   3 -13   5    0.62    1.22
   3  13   5   -0.60    0.54
  -3 -13  -5   -0.53    1.59
   4  13   5    0.47    0.68
  -4 -13  -5   -0.19    1.54
   4  13   5   -0.34    0.65
  -4  13  -5   -0.61    1.11
  -5 -13  -5   -0.65    1.48
   5  13   5    3.13    0.93
  -5  13  -5    2.27    1.44
   6  13   5   32.13    1.95
  -6 -13  -5   24.47    2.84
  -6  13  -5   28.23    2.56
   7  13   5    0.12    0.99
  -7  13  -5   -0.39    1.42
  -7 -13  -5    0.71    1.66
  -8  13  -5   25.03    2.64
  -8 -13  -5   24.78    2.93
   8  13   5   27.30    2.18
  -9 -13  -5    8.22    2.37
   9  13   5   10.71    1.70
  -9  13  -5    5.55    2.04
 -10 -13  -5    0.72    1.84
  10  13   5    3.05    1.42
 -10  13  -5    0.41    1.79
 -11 -13  -5   -2.50    1.65
 -11  13  -5    1.19    1.77
  11  13   5    1.49    1.47
  13  14  -5    0.22    1.67
 -13 -14   5   -1.33    2.12
 -12  14   5    0.25    1.94
 -12 -14   5   -3.45    1.97
  12  14  -5   -0.48    1.48
 -11 -14   5   10.09    2.74
  11  14  -5    6.94    1.73
 -11  14   5   10.75    2.39
 -10  14   5    9.34    2.09
  10  14  -5    7.42    1.67
 -10 -14   5    9.49    2.72
   9  14  -5   -1.64    1.14
  -9 -14   5   -0.76    1.93
  -9  14   5   -0.50    1.40
  -8  14   5    9.42    1.91
   8  14  -5    9.55    1.40
  -8 -14   5   10.45    2.57
   7  14  -5   22.97    1.87
  -7  14   5   22.82    2.27
  -7 -14   5   25.16    3.08
  -6 -14   5    3.88    1.85
  -6  14   5    4.20    1.38
   6  14  -5    2.61    0.98
  -5 -14   5   18.92    2.48
  -5  14   5   15.06    1.68
   5  14  -5   13.90    1.31
  -4 -14   5   85.82    4.66
   4  14  -5   90.34    3.00
  -4  14   5   87.90    3.42
  -3  14   5    1.57    0.98
  -3 -14   5    0.95    1.21
  -3 -14   5    1.84    1.54
   3  14  -5    3.36    0.88
  -2  14   5   -0.33    0.76
   2  14  -5   -0.26    0.73
  -2 -14   5   -0.28    1.45
  -1 -14   5   68.14    4.07
   1  14  -5   59.03    2.51
  -1  14   5   58.68    2.27
   0  14   5   24.93    1.38
   0 -14   5   26.19    2.61
   0  14  -5   22.10    1.75
  -1  14  -5    6.60    1.19
   1  14   5    6.49    0.72
   1 -14   5    6.48    1.68
   2 -14   5   34.83    2.88
   2  14   5   33.99    1.40
  -2  14  -5   38.51    2.27
  -3 -14  -5   37.92    3.49
  -3  14  -5   39.58    2.49
   3 -14   5   44.74    3.02
  -4  14  -5    8.87    1.60
  -4 -14  -5    9.57    2.35
   5  14   5   -0.31    0.74
  -5  14  -5    1.50    1.38
  -5 -14  -5   -0.20    1.46
   6  14   5   16.10    1.41
  -6  14  -5   16.52    2.10
  -6 -14  -5   17.21    2.64
  -7 -14  -5   10.85    2.43
   7  14   5   14.51    1.54
[truncated: 1,787,056 more chars]
