# Supplementary material for: Isomorphous diethyl 1-(4-chloro­benz­yl)-4-(4-chloro­phen­yl)-2,2-dioxo-3,4,6,7,8,8a-hexa­hydro-1H-pyrrolo­[2,1-c][1,4]thia­zine-1,3-di­carboxyl­ate and its 1-(4-methyl­benz­yl)-4-(4-methyl­phen­yl)-substituted analogue obeying the chloro–methyl exchange rule
Source: Acta Crystallogr E Crystallogr Commun. 2018 Aug 16;74(Pt 9):1267–71. doi: 10.1107/S2056989018011416 (PMC6127705; doi:10.1107/S2056989018011416)
Supplement: Supplementary file 2 [file e-74-01267-Isup2.hkl]

data_I                                                                          
_shelx_title ' IN1 in P2(1)/n'                                                  
_shelx_refln_list_code          4                                               
_shelx_F_calc_maximum      234.31                                               
_exptl_crystal_F_000      1160.00                                               
_reflns_d_resolution_high  0.6780                                               
                                                                                
loop_                                                                           
 _space_group_symop_operation_xyz                                               
 'x, y, z'                                                                      
 '-x+1/2, y+1/2, -z+1/2'                                                        
 '-x, -y, -z'                                                                   
 'x-1/2, -y-1/2, z-1/2'                                                         
                                                                                
_cell_length_a    11.6596                                                       
_cell_length_b    14.5734                                                       
_cell_length_c    15.7000                                                       
_cell_angle_alpha  90.000                                                       
_cell_angle_beta  104.635                                                       
_cell_angle_gamma  90.000                                                       
                                                                                
_shelx_F_squared_multiplier     1.000                                           
                                                                                
loop_                                                                           
 _refln_index_h                                                                 
 _refln_index_k                                                                 
 _refln_index_l                                                                 
 _refln_F_squared_calc                                                          
 _refln_F_squared_meas                                                          
 _refln_F_squared_sigma                                                         
 _refln_observed_status                                                         
   2   0   0      27558.58      28458.97       339.15 o                         
   4   0   0       7845.92       8829.94       105.43 o                         
   6   0   0        197.36        178.16         5.88 o                         
   8   0   0        612.80        580.76        10.72 o                         
  10   0   0        173.68        167.55        10.13 o                         
  12   0   0         10.05          9.17         5.80 o                         
  14   0   0          6.23          8.78         6.63 o                         
  16   0   0         44.20         45.23        15.67 o                         
   1   1   0         60.01         40.91         2.00 o                         
   2   1   0       7966.41       8611.95        72.24 o                         
   3   1   0        293.57        233.40         3.45 o                         
   4   1   0       3026.63       3368.09        29.84 o                         
   5   1   0       5404.62       5887.82        51.03 o                         
   6   1   0       6224.64       7136.55        61.81 o                         
   7   1   0          2.59          5.63         1.73 o                         
   8   1   0         11.17          6.00         2.07 o                         
   9   1   0        172.10        155.70         4.37 o                         
  10   1   0         34.75         30.71         3.17 o                         
  11   1   0        123.58        138.67         6.08 o                         
  12   1   0         12.08         13.10         4.36 o                         
  13   1   0         19.27         14.19         4.96 o                         
  14   1   0          7.39         10.91         5.24 o                         
  15   1   0         13.35          7.12         9.78 o                         
  16   1   0         28.93         35.25         8.15 o                         
   0   2   0          0.09          2.13         0.76 o                         
   1   2   0       3594.28       3852.44        30.02 o                         
   2   2   0      10307.64      11137.24        86.95 o                         
   3   2   0       1751.61       1600.73        13.83 o                         
   4   2   0       1187.92       1361.79        12.43 o                         
   5   2   0       2015.40       1986.03        17.71 o                         
   6   2   0       2591.90       2800.49        29.02 o                         
   7   2   0        751.15        912.14         9.14 o                         
   8   2   0         72.22         77.40         3.03 o                         
   9   2   0        390.41        437.13         7.25 o                         
  10   2   0        123.76        114.89         4.38 o                         
  11   2   0        664.45        594.06        11.27 o                         
  12   2   0        171.62        183.61         7.29 o                         
  13   2   0         71.57         64.98         6.26 o                         
  14   2   0          0.15         -2.47         5.99 o                         
  15   2   0        134.83        166.27        10.98 o                         
  16   2   0          1.08         12.55         7.21 o                         
   1   3   0       5537.56       5892.03        47.84 o                         
   2   3   0        718.56        716.48         6.54 o                         
   3   3   0        315.14        342.72         4.50 o                         
   4   3   0        477.73        405.60         5.00 o                         
   5   3   0      10847.48      11097.44        87.22 o                         
   6   3   0       1886.60       2027.41        21.48 o                         
   7   3   0        547.88        626.84         7.50 o                         
   8   3   0        561.45        491.88         6.95 o                         
   9   3   0        505.48        593.09         9.62 o                         
  10   3   0         12.57         15.62         3.03 o                         
  11   3   0         55.43         75.08         5.30 o                         
  12   3   0         22.93         24.64         4.25 o                         
  13   3   0         26.15         22.21         5.21 o                         
  14   3   0        128.70        144.61        10.10 o                         
  15   3   0         35.55         46.89         8.15 o                         
  16   3   0         11.98         17.16         7.49 o                         
   0   4   0        837.87        884.01        10.54 o                         
   1   4   0       3498.53       3682.72        47.28 o                         
   2   4   0      16964.33      18030.10       217.66 o                         
   3   4   0          0.57         -0.31         1.00 o                         
   4   4   0         81.39        106.91         2.61 o                         
   5   4   0         21.12         23.86         1.61 o                         
   6   4   0       2654.64       2641.81        24.69 o                         
   7   4   0        882.27        903.09         9.56 o                         
   8   4   0         30.80         30.96         2.70 o                         
   9   4   0       1951.08       1909.13        19.12 o                         
  10   4   0         89.29         76.50         3.98 o                         
  11   4   0         13.37          5.28         3.29 o                         
  12   4   0        188.69        190.49         8.47 o                         
  13   4   0          1.94          1.61         5.59 o                         
  14   4   0         97.81        102.79        11.29 o                         
  15   4   0          5.64          6.77         6.66 o                         
  16   4   0          0.63          2.86         7.08 o                         
   1   5   0       2444.26       2573.27        28.40 o                         
   2   5   0       2825.72       2999.23        24.98 o                         
   3   5   0       3988.12       4463.43        34.01 o                         
   4   5   0        106.48         83.79         2.69 o                         
   5   5   0        873.76        969.04        14.19 o                         
   6   5   0        658.30        724.30         9.63 o                         
   7   5   0        519.08        531.12         6.79 o                         
   8   5   0       2761.95       2791.51        25.34 o                         
   9   5   0        799.74        766.24         9.92 o                         
  10   5   0        431.42        458.05        12.61 o                         
  11   5   0         69.24         78.34         5.76 o                         
  12   5   0         60.07         56.19         5.67 o                         
  13   5   0          0.86          0.63         5.14 o                         
  14   5   0          4.79         10.96         6.02 o                         
  15   5   0          0.02         10.26         9.29 o                         
  16   5   0         47.04         66.56         9.12 o                         
   0   6   0      11480.63      12332.76       129.93 o                         
   1   6   0        592.58        516.09         6.22 o                         
   2   6   0         41.40         41.85         1.84 o                         
   3   6   0       4366.39       4923.31        45.50 o                         
   4   6   0       1765.72       1861.99        16.75 o                         
   5   6   0        855.42        793.51         9.46 o                         
   6   6   0       1732.63       1596.51        14.65 o                         
   7   6   0        465.23        423.76         6.71 o                         
   8   6   0         29.24         27.92         3.10 o                         
   9   6   0         96.84        103.03         4.21 o                         
  10   6   0          3.48         -0.72         3.63 o                         
  11   6   0         23.44         30.45         4.74 o                         
  12   6   0         33.87         25.05         4.98 o                         
  13   6   0          0.11         -1.57         4.46 o                         
  14   6   0         22.92         22.65         7.61 o                         
  15   6   0          6.87         14.68         9.58 o                         
   1   7   0       4210.42       4583.34        40.36 o                         
   2   7   0          0.45          7.05         1.33 o                         
   3   7   0         20.53         21.85         1.31 o                         
   4   7   0       1603.62       1803.46        27.67 o                         
   5   7   0        883.11        894.81        10.31 o                         
   6   7   0        125.16         98.58         3.39 o                         
   7   7   0         46.05         41.61         4.36 o                         
   8   7   0        420.49        377.62         6.55 o                         
   9   7   0        239.50        224.38         8.77 o                         
  10   7   0         16.12          8.34         6.16 o                         
  11   7   0        344.12        322.04        10.02 o                         
  12   7   0          0.74         -1.22         4.08 o                         
  13   7   0          6.40         14.18         5.08 o                         
  14   7   0          2.70         -2.80         6.66 o                         
  15   7   0         26.53         42.48        10.02 o                         
   0   8   0        597.98        621.35        10.11 o                         
   1   8   0        120.13        152.81         4.09 o                         
   2   8   0        697.26        737.89         9.82 o                         
   3   8   0          3.21          4.12         1.09 o                         
   4   8   0        652.52        768.05         9.16 o                         
   5   8   0        178.33        151.22         4.57 o                         
   6   8   0        619.63        584.34         8.44 o                         
   7   8   0        437.51        380.51         7.02 o                         
   8   8   0         64.30         51.01         5.02 o                         
   9   8   0          1.69          1.70         3.78 o                         
  10   8   0         59.60         53.17         5.48 o                         
  11   8   0        426.15        438.63        11.74 o                         
  12   8   0        126.10        125.93         7.63 o                         
  13   8   0         22.83         19.80         5.40 o                         
  14   8   0         29.67         27.85        10.30 o                         
  15   8   0         41.14         53.74         8.56 o                         
   1   9   0       1650.82       1704.41        15.65 o                         
   2   9   0        930.61       1078.78        13.03 o                         
   3   9   0        766.20        804.97        11.35 o                         
   4   9   0        121.60        116.11         3.20 o                         
   5   9   0          4.99          1.09         1.69 o                         
   6   9   0         76.04         97.10         4.63 o                         
   7   9   0        399.31        363.15         8.68 o                         
   8   9   0        448.87        423.53         7.91 o                         
   9   9   0         31.93         43.07         4.80 o                         
  10   9   0        107.36         98.42         6.32 o                         
  11   9   0         10.14         12.18         4.58 o                         
  12   9   0          1.71          8.96         4.82 o                         
  13   9   0          6.22          3.45         5.08 o                         
  14   9   0          7.13         10.65         6.67 o                         
  15   9   0         56.94         81.05         9.46 o                         
   0  10   0         19.47         13.81         1.99 o                         
   1  10   0         57.03         62.66         2.49 o                         
   2  10   0       1324.48       1369.90        22.62 o                         
   3  10   0        363.63        404.17         9.96 o                         
   4  10   0        522.74        533.90         7.09 o                         
   5  10   0        389.85        351.92         7.45 o                         
   6  10   0       1361.61       1255.41        17.86 o                         
   7  10   0         13.50         19.01         3.50 o                         
   8  10   0         55.09         54.41         4.71 o                         
   9  10   0        183.37        214.73         8.11 o                         
  10  10   0        157.14        137.79         7.02 o                         
  11  10   0          1.01          1.89         4.32 o                         
  12  10   0        382.07        393.89        12.51 o                         
  13  10   0          7.21          8.63         5.31 o                         
  14  10   0         99.53        117.42        11.94 o                         
   1  11   0       1542.11       1561.34        13.00 o                         
   2  11   0       1996.08       2042.04        26.57 o                         
   3  11   0          6.00          6.68         4.44 o                         
   4  11   0        181.87        162.69        10.34 o                         
   5  11   0          4.38          1.47         2.56 o                         
   6  11   0        113.41        136.93         5.46 o                         
   7  11   0          6.65          3.05         3.20 o                         
   8  11   0         28.63         35.95         4.31 o                         
   9  11   0         84.08         78.50         6.51 o                         
  10  11   0        205.73        214.23        10.39 o                         
  11  11   0         16.89         14.64         5.92 o                         
  12  11   0          6.80          2.19         5.64 o                         
  13  11   0         27.16         46.35         7.60 o                         
  14  11   0          2.12          8.38         7.89 o                         
   0  12   0        379.45        405.48         8.87 o                         
   1  12   0        939.97        918.47        10.47 o                         
   2  12   0        177.70        187.17         6.28 o                         
   3  12   0        928.15        814.05        16.79 o                         
   4  12   0        111.45         87.88         4.40 o                         
   5  12   0        173.78        125.90         5.72 o                         
   6  12   0          0.05         -3.23         3.23 o                         
   7  12   0        445.91        474.64        11.92 o                         
   8  12   0        332.97        340.02        10.82 o                         
   9  12   0         29.50         30.20        10.70 o                         
  10  12   0        140.23        126.71         9.23 o                         
  11  12   0         25.05         21.22         9.27 o                         
  12  12   0         11.96         25.47         6.39 o                         
  13  12   0         13.03         15.64         6.57 o                         
   1  13   0        960.79        982.44        12.94 o                         
   2  13   0        191.55        223.74        10.32 o                         
   3  13   0         32.69         31.79         4.97 o                         
   4  13   0         38.33         36.25         5.87 o                         
   5  13   0        282.02        279.56         7.88 o                         
   6  13   0         11.02          6.65         4.86 o                         
   7  13   0        139.43        163.24        10.09 o                         
   8  13   0         12.69          1.88         5.08 o                         
   9  13   0         72.22         73.20        11.25 o                         
  10  13   0        176.17        155.13         9.01 o                         
  11  13   0         80.48         81.82         7.75 o                         
  12  13   0          3.48         16.85         6.40 o                         
  13  13   0          9.57         20.05         7.01 o                         
   0  14   0        293.42        294.03         9.23 o                         
   1  14   0        137.62        112.39         5.33 o                         
   2  14   0         23.74         20.51         5.36 o                         
   3  14   0        291.55        265.14        11.18 o                         
   4  14   0        106.94         89.00         7.53 o                         
   5  14   0        767.75        720.95        20.20 o                         
   6  14   0        396.04        385.24        17.34 o                         
   7  14   0        127.50        132.18         7.27 o                         
   8  14   0          0.90         -3.01         4.99 o                         
   9  14   0          4.19         -3.12         4.60 o                         
  10  14   0          7.35          0.36        10.48 o                         
  11  14   0         47.13         75.83        14.68 o                         
  12  14   0         11.04          6.48         6.53 o                         
   1  15   0         56.08         51.68         7.33 o                         
   2  15   0         96.43         95.52        12.91 o                         
   3  15   0         40.28         19.72         5.42 o                         
   4  15   0         65.21         73.34        11.90 o                         
   5  15   0         57.00         51.55         7.08 o                         
   6  15   0          0.10         -2.99         5.67 o                         
   7  15   0         54.28         39.90         7.87 o                         
   8  15   0         24.56         23.69         7.37 o                         
   9  15   0         34.23         37.56         8.61 o                         
  10  15   0         10.20         -5.89         7.34 o                         
  11  15   0          0.93         -0.46        11.38 o                         
   0  16   0        263.54        303.59        22.53 o                         
   1  16   0        261.40        294.43        16.57 o                         
   2  16   0         18.67         17.31         9.54 o                         
   3  16   0         21.52         13.77         8.38 o                         
   4  16   0         22.53         11.74         5.63 o                         
   5  16   0         37.19         36.05         7.07 o                         
   6  16   0        178.09        192.36        12.04 o                         
   7  16   0        106.09        103.04         9.97 o                         
   8  16   0          0.07          6.16         9.65 o                         
   9  16   0          3.21          9.54         7.90 o                         
  10  16   0          0.01         -7.03         7.03 o                         
  11  16   0          3.79          6.08         8.13 o                         
   1  17   0        111.05        120.94        17.11 o                         
   2  17   0          3.26          6.97         6.05 o                         
   3  17   0         90.55        109.80        12.59 o                         
   4  17   0         79.64         86.63         8.45 o                         
   5  17   0         19.13          7.81         6.64 o                         
   6  17   0         19.84         16.43         7.05 o                         
   7  17   0        101.68        127.42        11.17 o                         
   8  17   0          5.53          7.00        16.39 o                         
   9  17   0          7.66         10.00         7.95 o                         
  10  17   0         15.01         22.60         9.01 o                         
   0  18   0         51.02         69.31        14.63 o                         
   1  18   0        263.85        322.26        25.70 o                         
   2  18   0         87.80         87.00        17.23 o                         
   3  18   0        202.39        217.70        11.67 o                         
   4  18   0          3.85          1.77         6.53 o                         
   5  18   0         18.20         26.15         7.52 o                         
   6  18   0         20.53         14.24        21.43 o                         
   7  18   0          0.38          5.67         8.07 o                         
   8  18   0          0.09          2.62        10.75 o                         
   9  18   0          0.23          6.11        13.42 o                         
   1  19   0         13.04         19.24        13.94 o                         
   2  19   0         94.73         84.18        16.48 o                         
   3  19   0         37.46         33.19        15.27 o                         
   4  19   0         20.79         27.30        11.26 o                         
   5  19   0        115.13        117.41        10.50 o                         
   6  19   0         12.89          3.71         7.31 o                         
   7  19   0          5.94         15.62         7.82 o                         
   1  20   0         25.09         32.21        14.63 o                         
   2  20   0          1.27         -4.38        12.33 o                         
   3  20   0          0.16          4.32        12.39 o                         
   4  20   0         15.37          4.84        13.14 o                         
   5  20   0         60.54         60.66         8.83 o                         
   6  20   0          0.14        -12.45        12.45 o                         
   2  21   0          1.95         11.64        13.83 o                         
   3  21   0          9.73          8.70        13.14 o                         
 -15   0   1         30.45         33.89         9.01 o                         
 -13   0   1         70.34         79.54         8.91 o                         
 -11   0   1       1420.28       1322.62        31.78 o                         
  -9   0   1        174.06        209.95         8.07 o                         
  -7   0   1          7.35         -1.11         2.35 o                         
  -5   0   1        127.74         87.44         4.11 o                         
  -3   0   1      29501.72      31395.40       451.97 o                         
  -1   0   1       4173.47       2513.75        54.45 o                         
   1   0   1        276.51        245.32         6.12 o                         
   3   0   1      14178.26      14342.86       131.73 o                         
   5   0   1       1729.16       1984.92        23.56 o                         
   7   0   1        575.89        763.77        12.24 o                         
   9   0   1         12.67         17.20         2.97 o                         
  11   0   1        344.25        273.95        12.87 o                         
  13   0   1         33.37         34.27         7.69 o                         
  15   0   1        387.48        438.27        19.68 o                         
 -16   1   1         12.57         15.39         7.45 o                         
 -15   1   1         63.99         60.50         7.33 o                         
 -14   1   1         30.16         29.05         5.76 o                         
 -13   1   1        107.91        129.70         7.39 o                         
 -12   1   1         16.97          8.17         3.84 o                         
 -11   1   1        306.05        289.40         8.10 o                         
 -10   1   1        160.63        161.92         5.60 o                         
  -9   1   1          6.64         -0.49         2.83 o                         
  -8   1   1       1805.19       1912.81        27.85 o                         
  -7   1   1       1106.34       1116.43        12.87 o                         
  -6   1   1        597.90        618.62         8.17 o                         
  -5   1   1        361.20        392.69         8.12 o                         
  -4   1   1       2861.45       2955.78        32.49 o                         
  -3   1   1       2390.10       2460.50        26.82 o                         
  -2   1   1       5044.81       5457.60        56.65 o                         
  -1   1   1       6633.47       6205.15       158.85 o                         
   0   1   1       6955.18       5027.79       108.21 o                         
   1   1   1       9304.31       9985.10        89.35 o                         
   2   1   1      32876.78      34120.96       198.15 o                         
   3   1   1         45.00         57.94         1.92 o                         
   4   1   1       4147.21       4632.64        31.53 o                         
   5   1   1       1191.57       1323.50        11.20 o                         
   6   1   1        847.74       1091.00        10.00 o                         
   7   1   1       1000.76       1071.20        10.23 o                         
   8   1   1        894.71        874.26         9.26 o                         
   9   1   1        684.85        513.41         7.49 o                         
  10   1   1        125.47        121.53         5.00 o                         
  11   1   1          0.14         -3.46         3.46 o                         
  12   1   1        158.64        140.94         7.86 o                         
  13   1   1         35.41         34.76         5.52 o                         
  14   1   1         17.68          9.14         5.38 o                         
  15   1   1          0.09         -0.44         6.83 o                         
  16   1   1         12.29         25.33         7.79 o                         
 -16   2   1         34.97         47.79        14.42 o                         
 -15   2   1          1.97         -2.01        12.67 o                         
 -14   2   1         15.22          0.22         5.33 o                         
 -13   2   1         13.88         32.97         5.58 o                         
 -12   2   1         13.58         14.96         4.03 o                         
 -11   2   1         44.86         57.59         4.68 o                         
 -10   2   1        428.99        428.83         8.80 o                         
  -9   2   1        270.61        261.21         6.83 o                         
  -8   2   1        504.76        498.39         9.81 o                         
  -7   2   1          3.77          7.73         2.05 o                         
  -6   2   1        373.63        411.50         6.36 o                         
  -5   2   1        617.47        722.73         9.26 o                         
  -4   2   1       9064.13       9324.01        86.11 o                         
  -3   2   1       4258.72       4720.82        49.63 o                         
  -2   2   1      14133.96      14395.10       153.54 o                         
  -1   2   1       1025.05       1034.28         8.82 o                         
   0   2   1         56.91         90.49         1.63 o                         
   1   2   1      17792.89      20128.92       128.30 o                         
   2   2   1         20.69         29.12         1.32 o                         
   3   2   1       6851.44       7553.72        47.63 o                         
   4   2   1         85.19         64.28         1.99 o                         
   5   2   1       1543.78       1686.31        13.68 o                         
   6   2   1       1150.64       1385.10        15.73 o                         
   7   2   1         14.88         21.89         1.85 o                         
   8   2   1        178.46        139.21         3.87 o                         
   9   2   1        377.60        416.52         7.13 o                         
  10   2   1         57.21         48.89         3.57 o                         
  11   2   1         44.83         32.56         4.13 o                         
  12   2   1        238.51        250.18         9.19 o                         
  13   2   1         25.08         18.74         5.12 o                         
  14   2   1         33.22         32.05         7.50 o                         
  15   2   1          6.89          8.19         6.89 o                         
  16   2   1         13.55          4.69         7.41 o                         
 -16   3   1         15.14         16.02        10.46 o                         
 -15   3   1          8.77          8.39         6.73 o                         
 -14   3   1        192.75        223.03        11.81 o                         
 -13   3   1          0.54         -3.86         3.86 o                         
 -12   3   1        214.42        215.10         7.54 o                         
 -11   3   1        175.60        155.36         5.75 o                         
 -10   3   1        625.59        583.03         9.76 o                         
  -9   3   1          0.81          0.27         2.60 o                         
  -8   3   1       1649.22       1678.37        18.17 o                         
  -7   3   1          1.56          0.63         1.76 o                         
  -6   3   1       1490.58       1475.89        25.53 o                         
  -5   3   1       2815.19       2932.25        29.28 o                         
  -4   3   1        375.93        415.62         5.41 o                         
  -3   3   1        528.11        591.00         7.19 o                         
  -2   3   1       3376.75       3509.41        33.44 o                         
  -1   3   1       6383.77       6900.02        49.11 o                         
   0   3   1        777.73        878.34         6.79 o                         
   1   3   1       1744.57       1763.94        11.89 o                         
   2   3   1       1643.64       1670.48        11.81 o                         
   3   3   1       8278.18       8979.88        62.75 o                         
   4   3   1        169.31        137.70         2.43 o                         
   5   3   1        186.38        266.10         3.84 o                         
   6   3   1       1363.28       1336.94        11.74 o                         
   7   3   1       1077.90       1093.92        11.06 o                         
   8   3   1       1716.03       1869.87        19.98 o                         
   9   3   1        517.19        463.98        10.94 o                         
  10   3   1        119.02        125.70         4.87 o                         
  11   3   1         41.84         37.83         4.11 o                         
  12   3   1        117.80        145.34         7.48 o                         
  13   3   1        136.85        141.79        13.86 o                         
  14   3   1         62.82         63.85         8.34 o                         
  15   3   1         36.09         46.70         7.99 o                         
  16   3   1         30.66         37.94         8.68 o                         
 -16   4   1          0.45         -4.89         6.79 o                         
 -15   4   1         35.20         29.61         7.55 o                         
 -14   4   1          5.72          1.51         5.80 o                         
 -13   4   1          6.06         12.01         4.72 o                         
 -12   4   1         50.65         52.56         4.86 o                         
 -11   4   1          6.81         -2.99         3.54 o                         
 -10   4   1        132.24        127.12         5.94 o                         
  -9   4   1       3796.44       3722.78        35.86 o                         
  -8   4   1       1403.24       1362.42        15.54 o                         
  -7   4   1        105.40        102.40         4.66 o                         
  -6   4   1       1953.17       2061.90        18.81 o                         
  -5   4   1        606.67        626.75         9.80 o                         
  -4   4   1         27.76         32.20         1.80 o                         
  -3   4   1       8452.34       8723.44       105.88 o                         
  -2   4   1         42.12         50.92         1.25 o                         
  -1   4   1        378.30        379.75         3.60 o                         
   0   4   1       1579.23       1714.36        12.87 o                         
   1   4   1       1336.91       1317.36        10.95 o                         
   2   4   1        117.92        145.19         2.03 o                         
   3   4   1        575.31        474.36         5.19 o                         
   4   4   1       2361.59       2531.63        19.14 o                         
   5   4   1        422.80        504.94         5.47 o                         
   6   4   1        635.53        850.74         8.81 o                         
   7   4   1        259.56        242.23         4.54 o                         
   8   4   1        746.92        774.23         9.62 o                         
   9   4   1        870.43        844.66        12.39 o                         
  10   4   1         54.76         35.20         3.28 o                         
  11   4   1          2.35          3.20         3.26 o                         
  12   4   1        177.79        201.27         8.57 o                         
  13   4   1         35.52         39.75        11.20 o                         
  14   4   1         24.48         25.20         7.44 o                         
  15   4   1         44.45         55.27        10.68 o                         
  16   4   1          6.08          7.86         7.12 o                         
 -16   5   1          0.01          8.35         7.19 o                         
 -15   5   1         16.74         17.97         6.81 o                         
 -14   5   1          4.08          9.55         5.82 o                         
 -13   5   1          0.61         -0.64         4.53 o                         
 -12   5   1         17.98         16.47         4.54 o                         
 -11   5   1          0.04          3.30         3.23 o                         
 -10   5   1        134.15        113.51         4.60 o                         
  -9   5   1        928.90        996.06        13.04 o                         
  -8   5   1         44.26         39.45         3.22 o                         
  -7   5   1         76.63         63.96         3.09 o                         
  -6   5   1        295.45        275.13         5.63 o                         
  -5   5   1       4063.24       4339.63        58.42 o                         
  -4   5   1        249.44        287.98         4.26 o                         
  -3   5   1       3605.84       3822.20        37.71 o                         
  -2   5   1       5061.44       5190.28        45.01 o                         
  -1   5   1        727.41        793.34         8.64 o                         
   0   5   1      10946.96      12111.64        85.17 o                         
   1   5   1       2648.67       2658.84        20.95 o                         
   2   5   1        159.68        203.64         2.76 o                         
   3   5   1       4065.61       5012.83        34.60 o                         
   4   5   1       1571.03       1943.33        15.10 o                         
   5   5   1         10.48         21.57         1.85 o                         
   6   5   1        672.54        679.19         8.54 o                         
   7   5   1       4384.99       4463.20        35.55 o                         
   8   5   1          3.22         -2.05         2.05 o                         
   9   5   1        351.21        351.47        10.08 o                         
  10   5   1          0.03         -0.39         3.08 o                         
  11   5   1          3.11          3.10         6.77 o                         
  12   5   1         25.95         18.24         4.68 o                         
  13   5   1         66.75         74.80         7.84 o                         
  14   5   1          0.90          0.82         6.01 o                         
  15   5   1          0.30         -5.17        10.93 o                         
 -16   6   1         17.14         33.31         8.38 o                         
 -15   6   1          9.92         10.28         6.46 o                         
 -14   6   1          3.23          6.79         5.96 o                         
 -13   6   1          5.76          2.56         4.57 o                         
 -12   6   1          8.22          6.00         4.48 o                         
 -11   6   1          3.65         -2.03         3.77 o                         
 -10   6   1        153.64        124.67         6.45 o                         
  -9   6   1        240.61        224.11         5.14 o                         
  -8   6   1         12.27          8.43         2.27 o                         
  -7   6   1       1394.70       1334.31        23.17 o                         
  -6   6   1       1618.33       1572.90        16.13 o                         
  -5   6   1        163.50        188.02         3.76 o                         
  -4   6   1         11.37          7.93         0.94 o                         
  -3   6   1       8696.01       9536.65        81.64 o                         
  -2   6   1        768.98        801.35         8.09 o                         
  -1   6   1          7.62          6.16         0.58 o                         
   0   6   1       1953.60       2000.13        15.28 o                         
   1   6   1       1179.43       1406.94        13.84 o                         
   2   6   1       4103.19       4381.51        31.54 o                         
   3   6   1      10377.26      11502.32        99.23 o                         
   4   6   1        312.22        255.33         3.87 o                         
   5   6   1        444.23        413.16         8.99 o                         
   6   6   1        140.87        128.66         4.31 o                         
   7   6   1        218.70        226.06         4.79 o                         
   8   6   1        196.84        185.18         4.77 o                         
   9   6   1        468.48        443.29         7.71 o                         
  10   6   1        252.32        259.02         8.67 o                         
  11   6   1          1.26          8.52         4.24 o                         
  12   6   1         61.48         63.59         5.94 o                         
  13   6   1          1.64          9.08         5.52 o                         
  14   6   1         49.44         59.33         8.78 o                         
  15   6   1         21.18         24.60         7.54 o                         
 -15   7   1          0.05          2.06         6.58 o                         
 -14   7   1         27.09         31.56        10.39 o                         
 -13   7   1         79.47         75.37         6.60 o                         
 -12   7   1         60.26         57.13         5.87 o                         
 -11   7   1          6.70          2.14         4.25 o                         
 -10   7   1         93.96         88.97         5.96 o                         
  -9   7   1         50.99         40.45         3.45 o                         
  -8   7   1       2143.78       2085.73        19.66 o                         
  -7   7   1         28.61         35.12         2.42 o                         
  -6   7   1         69.98         48.50         2.95 o                         
  -5   7   1         29.27         41.82         1.84 o                         
  -4   7   1       2504.07       2533.19        22.01 o                         
  -3   7   1         34.10         51.04         1.68 o                         
  -2   7   1        724.30        643.20         7.05 o                         
  -1   7   1       3039.32       3287.53        23.98 o                         
   0   7   1         29.50         34.82         1.12 o                         
   1   7   1        253.02        322.21         4.72 o                         
   2   7   1        414.51        377.26         6.75 o                         
   3   7   1        977.24       1006.31        12.28 o                         
   4   7   1         70.90         58.49         2.39 o                         
   5   7   1        214.52        225.66         4.29 o                         
   6   7   1        399.34        390.87         6.84 o                         
   7   7   1        159.55        136.72         4.27 o                         
   8   7   1        280.84        266.77         6.77 o                         
   9   7   1        166.85        174.17         7.36 o                         
  10   7   1         35.06         42.68         5.11 o                         
  11   7   1         52.23         36.15         5.13 o                         
  12   7   1          8.78          7.07         4.62 o                         
  13   7   1         21.55         26.43         6.61 o                         
  14   7   1         57.48         64.48         8.16 o                         
  15   7   1          0.29         -6.16         6.16 o                         
 -15   8   1          1.36          8.30         6.72 o                         
 -14   8   1          9.05         18.56         5.72 o                         
 -13   8   1         40.97         44.34         6.16 o                         
 -12   8   1         29.41         29.22         5.15 o                         
 -11   8   1         65.51         79.22         6.22 o                         
 -10   8   1        447.08        435.32        11.26 o                         
  -9   8   1         75.43         68.44         5.32 o                         
  -8   8   1        277.15        299.98         6.86 o                         
  -7   8   1        101.88         86.02         3.66 o                         
  -6   8   1        373.72        373.84         5.35 o                         
  -5   8   1        417.93        415.33         7.31 o                         
  -4   8   1         31.10         41.70         1.71 o                         
  -3   8   1       1028.48        960.19         9.35 o                         
  -2   8   1         29.88         33.86         1.26 o                         
  -1   8   1         20.86         40.32         1.53 o                         
   0   8   1       4204.87       4664.70        33.54 o                         
   1   8   1       1049.38       1094.33        11.66 o                         
   2   8   1        186.68        161.53         3.95 o                         
   3   8   1        150.10        152.39         2.90 o                         
   4   8   1        520.31        479.30         6.60 o                         
   5   8   1        357.82        334.21         6.57 o                         
   6   8   1         69.78         61.92         3.11 o                         
   7   8   1          1.52         -1.94         1.94 o                         
   8   8   1       2987.16       2806.49        30.65 o                         
   9   8   1          0.00          1.65         3.68 o                         
  10   8   1         10.67          5.77         4.19 o                         
  11   8   1         10.64         10.51         4.63 o                         
  12   8   1         41.73         38.83         5.71 o                         
  13   8   1         45.53         44.88         6.16 o                         
  14   8   1         54.00         60.15         8.36 o                         
  15   8   1          0.90         10.56         7.00 o                         
 -15   9   1         22.32         24.97         7.43 o                         
 -14   9   1        137.36        134.54        10.60 o                         
 -13   9   1          2.97          0.82         4.92 o                         
 -12   9   1         16.62         15.12         4.84 o                         
 -11   9   1        211.83        194.87         8.67 o                         
 -10   9   1        466.02        439.14        12.86 o                         
  -9   9   1         92.46         71.20         5.34 o                         
  -8   9   1          0.07         -2.47         2.47 o                         
  -7   9   1          2.64         -3.70         3.70 o                         
  -6   9   1         42.67         52.30         3.71 o                         
  -5   9   1         19.05         18.13         2.17 o                         
  -4   9   1       1088.43       1150.40        12.97 o                         
  -3   9   1         16.71         22.77         2.17 o                         
  -2   9   1       1373.17       1385.04        12.75 o                         
  -1   9   1        144.43        143.16         2.49 o                         
   0   9   1       1889.56       1920.72        14.85 o                         
   1   9   1          6.22          8.74         2.35 o                         
   2   9   1        452.89        472.27        10.21 o                         
   3   9   1         26.59         36.27         1.78 o                         
   4   9   1        323.16        351.56         5.50 o                         
   5   9   1          2.26          5.83         2.34 o                         
   6   9   1         71.53         77.04         4.20 o                         
   7   9   1        502.62        449.99         9.80 o                         
   8   9   1         96.26         83.56         7.70 o                         
   9   9   1        276.62        316.00         9.50 o                         
  10   9   1         63.01         67.22         5.75 o                         
  11   9   1          3.54         14.96         4.75 o                         
  12   9   1        104.73        110.07         7.25 o                         
  13   9   1        152.70        179.89         9.06 o                         
  14   9   1         97.47         92.75         9.26 o                         
 -14  10   1          1.86         -2.85         6.15 o                         
 -13  10   1          0.23          8.02         5.94 o                         
 -12  10   1        248.71        311.05        11.03 o                         
 -11  10   1          0.15          0.04         4.32 o                         
 -10  10   1         12.02         11.52         4.62 o                         
  -9  10   1        768.93        702.04        17.56 o                         
  -8  10   1         62.58         57.10         4.62 o                         
  -7  10   1        146.22        129.92         5.64 o                         
  -6  10   1        116.04        124.12         5.24 o                         
  -5  10   1        492.99        508.28         9.20 o                         
  -4  10   1         38.91         43.98         2.13 o                         
  -3  10   1        394.60        368.21         5.74 o                         
  -2  10   1        304.67        288.67         4.12 o                         
  -1  10   1          1.37          2.10         1.11 o                         
   0  10   1         80.97         65.92         3.47 o                         
   1  10   1        724.12        732.78        10.22 o                         
   2  10   1         55.00         75.03         4.22 o                         
   3  10   1        111.77         76.62         3.75 o                         
   4  10   1          0.02         -1.40         1.54 o                         
   5  10   1         56.52         62.41         3.71 o                         
   6  10   1          7.98          2.94         5.06 o                         
   7  10   1        201.12        214.63         7.12 o                         
   8  10   1        485.89        510.19        11.26 o                         
   9  10   1        623.81        608.12        13.06 o                         
  10  10   1         30.70         46.97         5.34 o                         
  11  10   1         23.48         27.09         5.23 o                         
  12  10   1         30.57         28.91         6.69 o                         
  13  10   1          0.00          6.18         7.99 o                         
  14  10   1          8.93         14.63         8.65 o                         
 -14  11   1         18.31         27.80         7.13 o                         
 -13  11   1         14.72         19.59         6.42 o                         
 -12  11   1         27.71         29.50         6.51 o                         
 -11  11   1         18.04         14.18         7.48 o                         
 -10  11   1        391.82        414.33        13.24 o                         
  -9  11   1         12.45          1.88         4.30 o                         
  -8  11   1          8.65          3.04         4.00 o                         
  -7  11   1        300.90        314.32         9.70 o                         
  -6  11   1         25.15         27.28         4.67 o                         
  -5  11   1       1253.08       1246.13        20.14 o                         
  -4  11   1         87.43         80.48         4.37 o                         
  -3  11   1        118.24         93.45         2.96 o                         
  -2  11   1        403.34        391.29         6.55 o                         
  -1  11   1        117.80        107.61         2.76 o                         
   0  11   1        317.41        313.63         7.41 o                         
   1  11   1        322.04        309.79        10.91 o                         
   2  11   1        207.47        211.01         6.39 o                         
   3  11   1        363.74        371.26         9.91 o                         
   4  11   1          3.98         -2.37         2.37 o                         
   5  11   1         64.99         45.93         3.41 o                         
   6  11   1         76.07         76.85         5.45 o                         
   7  11   1        113.09        124.40         5.85 o                         
   8  11   1         30.12         28.20         4.67 o                         
   9  11   1         12.74         12.10         5.58 o                         
  10  11   1        120.79        146.56         8.60 o                         
  11  11   1          5.48         -2.91         6.81 o                         
  12  11   1          3.55         -2.62         5.48 o                         
  13  11   1         77.29         75.53         9.98 o                         
  14  11   1         70.21         93.51        11.30 o                         
 -13  12   1          2.51          0.08         5.98 o                         
 -12  12   1          5.66          5.21         8.29 o                         
 -11  12   1         52.51         50.52         6.86 o                         
 -10  12   1         86.72        105.12         7.84 o                         
  -9  12   1        276.56        305.10        10.99 o                         
  -8  12   1          6.33          9.05         4.36 o                         
  -7  12   1          0.76          1.32         3.72 o                         
  -6  12   1         22.80         16.68         5.13 o                         
  -5  12   1        239.57        239.89         7.47 o                         
  -4  12   1          3.56          9.06         2.60 o                         
  -3  12   1        136.82        177.22         7.81 o                         
  -2  12   1          0.39         -2.32         2.32 o                         
  -1  12   1        464.68        446.08         7.32 o                         
   0  12   1        293.07        302.49         6.25 o                         
   1  12   1         31.11         33.66         3.14 o                         
   2  12   1         11.04          8.20         2.98 o                         
   3  12   1        368.66        378.07        12.43 o                         
   4  12   1          5.65          4.66         2.48 o                         
   5  12   1          1.92          2.52         2.92 o                         
   6  12   1        350.95        351.86         9.67 o                         
   7  12   1          6.57          6.30         7.18 o                         
   8  12   1        210.64        215.43         9.07 o                         
   9  12   1         29.69         38.13         5.80 o                         
  10  12   1          0.01          4.92         5.13 o                         
  11  12   1          1.37         -4.96         4.96 o                         
  12  12   1          2.08         -3.66         5.51 o                         
  13  12   1          7.64         10.69         6.35 o                         
 -13  13   1         50.22         54.25        12.34 o                         
 -12  13   1         11.16         21.39         6.37 o                         
 -11  13   1         11.08         -0.30         8.04 o                         
 -10  13   1         44.94         59.98         6.80 o                         
  -9  13   1          5.29          2.29         4.65 o                         
  -8  13   1        694.58        642.44        15.24 o                         
  -7  13   1         97.79         94.89        10.73 o                         
  -6  13   1        253.82        262.41        10.86 o                         
  -5  13   1         43.58         46.86         4.00 o                         
  -4  13   1        422.58        437.14         9.32 o                         
  -3  13   1          6.35          0.11         4.09 o                         
  -2  13   1         93.51         82.63         3.72 o                         
  -1  13   1       2742.61       2682.17        29.09 o                         
   0  13   1          0.56         -2.04         2.04 o                         
   1  13   1        599.58        550.83         9.44 o                         
   2  13   1         10.89         10.86         3.21 o                         
   3  13   1         45.76         30.11         5.50 o                         
   4  13   1        275.49        289.91        13.22 o                         
   5  13   1        267.64        220.12         7.04 o                         
   6  13   1        324.26        345.45        17.74 o                         
   7  13   1        173.41        158.02        10.90 o                         
   8  13   1         66.77         61.88         5.87 o                         
   9  13   1          1.02         -2.49         4.34 o                         
  10  13   1         27.95         16.83         6.22 o                         
  11  13   1         40.62         44.52         6.82 o                         
  12  13   1          0.62          2.41         6.34 o                         
  13  13   1         11.59         25.76        19.27 o                         
 -12  14   1         59.34         81.02        14.41 o                         
 -11  14   1          0.65          5.21         5.55 o                         
 -10  14   1         10.74          3.68         5.90 o                         
  -9  14   1          2.85         -0.57         4.58 o                         
  -8  14   1        144.47        121.94         9.06 o                         
  -7  14   1        363.89        347.22        12.97 o                         
  -6  14   1         13.58          3.26         6.92 o                         
  -5  14   1         90.41         93.21        11.73 o                         
  -4  14   1          2.01          4.36         4.67 o                         
  -3  14   1        154.77        122.38         7.93 o                         
  -2  14   1        214.32        219.08         7.93 o                         
  -1  14   1         90.73        123.56         4.44 o                         
   0  14   1         27.25         37.23         2.91 o                         
   1  14   1         34.77         46.58         3.93 o                         
   2  14   1        364.38        387.80        11.03 o                         
   3  14   1        592.77        574.57        16.50 o                         
   4  14   1         94.63         85.96         7.70 o                         
   5  14   1        242.74        250.02        12.54 o                         
   6  14   1          2.08          2.12         6.17 o                         
   7  14   1        262.61        240.56        17.93 o                         
   8  14   1        247.16        258.98         9.76 o                         
   9  14   1          8.88         11.15         4.88 o                         
  10  14   1         12.05         22.43        10.03 o                         
  11  14   1         30.08         34.17         6.53 o                         
  12  14   1         29.58         34.08         6.97 o                         
 -12  15   1          8.81         10.51         8.75 o                         
 -11  15   1         35.46         22.21         8.78 o                         
 -10  15   1          4.54          1.58         7.38 o                         
  -9  15   1          3.99         -3.29         7.02 o                         
  -8  15   1          1.30          3.32         9.28 o                         
  -7  15   1         39.45         23.91         7.12 o                         
  -6  15   1          0.42         -0.35         5.78 o                         
  -5  15   1         28.08         28.75         6.53 o                         
  -4  15   1          0.71         -4.11         4.11 o                         
  -3  15   1        133.50        141.00         8.84 o                         
  -2  15   1          2.75          5.02         8.82 o                         
  -1  15   1        160.46        166.06         5.16 o                         
   0  15   1        167.85        171.99         6.20 o                         
   1  15   1        187.68        205.01         8.11 o                         
   2  15   1         10.44          8.77         4.08 o                         
   3  15   1        162.68        161.24        11.96 o                         
   4  15   1         44.61         40.14         6.85 o                         
   5  15   1         70.20         77.43         8.28 o                         
   6  15   1        112.40        125.75         9.99 o                         
   7  15   1        121.65        127.64        10.40 o                         
   8  15   1         31.31         32.22         7.90 o                         
   9  15   1         29.68         31.68         8.57 o                         
  10  15   1         17.06         20.68         8.37 o                         
  11  15   1          3.55         -5.95         7.55 o                         
 -11  16   1         16.27         17.96         8.77 o                         
 -10  16   1         45.81         44.00         9.47 o                         
  -9  16   1         57.07         49.69         9.40 o                         
  -8  16   1          1.03          8.81         7.31 o                         
  -7  16   1          8.83          8.44         6.76 o                         
  -6  16   1          1.27         -5.73         5.73 o                         
  -5  16   1         75.24         88.24         8.55 o                         
  -4  16   1         17.65          9.97         6.89 o                         
  -3  16   1         74.29         99.98         7.77 o                         
  -2  16   1         16.55         25.40        11.38 o                         
  -1  16   1         10.86          7.64         4.24 o                         
   0  16   1          5.16          3.79         3.48 o                         
   1  16   1          8.54          5.62         3.99 o                         
   2  16   1          9.75         15.14         4.93 o                         
   3  16   1         29.70         16.37         9.94 o                         
   4  16   1          1.66          8.23         8.64 o                         
   5  16   1         11.65          5.46         6.37 o                         
   6  16   1         46.36         55.16        11.15 o                         
   7  16   1          0.26         -0.37         6.81 o                         
   8  16   1          0.20         -7.03         7.03 o                         
   9  16   1        143.57        158.08        12.94 o                         
  10  16   1          0.05          2.12         7.87 o                         
 -10  17   1          3.32         -2.72         7.67 o                         
  -9  17   1         18.41         12.06         8.08 o                         
  -8  17   1         51.53         46.78         9.45 o                         
  -7  17   1        130.39        147.65        11.63 o                         
  -6  17   1          0.19          3.03        13.34 o                         
  -5  17   1          4.84         17.49         6.70 o                         
  -4  17   1         31.22         34.19         6.96 o                         
  -3  17   1         80.91         84.12         7.81 o                         
  -2  17   1        117.79        121.49        15.10 o                         
  -1  17   1        126.05        115.01        16.42 o                         
   0  17   1          4.52          7.83         7.87 o                         
   1  17   1        265.40        292.26        10.09 o                         
   2  17   1          1.54         -0.79         6.91 o                         
   3  17   1          1.16          3.06         5.38 o                         
   4  17   1         43.73         44.90         9.42 o                         
   5  17   1          4.47         10.83         6.89 o                         
   6  17   1          2.87         -3.46         6.70 o                         
   7  17   1         37.35         39.77         8.69 o                         
   8  17   1         81.66         87.79        10.83 o                         
   9  17   1         35.07         18.63         8.64 o                         
  -9  18   1         12.48         11.47         8.16 o                         
  -8  18   1         38.93         33.36         9.97 o                         
  -7  18   1         11.03          4.36         7.72 o                         
  -6  18   1        104.95        126.85        11.01 o                         
  -5  18   1         40.22         48.35         8.18 o                         
  -4  18   1        195.63        209.66        14.98 o                         
  -3  18   1         58.39         73.95         8.12 o                         
  -2  18   1         80.32        117.08        18.03 o                         
  -1  18   1         20.24         10.31        10.60 o                         
   0  18   1         28.00         40.45        13.54 o                         
   1  18   1         66.15         72.66        15.50 o                         
   2  18   1        240.52        247.31        11.68 o                         
   3  18   1          4.67          7.91         6.33 o                         
   4  18   1         23.23         26.86         7.10 o                         
   5  18   1         20.03         17.58         7.21 o                         
   6  18   1        208.12        223.66        13.53 o                         
   7  18   1         26.65         30.62         8.47 o                         
   8  18   1          3.64         -6.78         6.78 o                         
  -7  19   1          0.05         -7.26         7.26 o                         
  -6  19   1          0.52         -6.51         6.51 o                         
  -5  19   1          0.44         10.13         7.66 o                         
  -4  19   1         29.39         40.41         7.60 o                         
  -3  19   1          2.49          0.29        12.85 o                         
  -2  19   1        104.78        127.97        19.07 o                         
  -1  19   1          0.49         -6.80        11.98 o                         
   0  19   1         84.56        100.14        17.57 o                         
   1  19   1         21.31         25.64        13.94 o                         
   2  19   1        186.61        196.30        21.78 o                         
   3  19   1         21.18         31.34        14.75 o                         
   4  19   1          0.16         -5.93         5.93 o                         
   5  19   1         13.06         12.97         7.28 o                         
   6  19   1         39.75         29.33         8.19 o                         
   7  19   1         11.93         12.42         8.00 o                         
  -6  20   1          0.38          3.82         8.82 o                         
  -5  20   1         17.23          7.89        13.31 o                         
  -4  20   1         24.46         14.06        14.46 o                         
  -3  20   1        107.26        108.21        19.13 o                         
  -2  20   1         28.35         26.50        14.06 o                         
  -1  20   1          0.15         -7.09        12.21 o                         
   2  20   1         66.80        127.39        20.80 o                         
   3  20   1          7.01        -12.45        12.45 o                         
   4  20   1          0.52        -11.98        11.98 o                         
   5  20   1          2.65         -2.11         6.66 o                         
  -3  21   1          2.16         -2.02        12.33 o                         
  -2  21   1          1.04        -10.14        10.14 o                         
   3  21   1          7.28         23.85        16.31 o                         
 -16   0   2          3.45         -1.42        12.01 o                         
 -14   0   2         80.41        102.32        10.68 o                         
 -12   0   2          9.46          8.41         6.18 o                         
 -10   0   2         81.39         72.02         7.39 o                         
  -8   0   2        100.16        112.93         5.77 o                         
  -6   0   2        960.04        694.70        15.13 o                         
  -4   0   2         67.63         61.60         5.62 o                         
  -2   0   2      34188.76      34827.54       505.79 o                         
   0   0   2      24048.90      25489.08       237.59 o                         
   2   0   2      16411.23      18164.93       134.98 o                         
   4   0   2       7883.89       8896.05        76.27 o                         
   6   0   2        249.01        312.57         5.30 o                         
   8   0   2        119.24        140.08         4.75 o                         
  10   0   2          8.93         10.88         5.77 o                         
  12   0   2        266.82        261.69        33.71 o                         
  14   0   2          8.57         -1.07         7.18 o                         
  16   0   2          1.04         -7.38        12.68 o                         
 -16   1   2          5.49         -3.02         6.81 o                         
 -15   1   2         15.17         17.76         6.24 o                         
 -14   1   2          5.77          2.46         4.81 o                         
 -13   1   2         22.47         20.48         4.34 o                         
 -12   1   2         70.43         82.58         6.07 o                         
 -11   1   2        173.29        142.82         6.97 o                         
 -10   1   2        149.84        138.86         7.54 o                         
  -9   1   2         85.94         83.11         4.44 o                         
  -8   1   2         37.58         16.99         3.23 o                         
  -7   1   2          0.85          0.40         1.96 o                         
  -6   1   2        419.18        416.40         7.74 o                         
  -5   1   2        503.23        562.22        15.00 o                         
  -4   1   2       8723.20       9510.24        98.38 o                         
  -3   1   2       2722.55       2699.38        29.25 o                         
  -2   1   2      25852.67      26591.80       274.32 o                         
  -1   1   2        517.65        600.83         6.38 o                         
   0   1   2        248.02        226.51         1.96 o                         
   1   1   2       2700.27       2856.23        19.29 o                         
   2   1   2       1115.09       1307.34         8.40 o                         
   3   1   2       1325.70       1283.19         8.55 o                         
   4   1   2      15818.22      16912.59       101.17 o                         
   5   1   2         84.88        110.35         2.69 o                         
   6   1   2          0.26         12.10         1.31 o                         
   7   1   2        185.23        185.34         3.45 o                         
   8   1   2        355.89        367.64         5.10 o                         
   9   1   2        509.08        497.30         6.66 o                         
  10   1   2         34.40         30.99         3.34 o                         
  11   1   2          8.70         -3.93         3.95 o                         
  12   1   2          1.23          4.15         4.31 o                         
  13   1   2          0.46          0.79         4.49 o                         
  14   1   2          1.59         -5.04         5.04 o                         
  15   1   2         61.43         85.66         9.36 o                         
  16   1   2          1.14         -1.30         6.83 o                         
 -16   2   2          1.99         15.95         7.56 o                         
 -15   2   2         11.75         19.14         7.13 o                         
 -14   2   2         95.55         86.07         8.26 o                         
 -13   2   2        227.72        230.75         8.75 o                         
 -12   2   2        222.19        220.60         7.66 o                         
 -11   2   2        191.72        176.00         7.51 o                         
 -10   2   2        299.55        274.25         8.04 o                         
  -9   2   2          0.24         -2.60         2.60 o                         
  -8   2   2        254.24        238.61         6.68 o                         
  -7   2   2       1839.12       1771.54        20.06 o                         
  -6   2   2        693.42        692.32        14.11 o                         
  -5   2   2          0.28          3.87         1.67 o                         
  -4   2   2        464.84        458.68         7.66 o                         
  -3   2   2       3484.03       3160.99        33.91 o                         
  -2   2   2         65.25         61.35         2.20 o                         
  -1   2   2        531.75        555.20         5.09 o                         
   0   2   2       2303.73       2660.77        18.88 o                         
   1   2   2       1540.85       1672.38        10.72 o                         
   2   2   2         30.14         43.50         0.88 o                         
   3   2   2         74.28         69.05         1.42 o                         
   4   2   2       2960.50       2968.99        19.98 o                         
   5   2   2          3.31         -0.85         1.06 o                         
   6   2   2        839.70        720.66         7.13 o                         
   7   2   2         50.62         49.37         2.66 o                         
   8   2   2        245.53        273.54         5.15 o                         
   9   2   2        305.94        368.39         6.19 o                         
  10   2   2          3.38          4.48         2.75 o                         
  11   2   2        451.75        417.28        11.19 o                         
  12   2   2         36.60         46.58         5.63 o                         
  13   2   2         23.71         22.43         6.58 o                         
  14   2   2          9.08         -1.59         5.77 o                         
  15   2   2         40.11         37.31         8.06 o                         
  16   2   2          0.34         -0.87         6.98 o                         
 -16   3   2         45.46         53.13        13.69 o                         
 -15   3   2          0.13         -0.46         9.56 o                         
 -14   3   2         53.90         63.77         8.29 o                         
 -13   3   2        115.32         97.45         5.94 o                         
 -12   3   2          1.99         -3.32         3.32 o                         
 -11   3   2        441.44        470.16        10.08 o                         
 -10   3   2         39.22         37.70         3.67 o                         
  -9   3   2        594.26        528.85         9.63 o                         
  -8   3   2         46.59         41.63         3.27 o                         
  -7   3   2         10.91          4.90         2.03 o                         
  -6   3   2        625.85        660.01         9.18 o                         
  -5   3   2       2195.83       2530.90        28.83 o                         
  -4   3   2       1396.97       1376.20        16.49 o                         
  -3   3   2        397.55        464.95         6.60 o                         
  -2   3   2       3174.79       3347.49        31.58 o                         
  -1   3   2        125.85        151.92         2.38 o                         
   0   3   2         30.30         63.03         1.18 o                         
   1   3   2         26.57         28.04         0.85 o                         
   2   3   2       2013.49       1989.07        13.45 o                         
   3   3   2       3648.65       3726.32        25.64 o                         
   4   3   2        131.83        116.84         2.12 o                         
   5   3   2       1213.72       1335.64        10.79 o                         
   6   3   2       1659.28       1538.44        12.51 o                         
   7   3   2         28.06         54.44         3.40 o                         
   8   3   2          0.60         -1.85         1.85 o                         
   9   3   2         12.30          7.71         2.51 o                         
  10   3   2          7.27         12.53         3.32 o                         
  11   3   2          0.71         -2.88         3.41 o                         
  12   3   2          2.23         -0.38         4.43 o                         
  13   3   2          6.87         -1.21         5.71 o                         
  14   3   2          1.24         -4.60         6.19 o                         
  15   3   2        128.83        169.79        11.53 o                         
  16   3   2          1.00         12.21         9.64 o                         
 -16   4   2          0.24          8.53         6.97 o                         
 -15   4   2         30.45         31.55         7.46 o                         
 -14   4   2          1.71          2.33         5.91 o                         
 -13   4   2        120.54        151.81         7.98 o                         
 -12   4   2         32.23         22.79         4.77 o                         
 -11   4   2         48.89         42.90         3.74 o                         
 -10   4   2        114.13         85.22         4.91 o                         
  -9   4   2         94.48         82.81         7.09 o                         
  -8   4   2         75.78         61.76         3.41 o                         
  -7   4   2        100.51        116.29         3.91 o                         
  -6   4   2        864.00        844.34        10.86 o                         
  -5   4   2          9.02          5.68         2.35 o                         
  -4   4   2        210.52        174.90         5.16 o                         
  -3   4   2        514.68        570.71         7.07 o                         
  -2   4   2       4118.78       4608.71        39.70 o                         
  -1   4   2      14849.56      15992.77       154.05 o                         
   0   4   2        366.30        370.72         4.72 o                         
   1   4   2          1.73          3.15         0.64 o                         
   2   4   2       1290.18       1386.29         9.04 o                         
   3   4   2          6.96          8.38         0.88 o                         
   4   4   2        178.15        202.86         3.55 o                         
   5   4   2         82.16         57.55         1.82 o                         
   6   4   2       1844.75       1810.42        15.01 o                         
   7   4   2        739.13        774.54         8.72 o                         
   8   4   2         29.38         31.88         2.68 o                         
   9   4   2        312.02        324.30         6.81 o                         
  10   4   2          1.01         -0.89         2.59 o                         
  11   4   2         42.86         47.99         4.60 o                         
  12   4   2         66.09         89.05         8.49 o                         
  13   4   2         10.55          6.86         5.50 o                         
  14   4   2         27.48         39.97         7.69 o                         
  15   4   2         64.15         87.98         9.69 o                         
 -16   5   2         12.46         19.05         7.15 o                         
 -15   5   2          0.00         -5.71         5.71 o                         
 -14   5   2         28.40         28.03         6.85 o                         
 -13   5   2          1.83          3.92         4.62 o                         
 -12   5   2        144.56        155.29         7.60 o                         
 -11   5   2         33.16         26.46         3.92 o                         
 -10   5   2        145.17        134.56         5.50 o                         
  -9   5   2         10.41          8.37         2.82 o                         
  -8   5   2       2066.90       2022.23        26.39 o                         
  -7   5   2        140.52        142.61         4.24 o                         
  -6   5   2        591.00        548.93         8.39 o                         
  -5   5   2       3553.33       3761.21        37.57 o                         
  -4   5   2        246.33        332.57         4.72 o                         
  -3   5   2       1254.19       1307.83        12.60 o                         
  -2   5   2       1195.21       1137.16        15.92 o                         
  -1   5   2       6849.37       7075.17        52.37 o                         
   0   5   2       3737.38       4076.57        27.66 o                         
   1   5   2        946.88       1053.10         7.65 o                         
   2   5   2         11.63         27.27         1.31 o                         
   3   5   2        118.40        103.76         2.31 o                         
   4   5   2       2090.06       2033.84        16.12 o                         
   5   5   2        271.17        302.79         4.77 o                         
   6   5   2       1016.59       1012.48        11.06 o                         
   7   5   2        963.16        962.44        10.80 o                         
   8   5   2         48.40         46.44         2.80 o                         
   9   5   2          6.29          1.79         2.50 o                         
  10   5   2        228.88        225.84         7.05 o                         
  11   5   2          0.36         -3.60         3.60 o                         
  12   5   2          0.86          1.30         5.24 o                         
  13   5   2          0.31         -5.55         5.55 o                         
  14   5   2          2.27         -5.53         5.53 o                         
  15   5   2         11.59         22.61         7.27 o                         
 -16   6   2         27.54         40.75         8.38 o                         
 -15   6   2          0.00         -2.84         6.24 o                         
 -14   6   2         16.44         19.75         5.63 o                         
 -13   6   2          0.54         -2.15         4.42 o                         
 -12   6   2         17.90         10.77         7.03 o                         
 -11   6   2         10.00          4.78         3.91 o                         
 -10   6   2         43.94         41.87         4.74 o                         
  -9   6   2          2.57         -2.32         2.32 o                         
  -8   6   2        105.82         77.03         4.94 o                         
  -7   6   2       1165.94       1240.30        15.55 o                         
  -6   6   2       1195.58       1149.64        12.56 o                         
  -5   6   2         91.97        102.28         3.26 o                         
  -4   6   2        398.74        463.57         5.73 o                         
  -3   6   2        773.80        994.43        10.58 o                         
  -2   6   2        875.37       1119.85        10.04 o                         
  -1   6   2        515.14        660.21         6.15 o                         
   0   6   2       4390.39       4794.03        34.28 o                         
   1   6   2       5284.14       5757.19        38.89 o                         
   2   6   2        204.15        234.36         2.88 o                         
   3   6   2       1174.81       1297.19        11.62 o                         
   4   6   2          0.12          0.68         0.90 o                         
   5   6   2          4.60          1.83         1.21 o                         
   6   6   2        410.21        379.59         5.99 o                         
   7   6   2         73.68         61.99         3.52 o                         
   8   6   2        152.22        150.93         5.38 o                         
   9   6   2        297.93        294.18         8.75 o                         
  10   6   2        106.79         92.80         5.88 o                         
  11   6   2         63.29         73.74         5.91 o                         
  12   6   2         94.92        115.61         7.09 o                         
  13   6   2          9.42         12.28         5.88 o                         
  14   6   2         36.34         47.77         7.94 o                         
  15   6   2         28.78         27.79         7.74 o                         
 -16   7   2         23.69         21.73        10.34 o                         
 -15   7   2          0.01         -5.93         5.93 o                         
 -14   7   2         13.13         12.74         5.45 o                         
 -13   7   2          0.60         -4.24         4.48 o                         
 -12   7   2          2.88          4.11         4.50 o                         
 -11   7   2        260.01        278.21         9.81 o                         
 -10   7   2        565.32        543.61        12.48 o                         
  -9   7   2        100.61         81.63         8.33 o                         
  -8   7   2        675.57        676.96         9.61 o                         
  -7   7   2         38.32         32.60         2.46 o                         
  -6   7   2       1683.06       1615.33        32.40 o                         
  -5   7   2        455.99        442.01         5.22 o                         
  -4   7   2        213.77        170.99         4.53 o                         
  -3   7   2          4.28          3.87         2.25 o                         
  -2   7   2         23.83         25.74         1.39 o                         
  -1   7   2       2335.70       2474.03        18.31 o                         
   0   7   2          0.51          1.07         0.87 o                         
   1   7   2        563.05        548.54         4.92 o                         
   2   7   2       2608.11       2817.04        20.90 o                         
   3   7   2         12.83          7.94         1.14 o                         
   4   7   2        176.69        209.89         4.23 o                         
   5   7   2        572.20        645.36         7.60 o                         
   6   7   2        809.22        787.26        10.85 o                         
   7   7   2        469.36        469.15         7.31 o                         
   8   7   2         42.14         30.69         3.44 o                         
   9   7   2        657.33        633.78        13.29 o                         
  10   7   2          1.38          5.65         3.87 o                         
  11   7   2         20.11         26.67         4.97 o                         
  12   7   2          2.30          2.12         4.57 o                         
  13   7   2         39.13         60.21         7.63 o                         
  14   7   2         22.62         42.50         7.65 o                         
  15   7   2         17.11         41.20         8.31 o                         
 -15   8   2          2.54         -1.03         6.17 o                         
 -14   8   2         53.41         61.67        11.39 o                         
 -13   8   2         83.56         79.51         6.83 o                         
 -12   8   2          9.74         13.28         4.75 o                         
 -11   8   2          1.29         -1.98         4.57 o                         
 -10   8   2          3.45          3.28         4.14 o                         
  -9   8   2         92.23         84.73         5.58 o                         
  -8   8   2          1.02         -1.66         2.45 o                         
  -7   8   2         59.12         75.23         3.60 o                         
  -6   8   2        276.95        269.03         5.65 o                         
  -5   8   2        577.62        509.17         7.51 o                         
  -4   8   2        200.17        172.34         3.60 o                         
  -3   8   2        329.80        356.70         4.85 o                         
  -2   8   2         26.00         20.67         1.36 o                         
  -1   8   2       1076.22       1086.60         9.56 o                         
   0   8   2        288.54        291.81         3.55 o                         
   1   8   2        187.11        194.86         3.70 o                         
   2   8   2        455.96        524.76         4.96 o                         
   3   8   2         22.09         20.64         1.64 o                         
   4   8   2         44.53         38.04         2.17 o                         
   5   8   2       1407.07       1355.46        14.91 o                         
   6   8   2         22.40         19.79         2.10 o                         
   7   8   2          5.24          2.93         2.67 o                         
   8   8   2         15.86         16.29         3.70 o                         
   9   8   2         18.71         15.29         5.03 o                         
  10   8   2        123.49        126.01         7.79 o                         
  11   8   2        186.70        206.41         8.72 o                         
  12   8   2         31.42         31.99         5.45 o                         
  13   8   2          7.24         18.47         6.71 o                         
  14   8   2          0.21          2.28         6.20 o                         
 -15   9   2         10.19         17.55         7.05 o                         
 -14   9   2         12.34         11.20         5.57 o                         
 -13   9   2         26.39         21.99         5.64 o                         
 -12   9   2         10.21         11.24         4.89 o                         
 -11   9   2         29.37         21.92         4.99 o                         
 -10   9   2          8.53         -0.47         3.91 o                         
  -9   9   2          0.51         -3.53         3.53 o                         
  -8   9   2         86.89         67.02         3.04 o                         
  -7   9   2         80.02         73.52         3.16 o                         
  -6   9   2        197.02        168.84         4.66 o                         
  -5   9   2       1850.36       1863.08        22.22 o                         
  -4   9   2        106.38        116.37         2.83 o                         
  -3   9   2        281.77        295.64         4.87 o                         
  -2   9   2       2142.83       2084.36        18.18 o                         
  -1   9   2          3.27          7.27         1.07 o                         
   0   9   2        372.74        415.96         5.75 o                         
   1   9   2       1292.15       1409.45        16.48 o                         
   2   9   2        597.22        625.35         6.42 o                         
   3   9   2         55.93         43.85         1.71 o                         
   4   9   2        124.43        128.94         3.27 o                         
   5   9   2         49.03         52.87         3.45 o                         
   6   9   2        131.68        142.48         5.61 o                         
   7   9   2        136.18        121.55         5.78 o                         
   8   9   2         10.47          5.77         2.56 o                         
   9   9   2        274.43        266.87         8.88 o                         
  10   9   2        146.64        139.49         7.21 o                         
  11   9   2         21.58         18.45         4.78 o                         
  12   9   2          4.17         11.56         5.13 o                         
  13   9   2          3.45          5.19         6.36 o                         
  14   9   2          3.89         20.17         6.98 o                         
 -15  10   2         38.94         47.65        13.48 o                         
 -14  10   2          5.20         -1.25        11.81 o                         
 -13  10   2          5.44         18.00         6.47 o                         
 -12  10   2         95.81         88.49        10.65 o                         
 -11  10   2          2.94         -2.79         4.13 o                         
 -10  10   2         41.53         42.14         3.54 o                         
  -9  10   2         74.99         98.80         7.09 o                         
  -8  10   2         27.61         16.98         3.70 o                         
  -7  10   2          0.02         -0.52         2.96 o                         
  -6  10   2         73.96         81.93         4.27 o                         
  -5  10   2        217.91        242.51         4.98 o                         
  -4  10   2          0.63          0.12         1.35 o                         
  -3  10   2        198.51        203.69         3.51 o                         
  -2  10   2       1114.35       1212.83        12.42 o                         
  -1  10   2          9.52         19.19         1.80 o                         
   0  10   2       1053.65       1024.96         9.56 o                         
   1  10   2          3.17          4.77         2.10 o                         
   2  10   2         12.89         10.21         2.68 o                         
   3  10   2         23.47         30.69         2.47 o                         
   4  10   2         73.95         92.23         3.93 o                         
   5  10   2         41.77         43.78         3.44 o                         
   6  10   2        818.83        778.33        13.17 o                         
   7  10   2         60.46         74.13         4.86 o                         
   8  10   2        106.64        100.17         5.82 o                         
   9  10   2         56.02         51.88         5.20 o                         
  10  10   2        111.57        110.24         6.67 o                         
  11  10   2         28.73         24.99         5.16 o                         
  12  10   2         98.55        105.29         8.60 o                         
  13  10   2          2.33          8.07         7.56 o                         
  14  10   2         59.49         64.35        11.67 o                         
 -14  11   2          1.61          7.75         6.32 o                         
 -13  11   2         31.59         30.56         6.90 o                         
 -12  11   2          9.54          5.22         6.69 o                         
 -11  11   2         22.48         25.30         6.99 o                         
 -10  11   2         98.59         93.51         7.74 o                         
  -9  11   2        108.82        115.02         7.39 o                         
  -8  11   2         55.32         60.48         5.53 o                         
  -7  11   2         21.60         23.11         4.25 o                         
  -6  11   2        540.71        476.08        11.29 o                         
  -5  11   2         99.19        100.35         5.35 o                         
  -4  11   2        817.76        837.75        13.04 o                         
  -3  11   2         69.79         64.10         3.38 o                         
  -2  11   2        188.81        187.51         4.21 o                         
  -1  11   2        116.65        112.28         2.99 o                         
   0  11   2       4267.36       4212.06        38.34 o                         
   1  11   2        181.91        157.88         4.84 o                         
   2  11   2         62.94         66.76         4.09 o                         
   3  11   2       1130.97       1166.18        18.00 o                         
   4  11   2         46.02         46.09         3.02 o                         
   5  11   2        219.07        195.62         6.82 o                         
   6  11   2        212.75        235.29         7.13 o                         
   7  11   2        453.51        357.23         9.03 o                         
   8  11   2          1.75          4.29         3.62 o                         
   9  11   2          0.22         -1.63         6.33 o                         
  10  11   2        475.85        491.09        14.61 o                         
  11  11   2        109.02        111.48         8.36 o                         
  12  11   2          2.21          9.05         5.75 o                         
  13  11   2          1.41         -1.38        15.73 o                         
 -14  12   2          1.23          0.06         6.34 o                         
 -13  12   2         10.33         -3.73         5.94 o                         
 -12  12   2          5.80          2.95         5.58 o                         
 -11  12   2         15.68         17.65         5.96 o                         
 -10  12   2        152.21        173.27         9.25 o                         
  -9  12   2          0.00          2.50         4.55 o                         
  -8  12   2         29.42         31.37         5.01 o                         
  -7  12   2         90.60         87.20         5.88 o                         
  -6  12   2        126.54        153.34         6.68 o                         
  -5  12   2        369.16        350.03         8.99 o                         
  -4  12   2         47.12         40.28         3.43 o                         
  -3  12   2        218.04        201.26         5.46 o                         
  -2  12   2        266.65        287.35         7.79 o                         
  -1  12   2        709.68        699.41        12.40 o                         
   0  12   2        344.45        390.79        11.24 o                         
   1  12   2         89.28         85.19         3.86 o                         
   2  12   2        105.96         98.20         5.05 o                         
   3  12   2        295.35        294.64         9.57 o                         
   4  12   2         55.57         71.28         5.36 o                         
   5  12   2        442.83        448.88        10.29 o                         
   6  12   2        179.76        170.88        12.84 o                         
   7  12   2          0.18         -2.07         3.79 o                         
   8  12   2        262.71        269.35         9.96 o                         
   9  12   2          8.56          4.54         4.72 o                         
  10  12   2         48.20         45.38         7.56 o                         
  11  12   2         90.06         83.07         9.31 o                         
  12  12   2         31.36         16.73         6.15 o                         
  13  12   2          2.77          1.02         7.39 o                         
 -13  13   2          2.57          3.97         6.12 o                         
 -12  13   2         11.34         10.51         5.89 o                         
 -11  13   2        164.82        145.59         9.02 o                         
 -10  13   2        191.22        185.26         9.55 o                         
  -9  13   2         71.36         78.48         6.61 o                         
  -8  13   2         64.43         58.35         7.18 o                         
  -7  13   2         23.19         23.30         8.26 o                         
  -6  13   2         47.01         39.70         4.33 o                         
  -5  13   2        195.43        204.94         6.98 o                         
  -4  13   2         31.50         42.92         3.40 o                         
  -3  13   2         11.44         12.37         2.44 o                         
  -2  13   2          8.02         -2.56         2.56 o                         
  -1  13   2          0.40         -4.19         4.19 o                         
   0  13   2         49.00         41.40         2.79 o                         
   1  13   2        803.75        787.60        11.80 o                         
   2  13   2        120.34        142.42         7.00 o                         
   3  13   2         18.04         15.83         4.37 o                         
   4  13   2          0.07         -4.33         4.82 o                         
   5  13   2         73.55         74.09         4.98 o                         
   6  13   2          2.97          4.91         4.55 o                         
   7  13   2         90.11         69.23         5.64 o                         
   8  13   2         26.53         22.80         5.29 o                         
   9  13   2         97.82         86.20         8.83 o                         
  10  13   2         26.93         28.32         5.87 o                         
  11  13   2         28.23         25.86         6.39 o                         
  12  13   2         10.21          5.94         6.03 o                         
 -12  14   2          3.24          2.38         5.82 o                         
 -11  14   2         21.24         14.08         5.79 o                         
 -10  14   2          9.60          5.30         6.74 o                         
  -9  14   2         15.88         27.90         5.88 o                         
  -8  14   2          5.08         -2.35         4.34 o                         
  -7  14   2        224.63        210.33         8.54 o                         
  -6  14   2          0.16         -3.52         3.52 o                         
  -5  14   2          8.83         15.49         3.51 o                         
  -4  14   2         45.66         43.95         3.50 o                         
  -3  14   2          0.70          1.02         2.25 o                         
  -2  14   2        137.55        146.85         6.59 o                         
  -1  14   2        281.55        284.32         6.42 o                         
   0  14   2        119.71        115.05         4.37 o                         
   1  14   2         26.70         42.81         4.60 o                         
   2  14   2         78.54         83.42         5.96 o                         
   3  14   2         79.57         91.07         7.50 o                         
   4  14   2        168.32        163.07        10.08 o                         
   5  14   2        945.87        979.83        24.87 o                         
   6  14   2         72.17         74.50         8.52 o                         
   7  14   2         59.92         57.51         5.52 o                         
   8  14   2         82.66         79.29         9.06 o                         
   9  14   2          4.00         -1.74         4.57 o                         
  10  14   2          1.29         -2.65         5.10 o                         
  11  14   2         32.69         37.19         8.15 o                         
  12  14   2         19.82         19.94         6.80 o                         
 -12  15   2         17.84         29.40         9.62 o                         
 -11  15   2         15.41         22.26         9.12 o                         
 -10  15   2          0.17         -6.91         6.91 o                         
  -9  15   2         20.54         25.28         8.32 o                         
  -8  15   2         17.32         11.15         7.06 o                         
  -7  15   2          0.28         -6.09         6.23 o                         
  -6  15   2          4.32          3.44         5.67 o                         
  -5  15   2         33.63         27.81         6.21 o                         
  -4  15   2          8.15          8.32         5.09 o                         
  -3  15   2         61.60         68.12         6.83 o                         
  -2  15   2        143.46        137.64         5.32 o                         
  -1  15   2        114.32        134.29         5.30 o                         
   0  15   2         95.48         84.01         6.81 o                         
   1  15   2         84.15         91.02         6.04 o                         
   2  15   2         11.68         16.06         4.40 o                         
   3  15   2        332.42        330.86        12.71 o                         
   4  15   2        192.87        204.40        27.22 o                         
   5  15   2         43.97         50.02         7.56 o                         
   6  15   2          0.34          5.07         6.30 o                         
   7  15   2         32.08         17.50         7.43 o                         
   8  15   2          8.72          8.01         7.47 o                         
   9  15   2         64.11         82.67        10.33 o                         
  10  15   2         23.22         20.60         9.62 o                         
  11  15   2          2.77         11.92         8.34 o                         
 -11  16   2          0.10          2.51         7.94 o                         
 -10  16   2          8.89         13.11        19.59 o                         
  -9  16   2         36.41         32.01         8.76 o                         
  -8  16   2         42.14         44.35         8.72 o                         
  -7  16   2         25.41         33.75         7.89 o                         
  -6  16   2        175.42        176.59        27.17 o                         
  -5  16   2         69.23         75.03         8.25 o                         
  -4  16   2         88.03        105.92         8.46 o                         
  -3  16   2        235.21        236.76        15.73 o                         
  -2  16   2         65.01         77.58         8.35 o                         
  -1  16   2          7.19          7.83         3.83 o                         
   0  16   2         40.31         39.26         5.07 o                         
   1  16   2         66.77         59.86         5.55 o                         
   2  16   2         27.66         29.87         5.04 o                         
   3  16   2         20.22         21.86         5.73 o                         
   4  16   2         18.83         21.57         6.52 o                         
   5  16   2         21.17         27.67         7.75 o                         
   6  16   2         76.14         79.26         9.07 o                         
   7  16   2          0.15         -2.99         6.87 o                         
   8  16   2          4.37          1.68        19.16 o                         
   9  16   2         12.13          9.64         7.85 o                         
  10  16   2         12.34         27.42         8.82 o                         
 -10  17   2          9.10         12.64         8.59 o                         
  -9  17   2         61.06         73.20        10.52 o                         
  -8  17   2          2.83          4.19         7.32 o                         
  -7  17   2         10.66         14.12         7.10 o                         
  -6  17   2         29.88         25.39         7.14 o                         
  -5  17   2         35.99         44.78         7.24 o                         
  -4  17   2          4.98          5.02         5.55 o                         
  -3  17   2          1.73          0.59         5.12 o                         
  -2  17   2         99.76         97.78        15.18 o                         
  -1  17   2          4.53          7.49        10.89 o                         
   0  17   2          9.26         -0.52         9.56 o                         
   1  17   2        107.77         98.11         6.64 o                         
   2  17   2         43.51         47.35         6.48 o                         
   3  17   2         36.00         34.94        10.26 o                         
   4  17   2        101.91        115.08        12.42 o                         
   5  17   2         14.04         16.62        11.55 o                         
   6  17   2         34.37         24.53         7.71 o                         
   7  17   2          3.13         -5.83        10.40 o                         
   8  17   2         22.92         19.49         8.60 o                         
   9  17   2          4.55          6.74         8.10 o                         
  -9  18   2          3.57          4.09         7.78 o                         
  -8  18   2         50.69         46.55         9.50 o                         
  -7  18   2        135.50        155.89        12.16 o                         
  -6  18   2         20.21         15.70        10.46 o                         
  -5  18   2          5.43          7.24         6.29 o                         
  -4  18   2        108.86        122.35         9.90 o                         
  -3  18   2          7.85         -0.47         9.25 o                         
  -2  18   2         85.05        110.63        17.11 o                         
  -1  18   2        130.62        106.65        16.59 o                         
   0  18   2          0.99          1.27        10.37 o                         
   1  18   2          4.19         13.77        11.52 o                         
   2  18   2          4.05         -7.32         9.19 o                         
   3  18   2         96.76         85.06        22.15 o                         
   4  18   2         22.35         17.43         6.85 o                         
   5  18   2          7.49          0.48         6.63 o                         
   6  18   2          0.16          1.30         6.84 o                         
   7  18   2          8.38         -1.34        12.45 o                         
   8  18   2          0.97         -7.25         7.25 o                         
  -8  19   2          7.92        -10.77        12.21 o                         
  -7  19   2          0.17         13.55         7.97 o                         
  -6  19   2         38.50         45.12         9.16 o                         
  -5  19   2         39.13         28.26        11.64 o                         
  -4  19   2         12.63          0.06        12.50 o                         
  -3  19   2         35.54         19.99        13.77 o                         
  -2  19   2         43.34         68.57        16.19 o                         
  -1  19   2         43.28         48.74        14.63 o                         
   0  19   2         63.33         60.04        15.04 o                         
   3  19   2         35.81         29.22         6.93 o                         
   4  19   2          1.72         -5.92         5.92 o                         
   5  19   2          1.03         -1.04         6.54 o                         
   6  19   2          0.74         -3.93        10.72 o                         
   7  19   2         10.57         11.93         8.04 o                         
  -6  20   2          0.47         -4.82         6.83 o                         
  -5  20   2         21.23         35.72        16.02 o                         
  -4  20   2         18.87         42.87        14.75 o                         
  -3  20   2         37.66         39.99        14.46 o                         
  -2  20   2         39.56         45.69        14.75 o                         
  -1  20   2         50.01         66.61        15.79 o                         
   0  20   2         53.43         65.51        16.08 o                         
   4  20   2          6.50        -12.73        12.73 o                         
   5  20   2          8.83         12.45         7.21 o                         
  -3  21   2          2.81         -8.87        12.04 o                         
  -2  21   2         11.35          6.80        12.85 o                         
  -1  21   2         22.09         30.19        14.69 o                         
 -17   0   3         21.82         25.52        14.17 o                         
 -15   0   3          8.89          4.65        11.96 o                         
 -13   0   3          8.31          8.95         6.38 o                         
 -11   0   3        229.20        218.83        12.24 o                         
  -9   0   3       1743.57       1505.93        30.28 o                         
  -7   0   3       2825.48       3141.61        51.60 o                         
  -5   0   3       5586.49       5558.30        83.91 o                         
  -3   0   3          2.40          1.89         1.84 o                         
  -1   0   3       3912.60       4247.22        51.28 o                         
   1   0   3        340.95        381.27         5.54 o                         
   3   0   3        311.95        339.24         4.88 o                         
   5   0   3       2436.88       2551.35        24.15 o                         
   7   0   3       1879.18       1938.66        19.93 o                         
   9   0   3          0.34         -0.18         2.62 o                         
  11   0   3         10.86          9.86         6.24 o                         
  13   0   3        120.05        143.13        11.41 o                         
  15   0   3        172.88        186.16        22.30 o                         
 -17   1   3          7.40         11.53        24.08 o                         
 -16   1   3          3.38         10.75         7.28 o                         
 -15   1   3        374.96        451.88        15.39 o                         
 -14   1   3         60.35         54.39         6.26 o                         
 -13   1   3         53.85         52.34         5.67 o                         
 -12   1   3         24.91         17.91         4.72 o                         
 -11   1   3          8.36         -1.86         3.99 o                         
 -10   1   3          8.03          5.37         3.30 o                         
  -9   1   3       1014.13       1034.59        14.52 o                         
  -8   1   3          1.84          3.92         2.57 o                         
  -7   1   3        479.53        419.82        10.20 o                         
  -6   1   3        303.47        271.62         6.09 o                         
  -5   1   3         38.58         39.93         2.81 o                         
  -4   1   3       1967.23       1902.26        21.89 o                         
  -3   1   3       1437.61       1211.63        19.91 o                         
  -2   1   3          6.80          6.94         1.36 o                         
  -1   1   3        190.13        235.63         3.07 o                         
   0   1   3        266.37        342.07         3.15 o                         
   1   1   3       9836.05      10160.35        69.57 o                         
   2   1   3      13503.50      14202.74        88.23 o                         
   3   1   3       6026.09       6307.98        37.15 o                         
   4   1   3       1186.78       1036.44         7.60 o                         
   5   1   3        436.99        511.17         5.20 o                         
   6   1   3        845.78        916.10         7.61 o                         
   7   1   3        711.19        698.59         6.58 o                         
   8   1   3         86.84         84.49         2.70 o                         
   9   1   3        714.37        714.95        11.54 o                         
  10   1   3        273.91        245.20         8.48 o                         
  11   1   3         33.12         37.61         5.05 o                         
  12   1   3         51.43         41.22         5.51 o                         
  13   1   3         21.21         22.27         5.42 o                         
  14   1   3          2.71         -0.51         5.32 o                         
  15   1   3         24.12         22.49         7.92 o                         
 -16   2   3         40.16         53.07         8.44 o                         
 -15   2   3          7.08         17.98         7.08 o                         
 -14   2   3         31.14         37.00         5.17 o                         
 -13   2   3         18.99         15.00         4.33 o                         
 -12   2   3          0.03          1.22         4.39 o                         
 -11   2   3        115.27        120.24         6.62 o                         
 -10   2   3       2008.82       2136.51        25.57 o                         
  -9   2   3        538.15        525.12         9.60 o                         
  -8   2   3         15.88         17.26         2.61 o                         
  -7   2   3        600.37        648.81        10.99 o                         
  -6   2   3        135.74        138.81         4.47 o                         
  -5   2   3       1289.81       1336.85        16.80 o                         
  -4   2   3        136.37        123.48         3.42 o                         
  -3   2   3        141.38        232.11         4.31 o                         
  -2   2   3      31812.12      32988.74       303.56 o                         
  -1   2   3      23270.17      23711.20       199.58 o                         
   0   2   3       1927.37       2204.09        15.87 o                         
   1   2   3        207.79        212.50         3.07 o                         
   2   2   3       4714.62       4852.81        28.81 o                         
   3   2   3       1837.13       1943.69        12.99 o                         
   4   2   3        406.82        428.63         4.02 o                         
   5   2   3        277.58        338.61         4.07 o                         
   6   2   3       2239.93       2403.20        17.41 o                         
   7   2   3       1046.03       1045.14        10.21 o                         
   8   2   3       1227.89       1209.50        12.53 o                         
   9   2   3         11.66          8.45         2.51 o                         
  10   2   3         57.40         57.97         3.82 o                         
  11   2   3         15.96         18.59         5.35 o                         
  12   2   3         93.04        101.05         6.92 o                         
  13   2   3          0.60         -1.65         4.64 o                         
  14   2   3         20.04         23.14         7.18 o                         
  15   2   3          8.12          4.50         7.07 o                         
 -16   3   3          0.19          1.63         6.39 o                         
 -15   3   3          9.64         19.16         7.01 o                         
 -14   3   3        173.40        191.01         9.44 o                         
 -13   3   3        169.34        193.90         7.66 o                         
 -12   3   3          1.31         -0.78         3.54 o                         
 -11   3   3          4.46          7.40         4.18 o                         
 -10   3   3         32.34         24.98         3.83 o                         
  -9   3   3         22.19         21.69         3.25 o                         
  -8   3   3       1201.13       1138.53        14.80 o                         
  -7   3   3        132.47        132.58         5.02 o                         
  -6   3   3        199.24        223.81         5.62 o                         
  -5   3   3          3.64          4.69         2.80 o                         
  -4   3   3        441.87        399.55         6.55 o                         
  -3   3   3       2134.68       2351.32        25.90 o                         
  -2   3   3      14519.04      15189.45       138.87 o                         
  -1   3   3      19157.78      20730.44       174.55 o                         
   0   3   3       7621.74       8147.07        63.72 o                         
   1   3   3       9103.05       9953.08        62.55 o                         
   2   3   3       2158.64       2347.71        15.87 o                         
   3   3   3        275.22        260.50         3.02 o                         
   4   3   3          4.21         16.33         1.11 o                         
   5   3   3        427.47        501.21         5.42 o                         
   6   3   3        450.60        474.72         5.56 o                         
   7   3   3        162.02        147.84         3.62 o                         
   8   3   3         64.23         67.43         3.19 o                         
   9   3   3        362.34        360.51         7.24 o                         
  10   3   3         12.06         18.53         3.10 o                         
  11   3   3         35.30         32.42         4.74 o                         
  12   3   3         51.38         47.63         5.63 o                         
  13   3   3         76.38         76.53         8.17 o                         
  14   3   3          3.50          1.93         6.37 o                         
  15   3   3          9.58          3.43         9.70 o                         
 -16   4   3          7.83          1.14         6.92 o                         
 -15   4   3          0.32         -7.45         8.27 o                         
 -14   4   3         73.91         72.18         6.96 o                         
 -13   4   3         81.21         74.10         6.54 o                         
 -12   4   3          5.13          5.92         3.77 o                         
 -11   4   3        131.10        134.68         5.91 o                         
 -10   4   3       1148.84       1142.45        16.42 o                         
  -9   4   3        120.53        121.53         5.03 o                         
  -8   4   3         12.06          5.37         2.83 o                         
  -7   4   3       2210.87       2199.27        23.87 o                         
  -6   4   3        108.46        114.64         4.10 o                         
  -5   4   3        466.91        340.71         6.33 o                         
  -4   4   3        378.95        308.82         5.53 o                         
  -3   4   3          0.06          0.99         1.03 o                         
  -2   4   3         61.11         67.55         3.98 o                         
  -1   4   3       2215.16       2530.94        20.69 o                         
   0   4   3          1.06          8.43         1.24 o                         
   1   4   3         96.40        102.82         1.90 o                         
   2   4   3       2012.08       1974.88        13.00 o                         
   3   4   3       2763.96       2891.06        18.71 o                         
   4   4   3        181.65        155.62         3.15 o                         
   5   4   3         13.79         16.35         1.48 o                         
   6   4   3        178.07        174.87         3.86 o                         
   7   4   3        309.82        296.16         6.22 o                         
   8   4   3          1.05         -2.10         2.10 o                         
   9   4   3        106.29         90.09         4.07 o                         
  10   4   3         29.49         23.30         3.67 o                         
  11   4   3          8.62          5.57         3.93 o                         
  12   4   3         10.79         10.92         5.88 o                         
  13   4   3          8.55          9.56         6.00 o                         
  14   4   3        102.49        114.57         9.72 o                         
  15   4   3         39.88         41.33         8.50 o                         
 -16   5   3          1.00         -6.58         7.79 o                         
 -15   5   3         59.83         56.57         8.32 o                         
 -14   5   3         32.55         25.18         5.66 o                         
 -13   5   3          0.84         -4.40         4.40 o                         
 -12   5   3          1.75         -3.95         3.95 o                         
 -11   5   3         35.13         37.17         4.18 o                         
 -10   5   3         42.01         35.34         3.87 o                         
  -9   5   3        138.22        125.56         4.64 o                         
  -8   5   3        881.17        886.91        11.47 o                         
  -7   5   3         35.78         40.28         2.90 o                         
  -6   5   3        710.33        616.37         9.16 o                         
  -5   5   3       3203.46       3482.88        34.87 o                         
  -4   5   3        497.63        620.06         7.27 o                         
  -3   5   3       1000.45        850.78         8.88 o                         
  -2   5   3         96.10        106.29         2.05 o                         
  -1   5   3        560.64        569.30         6.68 o                         
   0   5   3       1473.94       1386.65        10.60 o                         
   1   5   3        121.49        108.82         2.42 o                         
   2   5   3        949.15        988.39         7.67 o                         
   3   5   3       5486.84       5767.25        34.36 o                         
   4   5   3        530.05        606.58         5.91 o                         
   5   5   3        287.60        280.86         4.75 o                         
   6   5   3        161.73        171.46         3.87 o                         
   7   5   3       3097.13       2913.90        37.35 o                         
   8   5   3        578.09        560.13         9.16 o                         
   9   5   3        675.73        686.46        11.64 o                         
  10   5   3        130.59        120.87         6.98 o                         
  11   5   3          2.33         -3.14         4.58 o                         
  12   5   3        126.25        151.62        10.60 o                         
  13   5   3         37.14         48.14         7.30 o                         
  14   5   3         21.59         15.90         6.82 o                         
  15   5   3          2.24          0.13         6.42 o                         
 -16   6   3         19.45         21.66         7.66 o                         
 -15   6   3          7.01          0.70         6.57 o                         
 -14   6   3          5.23          6.82         5.20 o                         
 -13   6   3         25.86         22.71         5.42 o                         
 -12   6   3         31.93         30.01         5.21 o                         
 -11   6   3          3.64         -3.71         3.71 o                         
 -10   6   3          0.86         -2.93         2.93 o                         
  -9   6   3         11.33          1.69         2.71 o                         
  -8   6   3        561.91        558.10         8.67 o                         
  -7   6   3        473.27        470.76         8.23 o                         
  -6   6   3        583.56        570.39         8.87 o                         
  -5   6   3        237.03        241.48         5.17 o                         
  -4   6   3       1042.82        907.32         9.68 o                         
  -3   6   3        827.99        930.18        10.62 o                         
  -2   6   3        679.73        759.81         7.38 o                         
  -1   6   3       1882.12       2021.98        17.13 o                         
   0   6   3        112.87        140.34         2.27 o                         
   1   6   3      10231.86      11032.79        66.39 o                         
   2   6   3        137.37        139.91         2.67 o                         
   3   6   3        275.87        262.43         3.75 o                         
   4   6   3         99.28         96.52         3.31 o                         
   5   6   3         39.51         33.96         2.10 o                         
   6   6   3        901.16        855.01         9.63 o                         
   7   6   3        263.08        272.06         6.01 o                         
   8   6   3        474.96        471.91         7.98 o                         
   9   6   3        285.90        256.39         8.43 o                         
  10   6   3         10.03          8.32         4.05 o                         
  11   6   3         15.33         18.57         4.76 o                         
  12   6   3         10.06          4.16         5.51 o                         
  13   6   3          1.95          0.66         5.85 o                         
  14   6   3          3.50         12.31         6.88 o                         
  15   6   3         18.13         20.87         7.50 o                         
 -16   7   3          0.14         -0.65         6.79 o                         
 -15   7   3         14.41          9.32         6.47 o                         
 -14   7   3          9.13          8.32         5.44 o                         
 -13   7   3        143.47        144.12         8.16 o                         
 -12   7   3          6.74          6.36         7.22 o                         
 -11   7   3          0.70         -4.46         6.73 o                         
 -10   7   3         37.47         31.54         5.02 o                         
  -9   7   3        383.76        392.72        10.88 o                         
  -8   7   3       1189.40       1136.74        15.21 o                         
  -7   7   3         94.26         80.14         3.32 o                         
  -6   7   3        157.06        195.58         5.03 o                         
  -5   7   3         18.63         22.34         1.85 o                         
  -4   7   3         29.02         26.33         2.25 o                         
  -3   7   3       4535.53       4600.69        40.67 o                         
  -2   7   3        480.89        543.25         5.75 o                         
  -1   7   3        970.15        971.90        10.82 o                         
   0   7   3        116.42        196.86         3.06 o                         
   1   7   3          0.24          7.80         0.85 o                         
   2   7   3        315.60        390.15         4.38 o                         
   3   7   3        257.71        325.07         4.94 o                         
   4   7   3         36.15         55.75         3.35 o                         
   5   7   3        135.20        125.44         3.29 o                         
   6   7   3        290.60        283.70         4.85 o                         
   7   7   3       1823.02       1763.39        21.46 o                         
   8   7   3          2.71         10.30         3.69 o                         
   9   7   3         44.61         53.04         5.06 o                         
  10   7   3        268.35        250.14         8.80 o                         
  11   7   3         84.65         86.69         6.34 o                         
  12   7   3        126.76        150.03         9.42 o                         
  13   7   3          1.34         -2.90         5.74 o                         
  14   7   3         59.70         60.35         8.30 o                         
  15   7   3          0.06          0.66         8.19 o                         
 -15   8   3          2.31          0.00         6.79 o                         
 -14   8   3         30.37         24.94         5.97 o                         
 -13   8   3          0.11          2.06         5.00 o                         
 -12   8   3         41.15         25.48         5.38 o                         
 -11   8   3         65.95         61.30         5.77 o                         
 -10   8   3        509.68        553.86        15.23 o                         
  -9   8   3         42.08         53.83         5.48 o                         
  -8   8   3        180.52        170.87         5.50 o                         
  -7   8   3        132.34        130.13         3.86 o                         
  -6   8   3        106.41         96.98         2.64 o                         
  -5   8   3        129.01        145.81         2.99 o                         
  -4   8   3        880.61        755.03         9.77 o                         
  -3   8   3        787.47        821.42         9.08 o                         
  -2   8   3       1769.08       1779.67        15.56 o                         
  -1   8   3        795.36        859.46         9.20 o                         
   0   8   3        179.70        195.72         3.29 o                         
   1   8   3        154.63        174.40         3.24 o                         
   2   8   3       3500.08       3577.01        25.20 o                         
   3   8   3        342.57        345.05         4.47 o                         
   4   8   3       1063.68       1020.37        11.69 o                         
   5   8   3         83.23         76.44         3.38 o                         
   6   8   3        733.68        671.56         8.88 o                         
   7   8   3        159.73        167.63         5.32 o                         
   8   8   3        763.64        726.58        13.81 o                         
   9   8   3          0.19         -2.41         4.80 o                         
  10   8   3         66.87         59.11         5.59 o                         
  11   8   3          5.08          7.07         4.55 o                         
  12   8   3          6.72         13.97         8.39 o                         
  13   8   3         10.06         36.23         7.23 o                         
  14   8   3         69.98         83.58         9.61 o                         
 -15   9   3         25.15         25.40         6.54 o                         
 -14   9   3         70.58         96.64        14.18 o                         
 -13   9   3         59.47         78.86        13.40 o                         
 -12   9   3          2.19         -3.95         4.38 o                         
 -11   9   3         74.73         53.38         5.74 o                         
 -10   9   3          2.90         -2.48         3.79 o                         
  -9   9   3         52.44         42.25         4.56 o                         
  -8   9   3       1319.90       1343.51        14.97 o                         
  -7   9   3          0.19         -0.20         1.63 o                         
  -6   9   3         33.61         44.56         2.77 o                         
  -5   9   3         13.52         18.88         2.27 o                         
  -4   9   3        238.62        201.46         4.73 o                         
  -3   9   3          3.08          1.95         1.64 o                         
  -2   9   3       1416.58       1340.63        14.97 o                         
  -1   9   3         54.22         74.33         3.33 o                         
   0   9   3         64.88         82.54         2.53 o                         
   1   9   3        530.54        488.52         5.45 o                         
   2   9   3          0.36         -0.93         0.93 o                         
   3   9   3        573.25        565.24         6.36 o                         
   4   9   3        378.18        408.86         9.67 o                         
   5   9   3        152.16        141.88         4.47 o                         
   6   9   3        653.06        640.65        11.75 o                         
   7   9   3        222.02        210.84         5.11 o                         
   8   9   3         25.02         32.12         4.29 o                         
   9   9   3        208.20        180.81         7.81 o                         
  10   9   3         34.64         35.26         4.91 o                         
  11   9   3         52.14         68.09         9.06 o                         
  12   9   3        245.25        278.72        10.50 o                         
  13   9   3         38.19         40.86         7.68 o                         
  14   9   3          7.90          1.09         6.11 o                         
 -15  10   3          7.37         -3.33         6.93 o                         
 -14  10   3         21.31         18.97         6.69 o                         
 -13  10   3         51.25         53.81         9.79 o                         
 -12  10   3         34.18         48.01         5.88 o                         
 -11  10   3          9.85          8.23         3.52 o                         
 -10  10   3          1.97         -2.23         2.68 o                         
  -9  10   3         26.58         28.69         2.86 o                         
  -8  10   3         18.88         20.63         3.76 o                         
  -7  10   3         44.16         42.55         2.85 o                         
  -6  10   3         37.34         35.81         3.52 o                         
  -5  10   3          2.30         -0.86         1.86 o                         
  -4  10   3         16.53         24.39         2.22 o                         
  -3  10   3       1181.28       1233.75        12.69 o                         
  -2  10   3         24.93         30.38         4.56 o                         
  -1  10   3          3.16         10.07         2.99 o                         
   0  10   3       1761.38       1746.92        16.25 o                         
   1  10   3       1207.51       1161.41         9.75 o                         
   2  10   3       1704.85       1688.06        13.52 o                         
   3  10   3         23.19         30.39         1.69 o                         
   4  10   3       1083.53       1046.75        12.94 o                         
   5  10   3        251.51        234.96         6.66 o                         
   6  10   3        391.22        396.22         9.16 o                         
   7  10   3        249.23        235.51         7.69 o                         
   8  10   3        160.90        141.53         6.61 o                         
   9  10   3        105.66        107.00         6.24 o                         
  10  10   3         17.52         22.48         4.75 o                         
  11  10   3         14.30         10.28         4.84 o                         
  12  10   3         15.54         15.04         5.32 o                         
  13  10   3          0.06         -6.78         6.78 o                         
 -14  11   3          4.38         -5.66         5.66 o                         
 -13  11   3          1.08         -0.34         5.86 o                         
 -12  11   3         34.07         27.36         6.66 o                         
 -11  11   3         87.21        101.08         8.06 o                         
 -10  11   3         49.09         41.88         6.39 o                         
  -9  11   3        218.94        216.92         9.73 o                         
  -8  11   3        112.30         78.33         6.09 o                         
  -7  11   3        444.57        413.88        11.22 o                         
  -6  11   3         35.22         21.66         2.74 o                         
  -5  11   3        152.34        165.90         5.17 o                         
  -4  11   3        669.81        669.47         9.85 o                         
  -3  11   3       2071.76       1944.42        25.56 o                         
  -2  11   3          2.06         -0.38         2.21 o                         
  -1  11   3          2.07         -0.88         1.99 o                         
   0  11   3          1.48          5.55         1.72 o                         
   1  11   3         88.35         97.79         2.38 o                         
   2  11   3         36.34         35.21         1.43 o                         
   3  11   3        304.26        283.75         6.29 o                         
   4  11   3        133.25        124.50         4.61 o                         
   5  11   3          1.62          1.41         2.84 o                         
   6  11   3        116.03         98.43         5.21 o                         
   7  11   3        168.47        173.70         6.98 o                         
   8  11   3          3.11          6.10         3.75 o                         
   9  11   3        140.08        143.39         8.20 o                         
  10  11   3          4.90         12.81         6.48 o                         
  11  11   3         77.23         57.62         7.14 o                         
  12  11   3         35.41         16.85         6.47 o                         
  13  11   3         77.58         76.14        14.40 o                         
 -14  12   3         12.52         18.74         6.94 o                         
 -13  12   3          4.17          3.57         6.15 o                         
 -12  12   3          1.63         -5.36         5.36 o                         
 -11  12   3         20.92         19.56         5.88 o                         
 -10  12   3         34.37         38.24         9.44 o                         
  -9  12   3         41.09         26.16         5.30 o                         
  -8  12   3        132.69        126.36         7.31 o                         
  -7  12   3        271.39        223.18        11.97 o                         
  -6  12   3         23.45         38.32         4.78 o                         
  -5  12   3       1121.00       1000.84        19.53 o                         
  -4  12   3        229.40        221.24         6.97 o                         
  -3  12   3        147.19        124.18         4.70 o                         
  -2  12   3         58.90         61.08         3.63 o                         
  -1  12   3          3.31         -2.37         2.37 o                         
   0  12   3          0.03          0.80         1.94 o                         
   1  12   3         22.58         31.22         2.50 o                         
   2  12   3        744.51        713.40        17.36 o                         
   3  12   3         99.45        101.28         3.96 o                         
   4  12   3         77.37         73.62         4.58 o                         
   5  12   3        105.26        102.87         5.78 o                         
   6  12   3        122.47        136.31         6.76 o                         
   7  12   3         79.97         73.84         6.63 o                         
   8  12   3        281.58        316.36        11.06 o                         
   9  12   3          2.00         -0.96         4.52 o                         
  10  12   3          7.66          4.82         5.38 o                         
  11  12   3          3.51         -2.60         5.38 o                         
  12  12   3          7.77          3.99         5.87 o                         
  13  12   3         17.41         -4.15         9.39 o                         
 -13  13   3         30.98         33.97         7.04 o                         
 -12  13   3          0.89         -5.33         5.33 o                         
 -11  13   3          0.18          8.67         5.73 o                         
 -10  13   3          4.13          8.00         5.28 o                         
  -9  13   3          3.06         -2.19         4.68 o                         
  -8  13   3        579.31        627.45        15.13 o                         
  -7  13   3         89.58         70.52         6.06 o                         
  -6  13   3         17.43         15.21         3.74 o                         
  -5  13   3         23.05         25.08         3.69 o                         
  -4  13   3         39.42         40.51         3.60 o                         
  -3  13   3          3.94          3.51         4.16 o                         
  -2  13   3        220.84        219.73         7.97 o                         
  -1  13   3        231.22        236.04         6.03 o                         
   0  13   3          0.70          1.04         2.18 o                         
   1  13   3        230.79        259.09         8.93 o                         
   2  13   3        257.83        272.36         9.43 o                         
   3  13   3          7.72          9.13         5.62 o                         
   4  13   3        274.10        266.98        14.90 o                         
   5  13   3         82.17         78.13         5.20 o                         
   6  13   3        600.10        574.65        13.14 o                         
   7  13   3         75.35         76.30         8.79 o                         
   8  13   3         11.17          1.08         5.18 o                         
   9  13   3          5.81          0.63         4.92 o                         
  10  13   3          8.25          0.42         5.11 o                         
  11  13   3          5.60          4.85         5.65 o                         
  12  13   3         36.08         46.55         8.39 o                         
 -13  14   3          3.97         -7.95        12.27 o                         
 -12  14   3          7.52          9.70         6.11 o                         
 -11  14   3          3.89         -5.23         5.31 o                         
 -10  14   3         67.07         51.92         6.43 o                         
  -9  14   3         36.29         26.78         6.06 o                         
  -8  14   3         15.34         13.23         4.75 o                         
  -7  14   3         11.44          3.87         4.03 o                         
  -6  14   3          5.16         10.20         3.73 o                         
  -5  14   3        249.44        232.91         7.60 o                         
  -4  14   3        165.80        151.70         5.93 o                         
  -3  14   3         94.88         99.32         4.99 o                         
  -2  14   3         12.82          7.26         2.83 o                         
  -1  14   3          3.07          0.24         5.06 o                         
   0  14   3        197.32        181.15        10.15 o                         
   1  14   3        774.11        769.96        16.27 o                         
   2  14   3        189.78        187.39         8.33 o                         
   3  14   3        288.48        267.31        10.20 o                         
   4  14   3         46.30         40.19         7.06 o                         
   5  14   3         29.22         13.29         6.46 o                         
   6  14   3         20.24         33.16         7.31 o                         
   7  14   3          1.50          5.79         8.09 o                         
   8  14   3        243.45        228.89         9.70 o                         
   9  14   3          2.53         -0.61         5.07 o                         
  10  14   3         58.37         51.55         6.71 o                         
  11  14   3         17.11         23.06         6.32 o                         
 -12  15   3          1.68         -1.10         8.59 o                         
 -11  15   3          5.59          1.95         5.65 o                         
 -10  15   3          0.13          4.76         7.44 o                         
  -9  15   3        299.21        349.14        37.77 o                         
  -8  15   3         14.30         21.24         7.75 o                         
  -7  15   3          4.69         -5.98         5.98 o                         
  -6  15   3          2.13         -5.09         5.09 o                         
  -5  15   3         18.79         24.80        10.37 o                         
  -4  15   3         54.90         57.30        10.14 o                         
  -3  15   3        453.09        411.23         9.48 o                         
  -2  15   3        320.93        343.72         8.55 o                         
  -1  15   3          4.73          0.78         2.73 o                         
   0  15   3        211.84        216.78        16.31 o                         
   1  15   3        325.55        352.58        10.86 o                         
   2  15   3          1.42         -2.53         3.97 o                         
   3  15   3         57.21         77.09         7.75 o                         
   4  15   3         95.98         84.29         8.31 o                         
   5  15   3         12.20         11.29        12.94 o                         
   6  15   3         57.60         37.22         7.92 o                         
   7  15   3         91.37         84.26         9.37 o                         
   8  15   3         30.19         34.20         8.26 o                         
   9  15   3         45.28         40.05         9.13 o                         
  10  15   3          4.16          4.06         9.13 o                         
  11  15   3          0.63         -4.23         8.07 o                         
 -11  16   3         52.19         43.06        12.53 o                         
 -10  16   3         13.87          5.35         8.18 o                         
  -9  16   3         87.52         86.99        10.85 o                         
  -8  16   3          0.05         -6.17         6.17 o                         
  -7  16   3         20.80          5.41         7.89 o                         
  -6  16   3         60.68         61.98         8.13 o                         
  -5  16   3         41.76         27.70         6.53 o                         
  -4  16   3         14.80          6.30         5.48 o                         
  -3  16   3        179.32        198.22        10.21 o                         
  -2  16   3          5.06          0.13         4.20 o                         
  -1  16   3          1.60         -1.31         3.69 o                         
   0  16   3          0.24         -1.35         4.00 o                         
   1  16   3         87.14        103.74         7.70 o                         
   2  16   3         14.73         26.81         5.88 o                         
   3  16   3         90.99         94.10         9.56 o                         
   4  16   3        184.80        189.83        11.42 o                         
   5  16   3         76.56         70.69         8.70 o                         
   6  16   3         22.87         16.57         7.50 o                         
   7  16   3        107.65        117.41        16.65 o                         
   8  16   3          1.45          1.27        18.12 o                         
   9  16   3         50.86         26.52        14.06 o                         
  10  16   3         10.59         14.15        20.66 o                         
 -10  17   3         17.54         20.46        14.26 o                         
  -9  17   3         98.91         92.32        14.43 o                         
  -8  17   3          7.99         11.46         7.97 o                         
  -7  17   3         51.33         57.21         8.99 o                         
  -6  17   3          5.00          6.21         6.47 o                         
  -5  17   3         10.30          6.11         8.10 o                         
  -4  17   3          6.54          3.42         5.35 o                         
  -3  17   3         58.96         59.82         7.00 o                         
  -2  17   3         82.90         77.21        15.15 o                         
  -1  17   3         52.71         54.85        13.02 o                         
   0  17   3          2.07          3.88         4.36 o                         
   1  17   3          0.81         -1.24         4.19 o                         
   2  17   3         75.67         97.09         8.00 o                         
   3  17   3        184.20        199.95        14.98 o                         
   4  17   3          0.46         -2.23         5.73 o                         
   5  17   3         70.94         66.44         8.71 o                         
   6  17   3         14.35         17.27         7.82 o                         
   7  17   3          2.04         -4.93         7.28 o                         
   8  17   3         37.50         42.20         9.09 o                         
   9  17   3          9.55          8.75         8.44 o                         
  -9  18   3          1.95         13.50         8.44 o                         
  -8  18   3         20.13         35.66         8.87 o                         
  -7  18   3          2.01         13.69         7.54 o                         
  -6  18   3         14.30         18.65        11.55 o                         
  -5  18   3         13.18         -1.64        11.87 o                         
  -4  18   3        222.50        261.97        12.95 o                         
  -3  18   3          6.81         12.79        11.58 o                         
  -2  18   3          5.45         14.58        10.54 o                         
  -1  18   3         81.77         84.18        15.38 o                         
   0  18   3         16.56          3.17        10.66 o                         
   1  18   3         60.99         72.28         7.10 o                         
   2  18   3        142.79        126.24        10.66 o                         
   3  18   3          1.66         -2.28         5.74 o                         
   4  18   3          3.68          7.54         6.51 o                         
   5  18   3         34.27         32.62         8.21 o                         
   6  18   3         20.99         27.73        11.75 o                         
   7  18   3          2.45         12.57        12.30 o                         
   8  18   3         74.56         80.73        10.54 o                         
  -8  19   3         28.61         30.02        15.50 o                         
  -7  19   3          4.99         18.67         8.56 o                         
  -6  19   3          0.66          3.23         6.63 o                         
  -5  19   3         53.22         59.83        23.42 o                         
  -4  19   3          0.35          7.49        11.41 o                         
  -3  19   3         13.44         25.18        13.42 o                         
  -2  19   3        148.01        164.04        20.34 o                         
  -1  19   3         30.80         30.31        13.54 o                         
   0  19   3        201.85        282.50        24.31 o                         
   1  19   3          9.46          1.73        12.27 o                         
   3  19   3          7.93          7.32         7.32 o                         
   4  19   3        124.14        134.90        10.87 o                         
   5  19   3         19.78         24.17         8.15 o                         
   6  19   3         47.19         51.08         9.44 o                         
  -6  20   3         14.08          5.92         7.57 o                         
  -5  20   3          1.08          4.78        11.93 o                         
  -4  20   3         57.67         66.95        17.23 o                         
  -3  20   3          3.37         16.13        13.02 o                         
  -2  20   3          2.09         16.08        12.68 o                         
  -1  20   3         19.48         14.35        12.73 o                         
   0  20   3         30.59         59.98        15.27 o                         
   4  20   3          2.35         -3.86         7.14 o                         
   5  20   3          0.29        -12.96        12.96 o                         
  -3  21   3          4.52          2.36        12.27 o                         
  -2  21   3          3.71         -1.15        11.98 o                         
  -1  21   3          9.25         11.58        12.85 o                         
   0  21   3          0.54         14.29        13.02 o                         
 -16   0   4        131.66        145.30        22.56 o                         
 -14   0   4        249.87        309.22        32.73 o                         
 -12   0   4          0.16         -7.19         9.07 o                         
 -10   0   4         67.38         49.66         6.83 o                         
  -8   0   4        272.96        231.50         9.60 o                         
  -6   0   4       5546.15       5870.18       101.46 o                         
  -4   0   4       1306.07       1074.54        19.33 o                         
  -2   0   4      19041.84      20404.31       295.62 o                         
   0   0   4       7211.07       7663.36        74.52 o                         
   2   0   4       1353.29       1345.86        14.52 o                         
   4   0   4        766.24       1014.97        11.30 o                         
   6   0   4       6576.97       7253.33        63.91 o                         
   8   0   4         51.82         55.29         2.98 o                         
  10   0   4       1053.55        976.07        24.33 o                         
  12   0   4         37.78         38.29         9.65 o                         
  14   0   4          7.70          8.76         8.05 o                         
 -17   1   4          0.06          0.95         7.12 o                         
 -16   1   4         24.69         23.55         7.94 o                         
 -15   1   4         69.85         91.45         7.89 o                         
 -14   1   4         19.09          9.53         7.15 o                         
 -13   1   4         46.40         46.44         5.68 o                         
 -12   1   4        132.72        122.04         9.50 o                         
 -11   1   4        283.13        276.87         9.19 o                         
 -10   1   4        471.71        445.60         9.47 o                         
  -9   1   4        278.06        272.45        10.51 o                         
  -8   1   4        601.47        602.14        10.96 o                         
  -7   1   4         83.60         93.27         4.17 o                         
  -6   1   4         90.79         61.15         3.24 o                         
  -5   1   4       1827.37       1656.87        20.16 o                         
  -4   1   4       1173.28       1230.39        15.25 o                         
  -3   1   4       2733.71       2703.03        29.66 o                         
  -2   1   4       4468.40       4628.21        48.74 o                         
  -1   1   4       2420.45       2462.65        20.20 o                         
   0   1   4      54899.26      56718.21       367.50 o                         
   1   1   4        514.84        506.42         5.12 o                         
   2   1   4       1452.49       1394.90        11.10 o                         
   3   1   4         46.27         57.56         1.67 o                         
   4   1   4       5180.36       5681.16        35.40 o                         
   5   1   4        218.77        258.85         3.30 o                         
   6   1   4       1936.92       1972.42        16.05 o                         
   7   1   4         73.94         78.65         2.51 o                         
   8   1   4          8.07          3.19         1.79 o                         
   9   1   4         42.72         43.50         3.62 o                         
  10   1   4         35.44         23.36         4.50 o                         
  11   1   4         50.92         38.78         4.98 o                         
  12   1   4         31.25         34.82         5.23 o                         
  13   1   4          2.13          4.59         4.97 o                         
  14   1   4         11.53          8.12         6.69 o                         
  15   1   4        106.90        122.08        10.55 o                         
 -17   2   4         66.65         80.33         9.56 o                         
 -16   2   4         13.86          6.15         6.80 o                         
 -15   2   4         45.37         34.98         7.48 o                         
 -14   2   4         78.82         82.90         6.15 o                         
 -13   2   4        425.43        420.78        11.85 o                         
 -12   2   4         57.54         53.36         5.55 o                         
 -11   2   4         78.59         84.14         7.43 o                         
 -10   2   4       1102.12       1097.19        15.95 o                         
  -9   2   4        781.56        783.43        13.64 o                         
  -8   2   4          5.76          8.34         2.77 o                         
  -7   2   4       3172.05       3355.97        38.69 o                         
  -6   2   4          3.12          2.64         1.95 o                         
  -5   2   4        940.14        916.82        12.55 o                         
  -4   2   4       1096.52       1145.43        14.39 o                         
  -3   2   4       1187.62       1176.15        14.22 o                         
  -2   2   4        313.34        315.91         4.59 o                         
  -1   2   4       1894.63       2014.95        18.21 o                         
   0   2   4        444.25        453.23         4.62 o                         
   1   2   4       5673.03       6156.49        42.89 o                         
   2   2   4        826.29        847.19         7.45 o                         
   3   2   4         47.63         39.59         1.33 o                         
   4   2   4          5.60          3.55         1.00 o                         
   5   2   4       1946.97       1890.49        13.49 o                         
   6   2   4         48.82         75.89         2.34 o                         
   7   2   4         92.02         83.36         2.77 o                         
   8   2   4         28.90         31.78         2.59 o                         
   9   2   4         21.97         16.07         2.74 o                         
  10   2   4        136.35        116.95         5.57 o                         
  11   2   4          9.91         19.00         4.77 o                         
  12   2   4          4.98         -2.64         4.27 o                         
  13   2   4          6.09          7.24         6.13 o                         
  14   2   4          9.17         13.27         6.73 o                         
  15   2   4          8.77         11.35         7.35 o                         
 -16   3   4          7.14         18.71         7.39 o                         
 -15   3   4          0.81         -5.24         6.06 o                         
 -14   3   4         48.19         53.08         5.48 o                         
 -13   3   4         14.77         14.50         4.28 o                         
 -12   3   4         10.31         11.43         4.44 o                         
 -11   3   4        354.71        321.07        11.35 o                         
 -10   3   4        358.83        334.89         8.21 o                         
  -9   3   4        201.06        230.29         6.48 o                         
  -8   3   4          0.44         -0.52         2.62 o                         
  -7   3   4        577.93        583.54        10.25 o                         
  -6   3   4         36.42         35.75         2.74 o                         
  -5   3   4        346.28        349.44         6.61 o                         
  -4   3   4         88.48         75.32         2.99 o                         
  -3   3   4       3423.46       3174.61        30.71 o                         
  -2   3   4       3914.50       3977.09        37.68 o                         
  -1   3   4        164.10        158.65         3.22 o                         
   0   3   4       5427.21       5867.36        46.10 o                         
   1   3   4       2849.07       2736.91        19.94 o                         
   2   3   4        241.28        243.67         2.86 o                         
   3   3   4         27.54         18.38         1.06 o                         
   4   3   4         16.85         17.50         1.19 o                         
   5   3   4       1154.80       1139.27        10.22 o                         
   6   3   4          1.74          0.40         1.59 o                         
   7   3   4        210.08        229.04         4.77 o                         
   8   3   4        262.04        286.27         5.43 o                         
   9   3   4        259.39        254.85         6.15 o                         
  10   3   4         36.24         32.82         4.56 o                         
  11   3   4         30.98         30.17         4.85 o                         
  12   3   4          0.12         -5.03         5.03 o                         
  13   3   4          1.14         -5.31         5.31 o                         
  14   3   4          2.49         -3.47         5.99 o                         
  15   3   4        166.61        208.28        12.70 o                         
 -16   4   4         17.72          5.84         7.07 o                         
 -15   4   4         56.80         57.16         9.86 o                         
 -14   4   4         17.03         33.98         5.88 o                         
 -13   4   4         59.23         52.69         6.03 o                         
 -12   4   4         45.48         35.34         4.50 o                         
 -11   4   4          0.15         -2.45         4.22 o                         
 -10   4   4         13.59          2.37         4.11 o                         
  -9   4   4        266.55        258.03         7.34 o                         
  -8   4   4       1773.97       1768.62        23.33 o                         
  -7   4   4        312.79        333.61         7.41 o                         
  -6   4   4        360.75        365.66         7.30 o                         
  -5   4   4         37.08         50.19         2.67 o                         
  -4   4   4       1082.37       1121.85        14.17 o                         
  -3   4   4       4047.02       4079.44        38.84 o                         
  -2   4   4       3211.38       3484.97        30.33 o                         
  -1   4   4      11022.08      11676.88        97.43 o                         
   0   4   4       2499.02       2933.41        21.31 o                         
   1   4   4      11163.94      12197.38        83.97 o                         
   2   4   4       1388.19       1331.48        10.29 o                         
   3   4   4        542.31        560.45         4.92 o                         
   4   4   4        240.51        264.59         3.33 o                         
   5   4   4        694.86        752.29         8.71 o                         
   6   4   4        265.37        254.02         4.43 o                         
   7   4   4         36.66         39.28         2.82 o                         
   8   4   4        296.62        256.86         5.67 o                         
   9   4   4         49.13         53.86         4.07 o                         
  10   4   4         66.98         84.76         4.88 o                         
  11   4   4         72.66         77.90         9.72 o                         
  12   4   4          0.83         -4.80         4.80 o                         
  13   4   4          4.58         -1.38         5.44 o                         
  14   4   4          8.42          7.24         6.53 o                         
  15   4   4          1.16          8.75         6.94 o                         
 -16   5   4          0.04         -6.02         6.02 o                         
 -15   5   4          0.11         -4.93         4.93 o                         
 -14   5   4         52.95         70.40         6.88 o                         
 -13   5   4          5.82         -1.70         7.08 o                         
 -12   5   4         96.57         99.63         6.66 o                         
 -11   5   4          9.61          2.96         3.36 o                         
 -10   5   4         90.79         77.25         4.70 o                         
  -9   5   4          4.29         -2.75         2.75 o                         
  -8   5   4         75.90         65.72         3.70 o                         
  -7   5   4          4.52          3.70         2.48 o                         
  -6   5   4       4284.74       4103.77        48.19 o                         
  -5   5   4        205.64        208.43         5.03 o                         
  -4   5   4        582.06        655.85         8.30 o                         
  -3   5   4        936.74        877.72        10.01 o                         
  -2   5   4       4366.75       4466.68        35.91 o                         
  -1   5   4       4596.37       4920.45        36.97 o                         
   0   5   4       6198.45       6316.95        50.44 o                         
   1   5   4        186.95        174.83         3.14 o                         
   2   5   4        194.39        229.87         2.97 o                         
   3   5   4       1146.45       1161.49         8.26 o                         
   4   5   4        906.78        899.85         8.06 o                         
   5   5   4        420.78        456.48         6.11 o                         
   6   5   4       1568.57       1617.50        14.27 o                         
   7   5   4        439.22        444.69         7.03 o                         
   8   5   4        125.99        108.24         4.53 o                         
   9   5   4        273.96        270.96         7.33 o                         
  10   5   4          2.52          3.09         5.03 o                         
  11   5   4         16.63          8.11         5.03 o                         
  12   5   4          2.08         -1.73         5.12 o                         
  13   5   4          8.26          5.72         5.90 o                         
  14   5   4         45.38         62.44         8.46 o                         
  15   5   4         23.16         22.92         7.79 o                         
 -16   6   4         42.31         50.70         8.63 o                         
 -15   6   4         25.07         18.97         6.10 o                         
 -14   6   4         12.09          6.98         5.18 o                         
 -13   6   4          0.11         -4.57         4.57 o                         
 -12   6   4         40.79         42.10         5.53 o                         
 -11   6   4         22.43         10.44         4.38 o                         
 -10   6   4          1.35          0.12         3.18 o                         
  -9   6   4        406.92        375.04         7.42 o                         
  -8   6   4        843.03        816.48        11.01 o                         
  -7   6   4         35.67         20.62         2.70 o                         
  -6   6   4        393.93        390.04         7.02 o                         
  -5   6   4       3431.02       3501.51        31.90 o                         
  -4   6   4        535.51        565.89         7.01 o                         
  -3   6   4         28.03         21.80         2.28 o                         
  -2   6   4       3810.55       3925.75        31.80 o                         
  -1   6   4        378.70        403.96         5.88 o                         
   0   6   4         73.86         97.62         1.94 o                         
   1   6   4          6.02         11.50         1.04 o                         
   2   6   4        496.39        471.22         4.57 o                         
   3   6   4       4209.21       4367.60        29.05 o                         
   4   6   4       1154.82       1194.25        10.07 o                         
   5   6   4        314.72        314.89         4.53 o                         
   6   6   4          5.89          1.49         1.64 o                         
   7   6   4          7.42          6.87         2.01 o                         
   8   6   4         44.79         46.65         3.95 o                         
   9   6   4         92.33        112.08         6.01 o                         
  10   6   4        290.70        316.33        13.49 o                         
  11   6   4        185.02        204.46        10.69 o                         
  12   6   4         86.95         83.59         7.97 o                         
  13   6   4         28.39         35.26         7.14 o                         
  14   6   4         17.94         21.84         7.44 o                         
 -16   7   4          0.44         -1.23         6.69 o                         
 -15   7   4          0.60         -2.20         5.38 o                         
 -14   7   4         10.01         14.65         5.69 o                         
 -13   7   4          6.82          3.49         5.57 o                         
 -12   7   4        195.04        212.87         8.99 o                         
 -11   7   4         13.10          4.21         4.32 o                         
 -10   7   4       1146.32       1115.26        18.88 o                         
  -9   7   4         10.19          3.05         3.64 o                         
  -8   7   4         24.99         26.95         3.87 o                         
  -7   7   4       2400.15       2270.96        33.25 o                         
  -6   7   4         29.16         27.58         2.21 o                         
  -5   7   4        743.77        704.21         8.50 o                         
  -4   7   4       3007.42       3175.75        31.82 o                         
  -3   7   4       1983.68       1960.49        20.35 o                         
  -2   7   4         56.46         52.21         1.80 o                         
  -1   7   4       1532.25       1571.74        12.96 o                         
   0   7   4        249.15        282.99         3.71 o                         
   1   7   4         47.03         37.21         1.69 o                         
   2   7   4       1237.26       1266.72        10.25 o                         
   3   7   4         55.47         47.05         1.93 o                         
   4   7   4       1051.84       1150.44         9.70 o                         
   5   7   4        104.01        107.10         3.44 o                         
   6   7   4        491.58        485.73         6.81 o                         
   7   7   4        272.40        256.83         6.02 o                         
   8   7   4         38.98         34.09         5.36 o                         
   9   7   4         94.12         83.21         5.57 o                         
  10   7   4         25.23         29.50         5.37 o                         
  11   7   4        102.06         91.35         6.43 o                         
  12   7   4         15.12         23.13         6.87 o                         
  13   7   4          3.00         -4.99         5.62 o                         
  14   7   4         51.49         67.82         8.79 o                         
 -15   8   4          9.48          8.45         5.94 o                         
 -14   8   4         11.18         15.62         5.85 o                         
 -13   8   4        132.36        152.65         8.34 o                         
 -12   8   4         36.82         32.75         5.21 o                         
 -11   8   4        146.36        149.82        10.68 o                         
 -10   8   4         39.39         26.58         5.87 o                         
  -9   8   4          0.00         -3.00         5.34 o                         
  -8   8   4          7.31          1.09         2.63 o                         
  -7   8   4        740.92        773.25        11.44 o                         
  -6   8   4       1442.20       1414.64        14.89 o                         
  -5   8   4        222.55        227.18         6.10 o                         
  -4   8   4         91.82        105.51         3.12 o                         
  -3   8   4         74.81         85.27         2.50 o                         
  -2   8   4         54.17         29.41         1.66 o                         
  -1   8   4       9092.87       9089.60        85.92 o                         
   0   8   4        484.06        448.84         5.36 o                         
   1   8   4         22.34         38.19         2.49 o                         
   2   8   4        487.74        608.03         5.67 o                         
   3   8   4         11.51         10.47         1.48 o                         
   4   8   4         15.02         14.88         2.06 o                         
   5   8   4        368.11        317.96         6.58 o                         
   6   8   4        372.89        381.09         6.51 o                         
   7   8   4        530.01        495.32        13.16 o                         
   8   8   4         19.92         17.47         3.97 o                         
   9   8   4          7.83          4.79         3.90 o                         
  10   8   4         29.53         16.92         4.54 o                         
  11   8   4         42.65         36.36         5.39 o                         
  12   8   4         13.13         13.58         5.97 o                         
  13   8   4         71.70         78.81         8.83 o                         
  14   8   4          0.36         -2.37         6.63 o                         
 -15   9   4          4.17          0.86         6.00 o                         
 -14   9   4          0.86         -3.68         5.20 o                         
 -13   9   4          0.00         -3.18         6.84 o                         
 -12   9   4         60.05         59.34         6.21 o                         
 -11   9   4        214.19        229.96         8.88 o                         
 -10   9   4         43.47         43.87         4.97 o                         
  -9   9   4         49.27         51.88         3.74 o                         
  -8   9   4         52.52         45.85         2.88 o                         
  -7   9   4        634.99        574.07         7.88 o                         
  -6   9   4         79.57         65.57         3.05 o                         
  -5   9   4       1034.85        995.65        12.75 o                         
  -4   9   4        143.95        115.86         3.69 o                         
  -3   9   4          1.19         -1.42         1.42 o                         
  -2   9   4       1752.48       1691.78        21.05 o                         
  -1   9   4         15.83         21.81         1.97 o                         
   0   9   4       1837.74       1806.74        19.39 o                         
   1   9   4        151.80        175.12         3.64 o                         
   2   9   4         41.77         27.70         1.32 o                         
   3   9   4        460.26        423.07         5.25 o                         
   4   9   4        211.50        213.63         5.16 o                         
   5   9   4         62.78         65.50         3.42 o                         
   6   9   4        587.45        535.27        10.91 o                         
   7   9   4        101.15        110.41         5.42 o                         
   8   9   4        103.65         84.75         5.54 o                         
   9   9   4        209.44        183.77         7.89 o                         
  10   9   4          2.41          0.28         4.00 o                         
  11   9   4         14.49          8.05         6.47 o                         
  12   9   4          0.66          2.54         8.80 o                         
  13   9   4          0.15         -5.91         5.91 o                         
  14   9   4          0.09         -6.10         6.10 o                         
 -15  10   4          8.32          9.36         6.93 o                         
 -14  10   4          0.57         -5.84         5.84 o                         
 -13  10   4         33.32         41.38         7.91 o                         
 -12  10   4          0.32         -3.00         3.39 o                         
 -11  10   4          0.36          1.33         3.14 o                         
 -10  10   4         33.12         26.31         3.42 o                         
  -9  10   4          6.64         16.84         2.76 o                         
  -8  10   4        456.01        436.59         6.55 o                         
  -7  10   4         94.67         97.96         4.13 o                         
  -6  10   4         79.95         83.15         4.87 o                         
  -5  10   4        254.03        264.37         7.26 o                         
  -4  10   4        653.87        645.97         9.18 o                         
  -3  10   4         87.53         77.14         2.95 o                         
  -2  10   4       4140.94       4060.34        45.77 o                         
  -1  10   4         24.74         36.39         2.40 o                         
   0  10   4        661.86        693.85         9.19 o                         
   1  10   4        316.07        319.50         5.60 o                         
   2  10   4         10.88          9.29         1.16 o                         
   3  10   4         98.39         83.63         3.05 o                         
   4  10   4       1061.93       1033.43        13.10 o                         
   5  10   4        418.14        445.08         9.31 o                         
   6  10   4          1.51         -1.31         3.09 o                         
   7  10   4        316.01        293.26         8.76 o                         
   8  10   4          0.02         -3.84         3.84 o                         
   9  10   4        112.34        107.87         6.34 o                         
  10  10   4         34.73         37.43         5.23 o                         
  11  10   4         18.20         18.18         5.23 o                         
  12  10   4          0.16         -4.77         7.92 o                         
  13  10   4          7.68          6.07         7.69 o                         
 -14  11   4          0.31         -2.58         6.25 o                         
 -13  11   4          6.93         -0.95         5.97 o                         
 -12  11   4         97.81         98.88         8.42 o                         
 -11  11   4          9.16         13.05         8.70 o                         
 -10  11   4          2.99         -1.14         4.65 o                         
  -9  11   4        109.04        102.60         7.22 o                         
  -8  11   4         53.76         42.48         6.15 o                         
  -7  11   4          0.35          2.96         3.65 o                         
  -6  11   4       1700.22       1623.65        21.67 o                         
  -5  11   4        197.92        180.30         8.31 o                         
  -4  11   4        376.68        339.05         7.32 o                         
  -3  11   4        140.92        128.88         4.84 o                         
  -2  11   4        172.76        174.41         5.33 o                         
  -1  11   4       1604.39       1527.22        19.75 o                         
   0  11   4        605.23        610.53         9.58 o                         
   1  11   4        169.10        152.85         3.41 o                         
   2  11   4         16.30         15.42         2.48 o                         
   3  11   4        120.44        104.14         3.71 o                         
   4  11   4        734.03        684.62        11.49 o                         
   5  11   4       1145.92       1073.64        16.28 o                         
   6  11   4         16.45          6.10         3.24 o                         
   7  11   4         23.21         15.89         3.73 o                         
   8  11   4        169.79        167.81         7.23 o                         
   9  11   4         34.55         23.85         5.42 o                         
  10  11   4         41.87         45.47         6.36 o                         
  11  11   4          0.02         -2.67         5.56 o                         
  12  11   4         25.03         35.28         8.25 o                         
  13  11   4          0.98         -2.03        15.24 o                         
 -14  12   4          2.75          8.87         6.81 o                         
 -13  12   4          5.17         -1.68         5.91 o                         
 -12  12   4          4.38         -5.47         5.47 o                         
 -11  12   4          1.53         -5.17         5.17 o                         
 -10  12   4         21.53         17.26         5.52 o                         
  -9  12   4          8.19          6.68         4.64 o                         
  -8  12   4          7.19         -1.02         3.95 o                         
  -7  12   4        198.24        197.23         8.54 o                         
  -6  12   4        131.60        140.02        10.23 o                         
  -5  12   4        170.19        161.46         8.78 o                         
  -4  12   4        353.25        320.90         7.37 o                         
  -3  12   4          4.51         -0.18         2.36 o                         
  -2  12   4       2797.26       2717.45        29.36 o                         
  -1  12   4       1636.80       1598.48        18.76 o                         
   0  12   4        659.02        609.33        10.69 o                         
   1  12   4        856.79        860.01        11.53 o                         
   2  12   4         16.47         16.38         2.53 o                         
   3  12   4         69.73         68.42         4.69 o                         
   4  12   4        280.23        284.81         8.20 o                         
   5  12   4        311.62        294.99         8.85 o                         
   6  12   4          5.32         -2.52         4.25 o                         
   7  12   4         17.31         14.80         4.41 o                         
   8  12   4         32.75         16.66         6.86 o                         
   9  12   4          0.30          2.50         6.07 o                         
  10  12   4        140.71        146.99         8.89 o                         
  11  12   4          4.49         -3.00         6.06 o                         
  12  12   4         12.77         20.65         7.74 o                         
 -13  13   4         15.88         -2.14         6.07 o                         
 -12  13   4          1.18          7.83         6.06 o                         
 -11  13   4         65.96         89.75         7.93 o                         
 -10  13   4         27.85         36.86         8.48 o                         
  -9  13   4          8.52         15.62         5.11 o                         
  -8  13   4          9.17          4.87         4.45 o                         
  -7  13   4        151.81        153.99        10.79 o                         
  -6  13   4         17.33          9.06         3.66 o                         
  -5  13   4          6.43          2.44         3.22 o                         
  -4  13   4        150.78        137.59         5.29 o                         
  -3  13   4        313.86        290.00        10.05 o                         
  -2  13   4        160.20        150.65         5.46 o                         
  -1  13   4         17.18         22.49         3.96 o                         
   0  13   4        507.97        500.15        10.20 o                         
   1  13   4         28.26         38.28         2.98 o                         
   2  13   4        390.33        389.96         7.88 o                         
   3  13   4        236.11        221.96        14.25 o                         
   4  13   4         39.65         44.05         4.01 o                         
   5  13   4          0.02         -3.15         3.15 o                         
   6  13   4         72.95         61.88        12.30 o                         
   7  13   4        176.35        200.62         8.58 o                         
   8  13   4         24.73         27.24         5.31 o                         
   9  13   4        271.16        283.45        11.28 o                         
  10  13   4         36.47         32.08         6.20 o                         
  11  13   4          0.86         -1.67         5.64 o                         
  12  13   4         15.35         11.07         9.85 o                         
 -13  14   4          7.90          2.80         9.13 o                         
 -12  14   4          0.21         -0.57         5.86 o                         
 -11  14   4         30.80         33.37         9.23 o                         
 -10  14   4          0.73         -2.30         5.14 o                         
  -9  14   4        156.16        132.02        15.34 o                         
  -8  14   4         18.06          6.33         4.57 o                         
  -7  14   4        402.93        377.67        17.05 o                         
  -6  14   4         21.21         22.30         4.21 o                         
  -5  14   4         23.87         28.24         3.98 o                         
  -4  14   4         14.01         12.40         3.49 o                         
  -3  14   4         16.10         15.49         3.53 o                         
  -2  14   4          2.86         -0.43         2.72 o                         
  -1  14   4        490.61        484.99        10.42 o                         
   0  14   4         75.22         68.97         4.23 o                         
   1  14   4         78.72         90.31         8.38 o                         
   2  14   4         10.39         14.34         5.72 o                         
   3  14   4        105.58        105.73         6.76 o                         
   4  14   4         27.59         27.14         6.70 o                         
   5  14   4        242.44        225.59        14.26 o                         
   6  14   4         39.38         25.50         7.04 o                         
   7  14   4          3.68          0.91         4.21 o                         
   8  14   4          2.86         12.77         4.83 o                         
   9  14   4         20.82         21.57         5.53 o                         
  10  14   4          0.07          0.18         5.45 o                         
  11  14   4          8.12         -5.36         5.36 o                         
 -12  15   4         22.08         12.37         6.47 o                         
 -11  15   4          7.83          5.93         5.84 o                         
 -10  15   4          0.31         -5.07         5.07 o                         
  -9  15   4         23.81         31.57         6.03 o                         
  -8  15   4         23.34         18.19         5.55 o                         
  -7  15   4          1.86         -3.70         3.70 o                         
  -6  15   4        164.65        164.55         7.53 o                         
  -5  15   4        361.96        376.10        10.02 o                         
  -4  15   4         10.10          2.89         4.75 o                         
  -3  15   4        212.28        237.59         7.64 o                         
  -2  15   4        205.23        218.11         7.21 o                         
  -1  15   4          5.70          3.80         2.92 o                         
   0  15   4         84.64         92.37         9.56 o                         
   1  15   4        266.73        293.75        17.11 o                         
   2  15   4          0.84          4.69         4.42 o                         
   3  15   4        185.52        208.44         9.44 o                         
   4  15   4        116.34         97.47        13.34 o                         
   5  15   4          1.58         -5.51         5.51 o                         
   6  15   4         37.43         28.94        12.53 o                         
   7  15   4          1.58          0.22         6.58 o                         
   8  15   4         90.29         87.73        10.33 o                         
   9  15   4         84.38         61.55        11.98 o                         
  10  15   4         21.66         11.60         8.26 o                         
 -11  16   4          8.36         23.49         9.23 o                         
 -10  16   4         11.18          5.44         8.64 o                         
  -9  16   4          0.05         -9.56         9.56 o                         
  -8  16   4         91.87         78.41         9.70 o                         
  -7  16   4         77.37         88.25         9.73 o                         
  -6  16   4          2.38         -8.78         9.39 o                         
  -5  16   4         38.17         42.03        13.57 o                         
  -4  16   4         45.96         70.49         7.35 o                         
  -3  16   4        112.56        110.93        10.14 o                         
  -2  16   4          4.66          7.22         3.11 o                         
  -1  16   4         77.09         77.29         6.35 o                         
   0  16   4          1.56         -3.71         3.71 o                         
   1  16   4        261.21        264.00        11.19 o                         
   2  16   4         12.54          6.74         7.78 o                         
   3  16   4         17.30         10.88         5.82 o                         
   4  16   4        311.62        331.01        14.51 o                         
   5  16   4          1.11          5.27         6.63 o                         
   6  16   4         76.19         91.96         9.83 o                         
   7  16   4        107.26        111.06        12.85 o                         
   8  16   4         17.88         27.93         8.75 o                         
   9  16   4         28.60         22.30         8.83 o                         
 -10  17   4         50.49         41.18        10.15 o                         
  -9  17   4         93.14        104.56        11.27 o                         
  -8  17   4         61.56         56.62         9.75 o                         
  -7  17   4          0.93          1.33         6.78 o                         
  -6  17   4         36.75         54.20         8.11 o                         
  -5  17   4          3.82          5.66         5.96 o                         
  -4  17   4        130.72        129.57        13.63 o                         
  -3  17   4         11.70         18.19         5.80 o                         
  -2  17   4          4.65          3.46        10.26 o                         
  -1  17   4         42.59         49.34         5.75 o                         
   0  17   4        187.10        180.39         9.40 o                         
   1  17   4          0.14         -0.88         4.59 o                         
   2  17   4         81.88         86.39         7.98 o                         
   3  17   4          3.07         17.05         7.55 o                         
   4  17   4          0.01         -6.57         8.84 o                         
   5  17   4          9.53          9.21         7.09 o                         
   6  17   4          9.20         13.74         7.50 o                         
   7  17   4          0.07          3.70         7.98 o                         
   8  17   4         19.83         10.84         8.26 o                         
   9  17   4          1.19         14.23        13.14 o                         
  -9  18   4          3.26          6.38         7.96 o                         
  -8  18   4         27.07         46.84        11.61 o                         
  -7  18   4         94.46        110.47        10.81 o                         
  -6  18   4          0.14         -9.01        10.89 o                         
  -5  18   4          2.09         -5.44         5.44 o                         
  -4  18   4         73.03         72.54         8.11 o                         
  -3  18   4         42.37         41.48        13.71 o                         
  -2  18   4          3.22          2.71        11.24 o                         
  -1  18   4        131.00        140.53        17.80 o                         
   0  18   4          0.74          7.66        10.72 o                         
   1  18   4         23.68         22.27         5.96 o                         
   2  18   4         20.61         32.01         6.52 o                         
   3  18   4          0.71         -3.75         6.68 o                         
   4  18   4         20.14          8.76         7.84 o                         
   5  18   4         99.41         90.60        19.22 o                         
   6  18   4          1.45          0.80        10.40 o                         
   7  18   4         22.26         40.27        10.80 o                         
  -7  19   4         56.60         66.67         9.64 o                         
  -6  19   4          1.69         -1.17         6.45 o                         
  -5  19   4          8.12          6.89         6.57 o                         
  -4  19   4          3.53         17.52        12.96 o                         
  -3  19   4         54.69         69.08        15.27 o                         
  -2  19   4          1.22         -8.01        11.00 o                         
  -1  19   4         11.74          4.44        11.81 o                         
   0  19   4         26.82         40.10        14.06 o                         
   1  19   4        124.33        121.52        17.40 o                         
   2  19   4         76.65         82.74         9.91 o                         
   3  19   4         36.92         26.62         8.87 o                         
   4  19   4          0.06          1.79         7.72 o                         
   5  19   4         22.20         11.29         9.10 o                         
   6  19   4          0.17          1.98         7.31 o                         
  -6  20   4          0.50          9.39        14.40 o                         
  -5  20   4          6.14         -2.13        12.91 o                         
  -4  20   4          0.01         10.95        13.31 o                         
  -3  20   4         20.48         17.05        12.91 o                         
  -2  20   4         13.66         20.80        13.37 o                         
  -1  20   4          4.32          9.33        12.16 o                         
   0  20   4          1.10         15.56        12.04 o                         
   1  20   4          4.67         -2.54        10.83 o                         
   4  20   4         34.34         45.69        10.03 o                         
  -2  21   4         15.07         18.26        12.79 o                         
  -1  21   4          0.65         -2.13        12.16 o                         
   0  21   4         37.70          7.49        13.08 o                         
 -17   0   5         22.36         16.19        14.29 o                         
 -15   0   5         22.69         28.39         8.68 o                         
 -13   0   5         40.34         32.89        10.40 o                         
 -11   0   5       3555.57       3446.95        60.84 o                         
  -9   0   5        793.81        720.95        18.41 o                         
  -7   0   5       1300.91       1302.65        25.30 o                         
  -5   0   5          4.64         10.31         3.95 o                         
  -3   0   5        913.59        844.35        15.77 o                         
  -1   0   5      13437.37      14271.72       168.21 o                         
   1   0   5         62.11         59.42         2.59 o                         
   3   0   5        195.49        240.46         4.88 o                         
   5   0   5        116.32        116.21         3.75 o                         
   7   0   5       1598.28       1571.42        19.36 o                         
   9   0   5        478.00        415.44        14.98 o                         
  11   0   5         74.17         75.68         8.50 o                         
  13   0   5        597.66        697.46        46.07 o                         
  15   0   5        137.48        161.16        20.80 o                         
 -17   1   5         56.99         87.30        10.05 o                         
 -16   1   5         91.44        113.48        10.39 o                         
 -15   1   5        264.35        314.44        11.68 o                         
 -14   1   5         38.56         28.31         5.69 o                         
 -13   1   5         22.67         23.31         4.95 o                         
 -12   1   5        148.52        135.04         7.13 o                         
 -11   1   5         12.82         15.92         4.52 o                         
 -10   1   5         37.05         32.04         4.37 o                         
  -9   1   5        560.17        509.16        10.71 o                         
  -8   1   5          6.27         14.55         2.99 o                         
  -7   1   5        176.93        156.70         5.24 o                         
  -6   1   5       1322.03       1354.97        17.79 o                         
  -5   1   5       1957.46       1929.05        23.12 o                         
  -4   1   5       2355.82       2342.19        26.76 o                         
  -3   1   5        247.41        308.93         5.55 o                         
  -2   1   5        515.58        508.80         6.67 o                         
  -1   1   5        634.94        705.36         7.13 o                         
   0   1   5       3076.90       3298.30        23.74 o                         
   1   1   5       2464.88       2618.75        20.49 o                         
   2   1   5       2063.17       2216.51        16.95 o                         
   3   1   5        240.45        193.16         2.71 o                         
   4   1   5        154.96        120.32         2.76 o                         
   5   1   5        360.35        345.91         4.52 o                         
   6   1   5        411.06        410.33         5.29 o                         
   7   1   5         69.35         80.67         2.97 o                         
   8   1   5        377.78        357.13         6.40 o                         
   9   1   5        224.53        196.79         6.23 o                         
  10   1   5        179.08        154.46         7.33 o                         
  11   1   5         22.86         30.71         4.98 o                         
  12   1   5         23.43         19.62         5.13 o                         
  13   1   5          9.03          8.15         6.54 o                         
  14   1   5          1.70          3.18         7.05 o                         
  15   1   5        108.68        139.57        18.67 o                         
 -17   2   5         20.89         29.47         8.32 o                         
 -16   2   5         31.77         65.08         9.34 o                         
 -15   2   5         15.93         11.28         4.99 o                         
 -14   2   5         51.93         73.83         7.98 o                         
 -13   2   5          0.35          0.95         4.52 o                         
 -12   2   5         93.42         83.44         6.24 o                         
 -11   2   5        155.17        153.13         8.44 o                         
 -10   2   5       1339.98       1240.76        19.40 o                         
  -9   2   5         85.81         86.77         5.00 o                         
  -8   2   5        324.58        301.31         7.63 o                         
  -7   2   5         37.02         28.11         3.25 o                         
  -6   2   5       1422.00       1415.50        18.41 o                         
  -5   2   5        776.08        696.37        10.42 o                         
  -4   2   5        112.50        144.69         4.00 o                         
  -3   2   5         28.31         19.61         3.12 o                         
  -2   2   5       3603.91       3777.26        36.24 o                         
  -1   2   5        708.39        822.63        11.64 o                         
   0   2   5        670.62        655.85         6.36 o                         
   1   2   5       2096.21       2077.88        16.65 o                         
   2   2   5       5676.45       5808.37        41.07 o                         
   3   2   5        664.74        767.56         7.01 o                         
   4   2   5        158.36        163.88         2.93 o                         
   5   2   5       1092.69       1183.34         9.98 o                         
   6   2   5        664.62        643.46         7.05 o                         
   7   2   5        496.91        458.74         6.29 o                         
   8   2   5        522.12        523.33         7.51 o                         
   9   2   5        249.94        253.49         7.48 o                         
  10   2   5          3.07         -3.52         3.52 o                         
  11   2   5        271.94        249.92         9.18 o                         
  12   2   5         13.72         14.11         4.94 o                         
  13   2   5          8.60          4.21         6.02 o                         
  14   2   5         51.83         52.23         9.61 o                         
  15   2   5          0.50          6.89         8.64 o                         
 -17   3   5          0.49         16.17        11.09 o                         
 -16   3   5         69.16         95.95        14.41 o                         
 -15   3   5          1.34         -1.08         5.34 o                         
 -14   3   5          9.78          8.67         4.46 o                         
 -13   3   5         11.27          1.78         4.42 o                         
 -12   3   5         48.28         43.76         5.14 o                         
 -11   3   5         17.53         19.52         4.94 o                         
 -10   3   5        520.76        476.65        10.97 o                         
  -9   3   5        190.95        180.21         6.83 o                         
  -8   3   5        384.93        355.62         8.25 o                         
  -7   3   5         14.59         20.10         2.95 o                         
  -6   3   5       2283.49       2385.51        28.28 o                         
  -5   3   5        616.80        560.37         9.03 o                         
  -4   3   5       1049.44        950.97        12.65 o                         
  -3   3   5       6575.75       6988.75        65.26 o                         
  -2   3   5       9631.41       9742.60        89.80 o                         
  -1   3   5       4873.63       5273.54        45.26 o                         
   0   3   5        446.76        600.76         6.67 o                         
   1   3   5         92.88        103.38         2.19 o                         
   2   3   5       2859.62       3038.38        21.35 o                         
   3   3   5        110.44        120.53         2.42 o                         
   4   3   5        131.45        134.61         2.70 o                         
   5   3   5        613.11        589.96         6.11 o                         
   6   3   5        180.92        187.51         3.82 o                         
   7   3   5        242.38        216.45         4.75 o                         
   8   3   5         12.75          5.16         2.35 o                         
   9   3   5          2.48          0.15         2.60 o                         
  10   3   5          4.33          0.17         3.88 o                         
  11   3   5          0.79         -0.10         4.24 o                         
  12   3   5        112.61        123.03         9.13 o                         
  13   3   5          4.55          1.52         5.86 o                         
  14   3   5          1.43          6.29         6.65 o                         
  15   3   5          6.37          8.35         7.56 o                         
 -16   4   5          0.01          0.39         6.87 o                         
 -15   4   5         18.77         20.99         5.95 o                         
 -14   4   5         44.79         43.81         8.52 o                         
 -13   4   5         53.61         51.44         5.22 o                         
 -12   4   5          1.57         -3.69         3.90 o                         
 -11   4   5          1.89         -0.42         3.79 o                         
 -10   4   5       1265.02       1259.83        19.54 o                         
  -9   4   5       1757.24       1770.40        24.17 o                         
  -8   4   5        120.04        128.00         6.62 o                         
  -7   4   5        196.67        215.96         6.15 o                         
  -6   4   5         37.26         26.70         2.65 o                         
  -5   4   5          0.30         -0.89         1.71 o                         
  -4   4   5       2274.59       2335.74        23.79 o                         
  -3   4   5       1002.41       1135.07        12.65 o                         
  -2   4   5       2045.64       2248.78        20.54 o                         
  -1   4   5       1835.59       2005.51        18.48 o                         
   0   4   5        152.48        205.09         3.13 o                         
   1   4   5       7569.37       8175.13        54.16 o                         
   2   4   5        739.75        591.38         7.94 o                         
   3   4   5        190.04        193.97         2.74 o                         
   4   4   5          3.82          7.93         1.27 o                         
   5   4   5        154.69        150.06         3.10 o                         
   6   4   5       1208.11       1161.14        11.19 o                         
   7   4   5       2479.85       2462.56        21.71 o                         
   8   4   5        105.39         89.67         4.16 o                         
   9   4   5         34.32         25.72         3.32 o                         
  10   4   5         50.00         50.51         5.26 o                         
  11   4   5         55.56         64.94         7.06 o                         
  12   4   5         34.47         31.75        10.31 o                         
  13   4   5         20.74         25.97         7.03 o                         
  14   4   5         59.21         57.33         8.39 o                         
  15   4   5          2.07         -5.31         8.55 o                         
 -16   5   5          6.80         -0.09         6.86 o                         
 -15   5   5         67.11         64.52         7.39 o                         
 -14   5   5         13.51         22.55         5.73 o                         
 -13   5   5          4.47          1.42         4.62 o                         
 -12   5   5         46.64         42.12         5.59 o                         
 -11   5   5         14.15         13.37         4.26 o                         
 -10   5   5         48.98         29.93         4.50 o                         
  -9   5   5        960.07        928.61        15.40 o                         
  -8   5   5         96.66         88.16         4.63 o                         
  -7   5   5         78.92        105.33         8.52 o                         
  -6   5   5         14.05         10.37         2.45 o                         
  -5   5   5        166.31        169.31         4.53 o                         
  -4   5   5       2872.63       3293.69        32.40 o                         
  -3   5   5       5439.78       5464.65        51.58 o                         
  -2   5   5       1294.95       1434.62        13.88 o                         
  -1   5   5       1002.78       1121.00        11.22 o                         
   0   5   5         37.92         35.54         1.40 o                         
   1   5   5        843.00        987.28         8.16 o                         
   2   5   5        178.06        197.38         3.16 o                         
   3   5   5        938.81       1020.49         8.32 o                         
   4   5   5        201.21        212.46         3.66 o                         
   5   5   5       1548.75       1475.58        11.80 o                         
   6   5   5        134.43        140.18         4.02 o                         
   7   5   5        529.27        550.58         7.68 o                         
   8   5   5        612.80        592.05         9.64 o                         
   9   5   5        641.46        624.54        11.27 o                         
  10   5   5        112.84        107.27         8.74 o                         
  11   5   5          5.76         14.76         5.40 o                         
  12   5   5          2.10          0.40         7.45 o                         
  13   5   5         32.39         30.62         6.92 o                         
  14   5   5         10.94         14.15        12.27 o                         
 -16   6   5          7.58          4.03         6.89 o                         
 -15   6   5          1.44          0.66         6.95 o                         
 -14   6   5          1.34         -4.91         4.91 o                         
 -13   6   5         14.18         18.93         5.34 o                         
 -12   6   5          0.10         -4.12         4.12 o                         
 -11   6   5        134.98        150.46         7.32 o                         
 -10   6   5         11.58          4.32         3.41 o                         
  -9   6   5          1.55         -2.59         2.59 o                         
  -8   6   5       2190.34       2147.38        27.30 o                         
  -7   6   5         46.80         41.22         4.18 o                         
  -6   6   5       1016.64       1077.23        13.17 o                         
  -5   6   5       2878.13       2761.26        28.02 o                         
  -4   6   5       3335.14       3572.11        34.87 o                         
  -3   6   5         24.78         28.58         1.72 o                         
  -2   6   5       1009.75       1025.87         9.89 o                         
  -1   6   5         12.45         11.68         1.16 o                         
   0   6   5       2226.07       2197.90        17.86 o                         
   1   6   5        852.04        883.02         7.60 o                         
   2   6   5         89.55        118.55         3.07 o                         
   3   6   5        790.84        790.34         6.53 o                         
   4   6   5          3.12          1.86         1.15 o                         
   5   6   5        313.38        297.60         5.06 o                         
   6   6   5          4.90          1.28         1.56 o                         
   7   6   5       1531.89       1478.55        31.26 o                         
   8   6   5        161.82        161.91         6.20 o                         
   9   6   5         74.97         73.46         5.33 o                         
  10   6   5          0.06          4.51         4.04 o                         
  11   6   5         12.22          4.45         6.15 o                         
  12   6   5          0.35         -3.31         5.28 o                         
  13   6   5         43.39         48.26         7.63 o                         
  14   6   5          9.34          1.06         6.49 o                         
 -16   7   5          2.18         -5.73         5.73 o                         
 -15   7   5        117.90        124.92         8.82 o                         
 -14   7   5          7.23         -4.34         8.10 o                         
 -13   7   5        131.60        116.14         7.63 o                         
 -12   7   5         10.29         14.48         4.82 o                         
 -11   7   5          2.37          2.67         4.31 o                         
 -10   7   5        894.88        811.48        15.71 o                         
  -9   7   5         13.60          9.69         3.87 o                         
  -8   7   5        440.39        457.16         8.84 o                         
  -7   7   5        218.59        209.57         6.86 o                         
  -6   7   5        134.30        160.30         4.13 o                         
  -5   7   5        252.44        213.80         4.36 o                         
  -4   7   5        389.62        370.33         5.55 o                         
  -3   7   5        183.38        226.88         4.90 o                         
  -2   7   5        342.64        334.79         4.56 o                         
  -1   7   5         54.73         63.31         2.42 o                         
   0   7   5       3777.55       3943.50        30.35 o                         
   1   7   5          0.55          2.63         1.22 o                         
   2   7   5          2.47          1.73         1.36 o                         
   3   7   5        209.25        224.73         4.91 o                         
   4   7   5          4.40          1.68         0.88 o                         
   5   7   5        824.95        815.02         8.74 o                         
   6   7   5        406.68        392.64         7.01 o                         
   7   7   5        543.97        521.77         8.83 o                         
   8   7   5        609.05        583.62        12.33 o                         
   9   7   5         15.81         18.09         4.19 o                         
  10   7   5         60.89         70.91         5.82 o                         
  11   7   5          6.05          0.18         5.38 o                         
  12   7   5        210.15        222.80        11.41 o                         
  13   7   5          2.66          2.42         5.91 o                         
  14   7   5          5.03         14.29         8.94 o                         
 -15   8   5         23.87         10.36         5.96 o                         
 -14   8   5         38.09         34.99         6.38 o                         
 -13   8   5          2.43          2.38         5.38 o                         
 -12   8   5          0.58          0.96         4.40 o                         
 -11   8   5          3.56         12.02         4.50 o                         
 -10   8   5        479.36        490.99        11.82 o                         
  -9   8   5         39.60         48.01         4.69 o                         
  -8   8   5        918.59        815.68        10.94 o                         
  -7   8   5         11.61          8.82         2.28 o                         
  -6   8   5        377.20        370.08         7.79 o                         
  -5   8   5         15.12         19.26         1.94 o                         
  -4   8   5       1717.12       1699.45        18.64 o                         
  -3   8   5         67.36         61.39         2.42 o                         
  -2   8   5       1724.29       1657.89        29.31 o                         
  -1   8   5        338.03        328.55         5.13 o                         
   0   8   5       2986.05       3123.05        28.82 o                         
   1   8   5        203.57        204.51         4.14 o                         
   2   8   5        261.26        257.44         4.36 o                         
   3   8   5          0.24          1.90         1.12 o                         
   4   8   5         22.57         28.85         2.14 o                         
   5   8   5        111.73        136.54         6.02 o                         
   6   8   5        289.53        262.00         5.61 o                         
   7   8   5        161.35        161.02         6.59 o                         
   8   8   5         36.69         27.47         4.16 o                         
   9   8   5         80.22         82.66         5.76 o                         
  10   8   5         18.81         20.58         5.71 o                         
  11   8   5          1.61          9.27         6.04 o                         
  12   8   5          6.37         -0.61         5.73 o                         
  13   8   5         15.41         20.65         7.15 o                         
  14   8   5         81.38         93.22         9.75 o                         
 -15   9   5         37.99         53.42         7.48 o                         
 -14   9   5         30.69         28.43         6.16 o                         
 -13   9   5         19.31         22.93         5.65 o                         
 -12   9   5          2.04          0.60         4.32 o                         
 -11   9   5         50.87         56.63         5.93 o                         
 -10   9   5          8.75          3.84         3.20 o                         
  -9   9   5        241.03        218.61         6.41 o                         
  -8   9   5         61.18         60.63         3.18 o                         
  -7   9   5        267.70        235.27         5.10 o                         
  -6   9   5        255.17        247.87         4.76 o                         
  -5   9   5        119.81        111.60         4.79 o                         
  -4   9   5        187.20        188.63         5.32 o                         
  -3   9   5        477.67        458.87         7.71 o                         
  -2   9   5        539.79        572.56         8.94 o                         
  -1   9   5       1135.81       1168.30        13.82 o                         
   0   9   5       3004.85       3082.95        31.97 o                         
   1   9   5       1279.51       1324.44        13.21 o                         
   2   9   5        505.80        467.73         4.90 o                         
   3   9   5        368.62        359.61         5.32 o                         
   4   9   5          1.86          2.31         1.96 o                         
   5   9   5        103.77         77.72         4.60 o                         
   6   9   5       1757.90       1681.16        26.82 o                         
   7   9   5         61.43         65.30         4.92 o                         
   8   9   5         77.82         72.94         5.34 o                         
   9   9   5          3.22          5.48         3.93 o                         
  10   9   5         37.01         42.47         6.07 o                         
  11   9   5         10.99         10.90         5.81 o                         
  12   9   5         78.89         81.26         8.34 o                         
  13   9   5          0.40          0.59         6.08 o                         
 -15  10   5         21.66         22.95         7.57 o                         
 -14  10   5         14.02         21.99         7.27 o                         
 -13  10   5          2.62         -1.42         4.00 o                         
 -12  10   5          2.31          1.72         3.54 o                         
 -11  10   5         25.44         19.76         3.75 o                         
 -10  10   5         94.31         85.38         4.56 o                         
  -9  10   5          0.64         -1.34         2.47 o                         
  -8  10   5         26.15         20.86         2.29 o                         
  -7  10   5        115.85        101.53         3.21 o                         
  -6  10   5         44.49         49.17         4.31 o                         
  -5  10   5        734.26        680.96        10.04 o                         
  -4  10   5         19.45         17.59         2.98 o                         
  -3  10   5          3.57          1.37         4.53 o                         
  -2  10   5          2.52          4.60         2.48 o                         
  -1  10   5        566.48        556.81         8.09 o                         
   0  10   5         20.76         20.38         1.92 o                         
   1  10   5       2443.28       2486.35        21.78 o                         
   2  10   5          0.72          0.57         1.58 o                         
   3  10   5         39.20         24.59         2.04 o                         
   4  10   5         41.87         32.76         3.15 o                         
   5  10   5        634.98        560.79        11.02 o                         
   6  10   5         70.28         70.81         6.44 o                         
   7  10   5        171.73        165.07         6.81 o                         
   8  10   5         23.45         16.02         4.19 o                         
   9  10   5         16.70          9.47         4.17 o                         
  10  10   5         11.79          8.77         4.53 o                         
  11  10   5          5.61          5.31         4.74 o                         
  12  10   5         13.23         10.70         6.12 o                         
  13  10   5         22.64          9.86         7.91 o                         
 -14  11   5          0.00          1.84         7.27 o                         
 -13  11   5          1.15          0.50         5.82 o                         
 -12  11   5        132.88        131.67         6.56 o                         
 -11  11   5         21.10         14.97         7.87 o                         
 -10  11   5         58.54         51.86         7.28 o                         
  -9  11   5        468.82        449.57        13.08 o                         
  -8  11   5          0.38          1.77         3.89 o                         
  -7  11   5          1.75         -3.25         3.25 o                         
  -6  11   5        138.47        125.04         5.24 o                         
  -5  11   5          0.00         -2.48         2.48 o                         
  -4  11   5        487.57        457.41        11.17 o                         
  -3  11   5        252.27        240.43         7.37 o                         
  -2  11   5        177.66        170.08         5.59 o                         
  -1  11   5         47.91         42.21         3.32 o                         
   0  11   5        111.54        112.55         4.80 o                         
   1  11   5        947.16        901.10        11.65 o                         
   2  11   5        248.77        250.21         4.48 o                         
   3  11   5        165.50        174.74         6.04 o                         
   4  11   5          5.44          2.17         2.66 o                         
   5  11   5        204.09        236.15         7.18 o                         
   6  11   5          2.71          0.58         3.26 o                         
   7  11   5          0.72         -3.26         3.26 o                         
   8  11   5          3.38         -3.06         4.24 o                         
   9  11   5        103.85         95.07         7.48 o                         
  10  11   5        228.00        231.83        10.79 o                         
  11  11   5         14.46         16.16         6.10 o                         
  12  11   5          5.09         -6.22         6.22 o                         
 -14  12   5         22.62         34.03         7.72 o                         
 -13  12   5          4.33         -2.95         8.49 o                         
 -12  12   5          0.00         -5.55         5.55 o                         
 -11  12   5          1.89         -5.03         5.03 o                         
 -10  12   5        198.00        203.95        10.21 o                         
  -9  12   5          0.06         -4.59         4.59 o                         
  -8  12   5          0.02          4.71         5.88 o                         
  -7  12   5        255.51        251.94         9.28 o                         
  -6  12   5          4.71          7.13         4.69 o                         
  -5  12   5        612.50        590.22        10.82 o                         
  -4  12   5       1197.17       1208.24        17.29 o                         
  -3  12   5        333.26        343.16         7.76 o                         
  -2  12   5         17.85         21.33         3.18 o                         
  -1  12   5        994.57       1046.63        15.32 o                         
   0  12   5         21.90         16.23         2.51 o                         
   1  12   5        353.97        333.48         6.52 o                         
   2  12   5          6.65         -0.11         2.50 o                         
   3  12   5        158.30        149.26         5.50 o                         
   4  12   5          3.37         -3.08         3.08 o                         
   5  12   5         26.13         15.42         3.92 o                         
   6  12   5          0.75         -3.48         3.48 o                         
   7  12   5         40.46         34.64         5.29 o                         
   8  12   5         36.66         33.10         5.31 o                         
   9  12   5          5.50         -2.93         6.48 o                         
  10  12   5         23.54         25.76         6.37 o                         
  11  12   5          8.77         15.95         6.26 o                         
  12  12   5         11.14          7.63         8.61 o                         
 -13  13   5          0.39         -4.20         6.20 o                         
 -12  13   5          0.84         10.58        12.29 o                         
 -11  13   5          4.53         -0.27         5.49 o                         
 -10  13   5        137.69        160.41        12.56 o                         
  -9  13   5         11.39         21.93         5.25 o                         
  -8  13   5        135.47        143.88        10.06 o                         
  -7  13   5        351.48        334.08        10.47 o                         
  -6  13   5         24.78         22.58         6.75 o                         
  -5  13   5         12.01          6.53         3.37 o                         
  -4  13   5         34.08         32.62         4.76 o                         
  -3  13   5        132.15        131.87         8.76 o                         
  -2  13   5         45.43         40.07         3.16 o                         
  -1  13   5        405.36        407.13         7.70 o                         
   0  13   5        212.44        219.37         7.02 o                         
   1  13   5          1.16         -1.56         2.31 o                         
   2  13   5         46.55         49.84         3.68 o                         
   3  13   5          2.57         -2.45         2.45 o                         
   4  13   5          0.44         -0.64         2.40 o                         
   5  13   5         18.00         10.99         5.63 o                         
   6  13   5        156.84        170.52        12.26 o                         
   7  13   5          0.03          0.68         4.20 o                         
   8  13   5        167.82        150.02         8.40 o                         
   9  13   5         50.68         51.96         8.09 o                         
  10  13   5          0.13          8.83         5.49 o                         
  11  13   5          0.06          0.53         6.91 o                         
 -13  14   5          1.52         -2.67         7.56 o                         
 -12  14   5          6.33         -5.93         5.93 o                         
 -11  14   5         50.35         51.84         7.19 o                         
 -10  14   5         43.08         49.16         6.78 o                         
  -9  14   5          0.66         -4.63         4.63 o                         
  -8  14   5         71.39         55.72         5.96 o                         
  -7  14   5        151.22        134.52         7.53 o                         
  -6  14   5         16.01         19.69         4.23 o                         
  -5  14   5         82.85         87.64         7.02 o                         
  -4  14   5        488.67        510.82        11.70 o                         
  -3  14   5         11.84         12.34         3.11 o                         
  -2  14   5          3.33         -1.68         2.85 o                         
  -1  14   5        324.06        347.88        14.68 o                         
   0  14   5        151.36        139.92         6.43 o                         
   1  14   5         35.78         37.54         3.33 o                         
   2  14   5        195.99        203.25         6.74 o                         
   3  14   5        222.31        236.11        11.16 o                         
   4  14   5         74.11         52.45         7.62 o                         
   5  14   5          9.30          1.11         3.43 o                         
   6  14   5         95.91         94.50         6.17 o                         
   7  14   5         71.12         76.06         6.90 o                         
   8  14   5        161.75        150.64         8.53 o                         
   9  14   5          3.78          0.76         8.76 o                         
  10  14   5         83.70         88.20         7.93 o                         
  11  14   5          0.16         -2.00         5.58 o                         
 -12  15   5          5.74         -1.74         6.41 o                         
 -11  15   5          9.62         10.93         6.14 o                         
 -10  15   5          5.84         -0.80         5.60 o                         
  -9  15   5        174.37        202.63         9.90 o                         
  -8  15   5         16.23         23.82         4.93 o                         
  -7  15   5         21.64         15.37         6.99 o                         
  -6  15   5         23.94         31.05         4.80 o                         
  -5  15   5         36.83         40.39         4.60 o                         
  -4  15   5        236.04        220.13         8.00 o                         
  -3  15   5          0.24         -0.66         4.49 o                         
  -2  15   5        287.04        301.09         8.57 o                         
  -1  15   5          2.36          5.31         3.22 o                         
   0  15   5         21.42         19.23         4.74 o                         
   1  15   5         98.64         91.89         7.35 o                         
   2  15   5          2.88         -4.42         4.42 o                         
   3  15   5         12.32          8.76         5.26 o                         
   4  15   5          1.92          7.55         6.17 o                         
   5  15   5         60.53         70.99        10.17 o                         
   6  15   5        144.28        130.77        13.74 o                         
   7  15   5         24.35         18.54         7.46 o                         
   8  15   5         21.76         25.95         8.50 o                         
   9  15   5         29.31         40.95         9.19 o                         
  10  15   5          0.75         -7.23         7.23 o                         
 -11  16   5         83.40        100.76        11.78 o                         
 -10  16   5          0.58          1.83         8.24 o                         
  -9  16   5          4.90         -3.76         7.52 o                         
  -8  16   5          6.13          8.61         7.29 o                         
  -7  16   5         12.79         11.95         6.92 o                         
  -6  16   5          1.41         -7.00         7.00 o                         
  -5  16   5        147.61        157.94        10.91 o                         
  -4  16   5         41.66         46.84         4.71 o                         
  -3  16   5         20.06         18.62         4.85 o                         
  -2  16   5         49.32         46.99         4.38 o                         
  -1  16   5          0.37         -3.80         3.80 o                         
   0  16   5          5.79          3.82         4.86 o                         
   1  16   5        340.17        363.51        13.61 o                         
   2  16   5        167.38        166.24        20.77 o                         
   3  16   5         18.60         19.79         6.39 o                         
   4  16   5        170.01        157.01        13.60 o                         
   5  16   5         43.17         39.53         8.12 o                         
   6  16   5          0.08         -6.49         6.49 o                         
   7  16   5        114.30         99.16        10.96 o                         
   8  16   5         31.37         14.89        11.21 o                         
   9  16   5          3.37          0.91         7.57 o                         
 -10  17   5          4.26         -2.85         8.36 o                         
  -9  17   5         35.69         34.38         9.17 o                         
  -8  17   5          4.92          3.50         7.66 o                         
  -7  17   5         14.82         10.33         7.03 o                         
  -6  17   5          9.61         -6.32         6.32 o                         
  -5  17   5          2.00         -5.60         5.60 o                         
  -4  17   5         22.43         28.27         6.57 o                         
  -3  17   5        134.59        154.25         9.60 o                         
  -2  17   5          1.88          3.71         4.26 o                         
  -1  17   5         12.19          7.70         4.85 o                         
   0  17   5          0.64          1.99         7.95 o                         
   1  17   5         36.43          7.87         5.31 o                         
   2  17   5        121.77        129.26         9.07 o                         
   3  17   5          0.31          6.34         7.03 o                         
   4  17   5         22.33         37.62         9.33 o                         
   5  17   5          3.79          9.45         8.70 o                         
   6  17   5        252.58        308.82        15.97 o                         
   7  17   5          8.00         -1.38         9.07 o                         
   8  17   5          1.77          6.86         8.07 o                         
  -9  18   5         18.15          9.77         8.64 o                         
  -8  18   5          1.50         -1.57         7.49 o                         
  -7  18   5          0.33          9.73        10.43 o                         
  -6  18   5         35.80         30.52        14.29 o                         
  -5  18   5          2.95         -9.69        12.76 o                         
  -4  18   5         17.74         28.59         6.81 o                         
  -3  18   5          4.00         -0.46         9.62 o                         
  -2  18   5          5.59         19.82        11.81 o                         
  -1  18   5         62.19         83.43        15.33 o                         
   0  18   5         29.23         20.71         8.12 o                         
   1  18   5         36.73         28.12         6.45 o                         
   2  18   5         85.64         76.37        17.23 o                         
   3  18   5         11.26          1.21         7.55 o                         
   4  18   5          3.56          8.41         8.07 o                         
   5  18   5         15.28         27.94         9.62 o                         
   6  18   5         34.92         30.08        10.54 o                         
   7  18   5         16.59         27.02        11.06 o                         
  -7  19   5          0.05          6.90        10.54 o                         
  -6  19   5         24.25         38.64         8.19 o                         
  -5  19   5         16.38         20.03         6.98 o                         
  -4  19   5          1.34         14.00        12.27 o                         
  -3  19   5          4.82         -7.49        10.54 o                         
  -2  19   5         26.59         47.25        14.00 o                         
  -1  19   5          7.01          3.28        11.35 o                         
   0  19   5         21.70         19.59        12.16 o                         
   1  19   5         23.22         27.31        12.45 o                         
   2  19   5         76.45         82.05        10.72 o                         
   3  19   5          5.37          7.38         7.72 o                         
   4  19   5          9.39         -7.26         7.26 o                         
   5  19   5         24.10         25.18         9.85 o                         
  -5  20   5          9.91         24.03        13.77 o                         
  -4  20   5         19.07          6.22        12.68 o                         
  -3  20   5         15.30         29.15        13.66 o                         
  -2  20   5          7.68          1.56        11.29 o                         
  -1  20   5          6.85          2.94        11.24 o                         
   0  20   5          1.54         -3.86        10.77 o                         
   1  20   5         14.09         13.08        12.27 o                         
   3  20   5          1.80         12.33         8.12 o                         
 -16   0   6        180.73        177.21        13.77 o                         
 -14   0   6        231.34        267.41        14.80 o                         
 -12   0   6          4.79          8.62         6.17 o                         
 -10   0   6        110.66         81.57        10.08 o                         
  -8   0   6         91.53         72.50         6.09 o                         
  -6   0   6       1337.51       1399.00        26.12 o                         
  -4   0   6       2192.94       2305.04        37.77 o                         
  -2   0   6       5283.83       5231.51        64.07 o                         
   0   0   6      10159.57      11754.83       120.65 o                         
   2   0   6       1731.36       1879.49        20.15 o                         
   4   0   6       7636.65       7976.63        76.02 o                         
   6   0   6        138.98        172.31         5.49 o                         
   8   0   6       1070.53       1040.37        20.01 o                         
  10   0   6       1624.42       1583.03        34.47 o                         
  12   0   6         27.53         23.83         7.82 o                         
  14   0   6         25.53         32.61        14.63 o                         
 -17   1   6          3.10          2.77         6.97 o                         
 -16   1   6         24.04         45.19         7.15 o                         
 -15   1   6          0.03          5.88         5.85 o                         
 -14   1   6          0.28          2.34         4.59 o                         
 -13   1   6        187.93        183.28        10.45 o                         
 -12   1   6        302.46        275.87         9.64 o                         
 -11   1   6        530.59        511.42        12.13 o                         
 -10   1   6        488.05        468.00        10.85 o                         
  -9   1   6       1431.73       1311.82        19.46 o                         
  -8   1   6        189.80        230.94         6.83 o                         
  -7   1   6        236.08        233.47         6.23 o                         
  -6   1   6        656.00        491.30         8.88 o                         
  -5   1   6        763.03        669.14        10.34 o                         
  -4   1   6          8.43         28.09         2.24 o                         
  -3   1   6         14.11          4.94         1.99 o                         
  -2   1   6       8108.13       8831.74        74.75 o                         
  -1   1   6        377.21        383.13         5.10 o                         
   0   1   6       2505.16       2639.58        20.86 o                         
   1   1   6         94.44        106.83         2.65 o                         
   2   1   6         90.32         97.75         2.41 o                         
   3   1   6        240.36        275.36         3.86 o                         
   4   1   6        162.33        129.23         3.03 o                         
   5   1   6        766.72        779.46         7.96 o                         
   6   1   6        357.89        333.09         5.07 o                         
   7   1   6        119.71        126.00         3.98 o                         
   8   1   6        904.68        884.63        13.59 o                         
   9   1   6          7.65          4.81         3.60 o                         
  10   1   6         15.68         14.98         4.57 o                         
  11   1   6        153.95        150.01         7.68 o                         
  12   1   6         32.72         30.01         6.27 o                         
  13   1   6        124.71        142.39         8.70 o                         
  14   1   6        109.42        121.18        10.45 o                         
 -17   2   6         57.59         77.74         9.74 o                         
 -16   2   6          4.79         15.23         7.00 o                         
 -15   2   6         92.07        101.54         9.15 o                         
 -14   2   6         14.37         15.64         5.24 o                         
 -13   2   6        222.69        221.76         9.19 o                         
 -12   2   6        265.09        263.13        10.08 o                         
 -11   2   6        184.65        210.47        11.04 o                         
 -10   2   6          2.46          7.55         3.68 o                         
  -9   2   6          4.65          6.72         3.15 o                         
  -8   2   6        220.22        193.50         6.40 o                         
  -7   2   6          9.35         12.60         2.56 o                         
  -6   2   6       1004.33       1006.37        15.87 o                         
  -5   2   6        284.54        250.89         5.87 o                         
  -4   2   6       1766.42       1919.20        22.80 o                         
  -3   2   6        412.90        470.40         6.83 o                         
  -2   2   6       1944.49       1847.30        20.76 o                         
  -1   2   6       3827.48       4001.74        32.56 o                         
   0   2   6       5578.80       6072.61        45.14 o                         
   1   2   6       1045.88       1070.78         9.82 o                         
   2   2   6        599.64        748.58         7.28 o                         
   3   2   6       2127.64       2063.36        15.69 o                         
   4   2   6        470.76        487.73         5.65 o                         
   5   2   6         87.36         60.98         2.36 o                         
   6   2   6        371.37        335.74         5.16 o                         
   7   2   6         40.47         40.90         3.14 o                         
   8   2   6         35.73         38.38         3.57 o                         
   9   2   6        256.22        275.84         7.47 o                         
  10   2   6         27.73         29.58         4.87 o                         
  11   2   6          1.08         -1.98         4.16 o                         
  12   2   6          5.53          4.68         4.69 o                         
  13   2   6         31.81         30.97         7.52 o                         
  14   2   6          0.60         19.46         8.20 o                         
 -17   3   6          0.87          3.40         8.54 o                         
 -16   3   6          0.00          7.53         6.57 o                         
 -15   3   6         15.31         17.03         5.73 o                         
 -14   3   6         16.51         31.57         5.70 o                         
 -13   3   6         50.39         55.78         5.93 o                         
 -12   3   6        134.43        138.55         7.13 o                         
 -11   3   6         15.54          8.23         4.56 o                         
 -10   3   6         15.61         19.70         4.24 o                         
  -9   3   6         75.44         76.85         4.79 o                         
  -8   3   6          1.01         -2.64         2.64 o                         
  -7   3   6       3007.03       2983.98        35.16 o                         
  -6   3   6        353.38        311.42         6.91 o                         
  -5   3   6         67.78         79.05         3.58 o                         
  -4   3   6        272.61        218.76         4.62 o                         
  -3   3   6        914.30        980.35        11.57 o                         
  -2   3   6        317.85        334.98         7.65 o                         
  -1   3   6      10800.55      11361.76        88.25 o                         
   0   3   6       1279.11       1454.51        13.33 o                         
   1   3   6       2554.01       2789.73        19.90 o                         
   2   3   6          5.42         28.31         1.64 o                         
   3   3   6        920.55        867.43         7.39 o                         
   4   3   6        759.82        970.73         8.91 o                         
   5   3   6        652.11        648.33         7.05 o                         
   6   3   6         12.85         11.46         1.96 o                         
   7   3   6        158.32        152.00         4.97 o                         
   8   3   6         31.26         23.89         3.29 o                         
   9   3   6        687.59        704.36        16.51 o                         
  10   3   6         37.10         33.39         4.93 o                         
  11   3   6         11.73          8.02         4.77 o                         
  12   3   6         57.65         40.27         7.08 o                         
  13   3   6         11.04         18.64         8.26 o                         
  14   3   6          0.05         -7.73         7.73 o                         
 -16   4   6         34.67         42.95         6.95 o                         
 -15   4   6         16.32          8.39         5.73 o                         
 -14   4   6          8.98         14.76         5.19 o                         
 -13   4   6          1.87         -1.12         4.51 o                         
 -12   4   6        258.97        304.57         9.94 o                         
 -11   4   6        123.16        120.96         6.56 o                         
 -10   4   6         54.96         59.37         5.87 o                         
  -9   4   6         82.91         80.63         5.26 o                         
  -8   4   6        599.80        656.34        11.89 o                         
  -7   4   6       1218.24       1109.20        16.27 o                         
  -6   4   6        401.14        326.80         7.16 o                         
  -5   4   6          1.36          7.18         2.05 o                         
  -4   4   6       1863.96       1895.96        20.11 o                         
  -3   4   6         43.51         83.45         3.02 o                         
  -2   4   6       6828.98       7040.33        60.11 o                         
  -1   4   6       6380.15       7349.23        57.93 o                         
   0   4   6        960.21       1107.27        10.69 o                         
   1   4   6       2586.27       2963.89        22.22 o                         
   2   4   6          0.58          1.44         1.06 o                         
   3   4   6         57.70         61.93         1.90 o                         
   4   4   6       2201.71       2237.66        18.03 o                         
   5   4   6        490.90        459.04         5.78 o                         
   6   4   6          0.05         -1.98         1.98 o                         
   7   4   6        242.71        234.87         5.38 o                         
   8   4   6         28.18         29.15         3.09 o                         
   9   4   6        438.54        452.58        10.04 o                         
  10   4   6         77.98         83.51         7.31 o                         
  11   4   6          0.02         -4.71         4.71 o                         
  12   4   6          0.64         -5.59         5.59 o                         
  13   4   6         26.51         28.76        10.36 o                         
  14   4   6          0.28         -7.22         7.22 o                         
 -16   5   6          1.00         -1.12         6.01 o                         
 -15   5   6         12.01         10.23         5.74 o                         
 -14   5   6         28.57         19.60         5.78 o                         
 -13   5   6         69.19         68.44         6.46 o                         
 -12   5   6        199.17        211.61         8.65 o                         
 -11   5   6         30.54         26.74         4.55 o                         
 -10   5   6        334.26        356.27         9.52 o                         
  -9   5   6        344.30        334.55         8.94 o                         
  -8   5   6        234.72        219.38         6.79 o                         
  -7   5   6        847.37        834.63        13.13 o                         
  -6   5   6        766.09        672.19        12.71 o                         
  -5   5   6       1909.44       2017.09        21.60 o                         
  -4   5   6          5.32         17.20         1.97 o                         
  -3   5   6       3873.51       3883.72        37.75 o                         
  -2   5   6       3816.43       4294.75        37.68 o                         
  -1   5   6       6051.24       6830.00        58.38 o                         
   0   5   6          2.67          0.02         1.11 o                         
   1   5   6         43.23         69.23         1.91 o                         
   2   5   6          1.22          0.62         1.10 o                         
   3   5   6        428.41        457.96         5.30 o                         
   4   5   6         96.78        125.28         2.95 o                         
   5   5   6       3641.07       3606.62        27.68 o                         
   6   5   6        903.81        879.28        11.21 o                         
   7   5   6       1744.65       1682.88        20.84 o                         
   8   5   6        164.52        162.95         5.56 o                         
   9   5   6         49.28         51.25         4.99 o                         
  10   5   6          1.16          0.26         4.90 o                         
  11   5   6          6.24          6.22         5.72 o                         
  12   5   6          8.77         14.85         6.11 o                         
  13   5   6         29.61         29.84         7.29 o                         
  14   5   6         19.47         27.86         7.87 o                         
 -16   6   6         52.88         69.40        10.89 o                         
 -15   6   6         42.26         33.63         9.38 o                         
 -14   6   6         68.42         73.15         7.13 o                         
 -13   6   6          1.50          2.82         4.64 o                         
 -12   6   6          5.62          1.08         4.40 o                         
 -11   6   6         87.34         89.61         6.48 o                         
 -10   6   6        243.18        224.76         7.92 o                         
  -9   6   6        747.47        704.16        13.03 o                         
  -8   6   6       2067.92       1902.37        24.95 o                         
  -7   6   6        144.72        148.82         5.42 o                         
  -6   6   6        133.08        133.80         4.25 o                         
  -5   6   6         16.65         22.46         2.22 o                         
  -4   6   6         82.04        100.14         3.90 o                         
  -3   6   6         67.06         63.62         2.55 o                         
  -2   6   6        674.30        666.58         8.52 o                         
  -1   6   6       1738.68       1688.97        15.44 o                         
   0   6   6       1350.17       1382.91        12.19 o                         
   1   6   6       1111.51       1074.57         9.00 o                         
   2   6   6        909.90        916.18         9.46 o                         
   3   6   6        529.50        559.48         6.09 o                         
   4   6   6        446.83        445.67         5.19 o                         
   5   6   6        442.18        491.91         6.29 o                         
   6   6   6         63.65         63.76         3.09 o                         
   7   6   6        117.47        130.13         4.58 o                         
   8   6   6          8.72         13.17         3.91 o                         
   9   6   6         12.20          6.10         3.79 o                         
  10   6   6        341.57        381.96        13.03 o                         
  11   6   6          8.74          4.80         8.82 o                         
  12   6   6         20.82         25.42         9.27 o                         
  13   6   6          7.92          9.80         6.57 o                         
  14   6   6          3.61         -7.34         7.34 o                         
 -16   7   6          7.91         12.21         8.44 o                         
 -15   7   6          0.02          7.53         5.76 o                         
 -14   7   6          1.62          0.05         4.86 o                         
 -13   7   6        132.84        130.80         8.01 o                         
 -12   7   6         76.46         55.88         6.02 o                         
 -11   7   6        101.28         97.41         6.50 o                         
 -10   7   6          2.30         -3.88         3.88 o                         
  -9   7   6        123.16        147.70         6.13 o                         
  -8   7   6        152.64        160.67         5.78 o                         
  -7   7   6       1224.82       1156.37        14.57 o                         
  -6   7   6        260.83        261.93         7.06 o                         
  -5   7   6        547.03        539.24         7.52 o                         
  -4   7   6          0.08         -1.49         1.49 o                         
  -3   7   6       1657.80       1678.46        16.65 o                         
  -2   7   6         24.35         21.97         1.69 o                         
  -1   7   6         34.95         31.76         1.80 o                         
   0   7   6       1405.51       1480.98        14.05 o                         
   1   7   6       2857.17       2924.92        25.36 o                         
   2   7   6       4719.90       4994.29        38.79 o                         
   3   7   6        569.11        513.57         8.58 o                         
   4   7   6        258.92        246.18         3.52 o                         
   5   7   6        502.55        481.30         6.22 o                         
   6   7   6         66.46         71.24         3.51 o                         
   7   7   6          3.03          6.01         3.69 o                         
   8   7   6        188.62        173.90         7.43 o                         
   9   7   6         75.40         87.49         5.88 o                         
  10   7   6          3.02          3.57         4.99 o                         
  11   7   6         35.51         30.11         6.53 o                         
  12   7   6         38.87         37.61         7.19 o                         
  13   7   6          5.02         -6.05         6.05 o                         
 -15   8   6         28.89         47.21         7.31 o                         
 -14   8   6         19.70         30.81         6.21 o                         
 -13   8   6         94.69        107.53         7.63 o                         
 -12   8   6         15.52         13.30         4.81 o                         
 -11   8   6          5.19         -1.51         3.98 o                         
 -10   8   6          0.48         -2.23         3.92 o                         
  -9   8   6         42.60         31.69         3.65 o                         
  -8   8   6          5.39          5.08         3.12 o                         
  -7   8   6        791.46        746.57        10.06 o                         
  -6   8   6        125.03        111.55         4.66 o                         
  -5   8   6       1190.95       1179.87        13.02 o                         
  -4   8   6       1029.09        986.78        12.01 o                         
  -3   8   6       2557.88       2518.88        22.06 o                         
  -2   8   6          6.30         10.04         2.11 o                         
  -1   8   6       1418.42       1453.82        15.10 o                         
   0   8   6         74.59         61.29         2.41 o                         
   1   8   6        410.26        430.36         6.28 o                         
   2   8   6          8.42         14.44         1.74 o                         
   3   8   6        264.83        274.16         4.97 o                         
   4   8   6        249.28        252.03         4.11 o                         
   5   8   6        151.72        151.23         4.77 o                         
   6   8   6         18.68         14.87         3.79 o                         
   7   8   6         24.43         19.85         3.93 o                         
   8   8   6         19.11         15.62         4.09 o                         
   9   8   6        262.98        282.05         9.24 o                         
  10   8   6          2.10         -2.48         4.04 o                         
  11   8   6         32.56         33.41         6.58 o                         
  12   8   6          8.29         -1.03         9.07 o                         
  13   8   6          8.71          1.06         6.40 o                         
 -15   9   6          0.98          0.88         6.86 o                         
 -14   9   6         27.82         23.92         6.16 o                         
 -13   9   6         14.35         18.17         6.41 o                         
 -12   9   6          5.38          0.52         3.68 o                         
 -11   9   6          9.56          3.66         3.44 o                         
 -10   9   6        219.75        184.32         9.20 o                         
  -9   9   6         92.16        101.66         4.79 o                         
  -8   9   6         69.62         52.90         4.34 o                         
  -7   9   6        853.64        808.40        11.83 o                         
  -6   9   6          6.27          1.84         2.24 o                         
  -5   9   6        331.98        274.70         5.77 o                         
  -4   9   6        369.62        348.43         8.32 o                         
  -3   9   6         86.72         67.45         2.69 o                         
  -2   9   6          7.87          3.95         1.32 o                         
  -1   9   6       1434.07       1409.57        14.82 o                         
   0   9   6       3605.11       3636.16        30.86 o                         
   1   9   6       1182.48       1153.07        11.84 o                         
   2   9   6        996.39        938.49         9.60 o                         
   3   9   6       1512.25       1416.85        13.49 o                         
   4   9   6        493.95        499.09         7.17 o                         
   5   9   6        354.83        303.14         8.22 o                         
   6   9   6          5.57          2.18         3.44 o                         
   7   9   6          1.45         -3.22         3.22 o                         
   8   9   6          1.04         -2.45         3.61 o                         
   9   9   6          6.53         10.29         4.12 o                         
  10   9   6          8.57          4.24         4.31 o                         
  11   9   6          3.98          1.73         5.47 o                         
  12   9   6         16.57         11.74         6.21 o                         
  13   9   6         14.22         12.67         6.74 o                         
 -15  10   6          1.99         -3.58         6.89 o                         
 -14  10   6          7.53          6.18         6.51 o                         
 -13  10   6         13.04         18.83         4.71 o                         
 -12  10   6         13.23          7.45         4.38 o                         
 -11  10   6          1.57          0.47         3.38 o                         
 -10  10   6         48.97         51.74         4.14 o                         
  -9  10   6          2.00         -2.59         2.59 o                         
  -8  10   6         67.51         69.21         3.78 o                         
  -7  10   6         19.08         18.92         2.28 o                         
  -6  10   6        833.31        779.12         9.55 o                         
  -5  10   6         85.05         69.43         2.90 o                         
  -4  10   6        866.39        810.92         9.77 o                         
  -3  10   6        273.60        237.66        10.30 o                         
  -2  10   6       3809.33       3696.70        37.55 o                         
  -1  10   6        273.64        272.20         7.46 o                         
   0  10   6          1.16         -0.02         1.62 o                         
   1  10   6          0.10          0.22         1.64 o                         
   2  10   6        365.77        349.25         7.96 o                         
   3  10   6        101.11        118.06         3.82 o                         
   4  10   6        546.69        544.52         8.81 o                         
   5  10   6        279.65        296.35         8.26 o                         
   6  10   6          1.23         -3.23         3.23 o                         
   7  10   6          1.98          0.30         3.43 o                         
   8  10   6         46.51         50.98         5.12 o                         
   9  10   6         27.63         12.50         4.50 o                         
  10  10   6         75.13         81.72         8.48 o                         
  11  10   6          4.53          3.43         5.45 o                         
  12  10   6         14.43          1.75         7.17 o                         
 -14  11   6          9.01          8.95         6.69 o                         
 -13  11   6          0.03         -2.79         6.00 o                         
 -12  11   6         61.99         72.16         5.42 o                         
 -11  11   6         46.43         47.97         5.31 o                         
 -10  11   6         74.64         73.96         6.92 o                         
  -9  11   6         69.91         65.85         4.34 o                         
  -8  11   6        108.01        107.97         6.68 o                         
  -7  11   6         67.97         80.73         4.63 o                         
  -6  11   6         82.73         76.67         4.41 o                         
  -5  11   6          0.43          0.53         2.68 o                         
  -4  11   6        193.00        205.00         9.11 o                         
  -3  11   6         10.27          3.69         2.66 o                         
  -2  11   6        243.66        229.64         6.61 o                         
  -1  11   6       1585.93       1542.42        17.94 o                         
   0  11   6         14.71         13.25         2.69 o                         
   1  11   6        369.05        349.57         8.10 o                         
   2  11   6        227.24        217.19         6.47 o                         
   3  11   6        627.78        575.10        11.55 o                         
   4  11   6          0.03         -2.29         2.29 o                         
   5  11   6         12.20          2.76         3.20 o                         
   6  11   6        226.26        238.47         7.71 o                         
   7  11   6          0.12         -3.80         4.33 o                         
   8  11   6        105.34        113.65         7.35 o                         
   9  11   6          0.00          3.58         5.06 o                         
  10  11   6         56.58         66.20         8.31 o                         
  11  11   6         56.46         60.76         8.99 o                         
  12  11   6         21.34          7.32        21.03 o                         
 -14  12   6          0.10         -6.01         6.01 o                         
 -13  12   6          7.94         -9.29         9.29 o                         
 -12  12   6         12.97         10.03         7.33 o                         
 -11  12   6          2.41         10.07         5.84 o                         
 -10  12   6        100.44         92.71         7.64 o                         
  -9  12   6         26.99         28.67         5.49 o                         
  -8  12   6        107.41        138.61         7.72 o                         
  -7  12   6          0.15          1.60         3.76 o                         
  -6  12   6         94.01         88.89         4.64 o                         
  -5  12   6        478.71        500.79        11.62 o                         
  -4  12   6         62.98         63.16         4.00 o                         
  -3  12   6        135.43        139.53         5.47 o                         
  -2  12   6        242.97        234.16         7.09 o                         
  -1  12   6          0.34         -0.27         2.60 o                         
   0  12   6        228.84        212.99         6.42 o                         
   1  12   6        227.68        227.16         7.38 o                         
   2  12   6         20.37         20.26         3.04 o                         
   3  12   6          6.47          1.91         2.98 o                         
   4  12   6         10.09          3.42         3.03 o                         
   5  12   6         44.82         39.58         5.60 o                         
   6  12   6          0.58         -3.66         3.76 o                         
   7  12   6          0.01         -3.26         5.15 o                         
   8  12   6         17.30         14.56         5.02 o                         
   9  12   6          3.86          1.01         5.83 o                         
  10  12   6         52.27         50.52         7.02 o                         
  11  12   6         15.78         21.16         7.28 o                         
 -13  13   6         64.19         75.59         8.83 o                         
 -12  13   6         38.09         45.38         7.64 o                         
 -11  13   6          7.25         10.06         5.88 o                         
 -10  13   6         90.46        106.16         8.14 o                         
  -9  13   6         32.59         15.66         5.24 o                         
  -8  13   6          5.62         16.73         7.42 o                         
  -7  13   6         36.21         39.44         5.01 o                         
  -6  13   6         70.32         63.93         8.13 o                         
  -5  13   6          9.85          3.55         3.02 o                         
  -4  13   6         97.67         85.76         4.56 o                         
  -3  13   6        636.31        610.07        11.27 o                         
  -2  13   6        164.24        176.24         6.05 o                         
  -1  13   6        314.29        309.75         7.67 o                         
   0  13   6        114.51        115.20         5.09 o                         
   1  13   6         13.71         15.47         2.92 o                         
   2  13   6         46.69         46.84         3.90 o                         
   3  13   6         57.39         70.00         4.56 o                         
   4  13   6        129.68        112.91         4.87 o                         
   5  13   6        473.34        444.22        11.68 o                         
   6  13   6         17.87         21.04         4.73 o                         
   7  13   6        164.94        150.50        10.39 o                         
   8  13   6         20.32         20.89         5.52 o                         
   9  13   6         62.92         79.07         7.87 o                         
  10  13   6          4.75         -5.41         5.41 o                         
  11  13   6          5.54         -4.62         6.76 o                         
 -12  14   6          0.76         -5.49         5.49 o                         
 -11  14   6        142.71        135.74         9.50 o                         
 -10  14   6          2.12         -5.13         5.13 o                         
  -9  14   6         83.58         75.74         6.92 o                         
  -8  14   6        261.12        286.26        10.72 o                         
  -7  14   6          9.96          5.10         4.35 o                         
  -6  14   6          1.42         -2.93         3.71 o                         
  -5  14   6         58.00         53.29         5.43 o                         
  -4  14   6        245.25        256.81         8.61 o                         
  -3  14   6          4.41          2.22         3.22 o                         
  -2  14   6         71.53         70.83         6.07 o                         
  -1  14   6        123.40        128.79         5.50 o                         
   0  14   6        348.51        378.12         8.58 o                         
   1  14   6         22.09         20.97         3.35 o                         
   2  14   6          0.05         -2.59         2.79 o                         
   3  14   6         68.84         74.93         4.72 o                         
   4  14   6          0.30         -2.37         3.49 o                         
   5  14   6         18.00         19.00         3.50 o                         
   6  14   6         46.64         38.19         5.28 o                         
   7  14   6         37.78         57.20         6.15 o                         
   8  14   6          4.94          3.45         4.99 o                         
   9  14   6          2.56          5.35         5.55 o                         
  10  14   6         32.09         35.35         7.30 o                         
 -12  15   6          9.34          0.81         6.30 o                         
 -11  15   6          2.65          4.46         5.92 o                         
 -10  15   6          0.06         -0.61         5.64 o                         
  -9  15   6         34.59         44.31         6.19 o                         
  -8  15   6          1.79          2.83         4.74 o                         
  -7  15   6        157.44        136.56         7.96 o                         
  -6  15   6        147.59        150.26         7.61 o                         
  -5  15   6        177.63        179.80         7.80 o                         
  -4  15   6         26.65         25.33         4.12 o                         
  -3  15   6         15.02         18.61         3.76 o                         
  -2  15   6          8.52          2.72         7.16 o                         
  -1  15   6         55.02         63.83         4.57 o                         
   0  15   6          5.07          2.27         3.03 o                         
   1  15   6        110.53        114.38         8.87 o                         
   2  15   6          4.28         -3.71         5.19 o                         
   3  15   6        120.05        138.72        10.49 o                         
   4  15   6          0.85         -6.34         7.14 o                         
   5  15   6        166.33        156.20        14.35 o                         
   6  15   6         81.76         73.12        11.98 o                         
   7  15   6          2.83          0.69         8.64 o                         
   8  15   6        119.60        114.49        15.15 o                         
   9  15   6          0.25          8.53        10.95 o                         
 -11  16   6          4.49          3.93         8.31 o                         
 -10  16   6          5.46         -9.75        10.75 o                         
  -9  16   6         45.53         35.01         9.74 o                         
  -8  16   6         53.58         70.36         9.83 o                         
  -7  16   6         27.43         22.80         7.32 o                         
  -6  16   6         41.81         42.42         7.99 o                         
  -5  16   6         38.28         27.04         4.58 o                         
  -4  16   6          0.27          1.26         3.60 o                         
  -3  16   6          5.55          2.18         5.88 o                         
  -2  16   6        117.46        120.31         6.38 o                         
  -1  16   6        157.96        150.75         6.65 o                         
   0  16   6          6.70          6.90         5.29 o                         
   1  16   6        167.96        148.46         9.84 o                         
   2  16   6          5.19         -5.00         5.17 o                         
   3  16   6          0.14         -8.92        10.77 o                         
   4  16   6        194.49        223.44        15.56 o                         
   5  16   6          0.54          1.61         8.18 o                         
   6  16   6          1.62         -7.84         7.84 o                         
   7  16   6          4.47         12.79        10.37 o                         
   8  16   6         10.29         21.32        11.00 o                         
   9  16   6         14.46         12.91        11.75 o                         
 -10  17   6         68.64         71.68        11.32 o                         
  -9  17   6         11.10         -7.12         7.12 o                         
  -8  17   6          9.08          9.81         7.52 o                         
  -7  17   6         16.41         23.37         7.71 o                         
  -6  17   6         90.49         94.61        12.04 o                         
  -5  17   6         71.56         85.29         8.87 o                         
  -4  17   6          0.15          5.70         5.70 o                         
  -3  17   6         52.90         56.64         5.10 o                         
  -2  17   6        133.60        170.03         9.87 o                         
  -1  17   6         23.67         23.74         5.71 o                         
   0  17   6          5.05          0.77         5.05 o                         
   1  17   6          6.54         -0.46         4.99 o                         
   2  17   6         10.66         11.50         8.12 o                         
   3  17   6        133.27        143.09        10.15 o                         
   4  17   6          5.13         -7.14         7.14 o                         
   5  17   6         14.78          3.40         8.82 o                         
   6  17   6          1.72          9.74        10.14 o                         
   7  17   6          0.35          2.30         9.85 o                         
  -9  18   6          1.94          3.74         8.03 o                         
  -8  18   6          0.78          1.66         7.18 o                         
  -7  18   6          0.19         -6.53        10.14 o                         
  -6  18   6          2.15         -3.06         6.17 o                         
  -5  18   6         19.68         12.16         6.40 o                         
  -4  18   6          1.21          1.94         5.87 o                         
  -3  18   6         13.34         -2.13         9.91 o                         
  -2  18   6          1.57         -9.39         9.39 o                         
  -1  18   6         98.60        106.38        16.16 o                         
   0  18   6         23.09         24.63         6.41 o                         
   1  18   6          0.64         -4.77         4.77 o                         
   2  18   6          4.72          4.77         6.14 o                         
   3  18   6         32.99         23.10         8.87 o                         
   4  18   6          4.25         -7.66         7.66 o                         
   5  18   6          5.28          3.00         8.76 o                         
   6  18   6          6.50         13.14        10.20 o                         
  -7  19   6          0.20          6.87         9.94 o                         
  -6  19   6         25.32         29.87         7.86 o                         
  -5  19   6          0.78          0.81        12.45 o                         
  -4  19   6         24.09         24.95        13.25 o                         
  -3  19   6         16.07         20.05        12.16 o                         
  -2  19   6          4.65         -3.05        10.95 o                         
  -1  19   6         20.58         21.84        12.56 o                         
   0  19   6         29.22         23.34        12.27 o                         
   1  19   6          6.30         13.68         6.50 o                         
   2  19   6         36.71         35.81         7.46 o                         
   3  19   6          0.77          3.69         7.43 o                         
   4  19   6          0.86         15.96         8.87 o                         
   5  19   6         13.07         -3.75         8.70 o                         
  -5  20   6          0.95         -3.86        11.52 o                         
  -4  20   6          2.81          0.23        11.35 o                         
  -3  20   6          2.03         -6.80        11.18 o                         
  -2  20   6         16.42         17.34        12.62 o                         
  -1  20   6          0.01         -4.21        10.54 o                         
   0  20   6         27.98         13.08        12.50 o                         
   1  20   6          4.78         29.10        12.79 o                         
 -17   0   7         35.35         51.80        16.65 o                         
 -15   0   7          7.39          1.85         9.42 o                         
 -13   0   7        117.11        100.07        11.21 o                         
 -11   0   7       1907.06       1902.34        38.54 o                         
  -9   0   7        432.17        479.81        14.93 o                         
  -7   0   7         11.54          8.98         3.46 o                         
  -5   0   7         30.04         66.38         4.93 o                         
  -3   0   7        750.56        725.13        12.32 o                         
  -1   0   7        951.17        979.28        13.10 o                         
   1   0   7       7326.38       7222.70        68.17 o                         
   3   0   7       2495.27       2573.62        29.50 o                         
   5   0   7        284.70        286.13         6.55 o                         
   7   0   7       1499.22       1380.36        20.58 o                         
   9   0   7         64.16         93.51         7.15 o                         
  11   0   7          1.95          1.79         6.31 o                         
  13   0   7        558.77        661.10        23.71 o                         
 -17   1   7         15.04         30.90         8.35 o                         
 -16   1   7        131.51        160.51        11.45 o                         
 -15   1   7         49.67         60.70         6.86 o                         
 -14   1   7         46.21         50.21         6.26 o                         
 -13   1   7          7.76         -3.52         4.21 o                         
 -12   1   7        240.79        231.49         9.04 o                         
 -11   1   7         31.41         26.87         4.66 o                         
 -10   1   7        217.09        240.48        10.12 o                         
  -9   1   7        658.38        649.66        12.37 o                         
  -8   1   7        224.55        225.78         6.90 o                         
  -7   1   7         86.29         90.13         4.59 o                         
  -6   1   7         63.85         66.64         3.55 o                         
  -5   1   7        566.91        472.33         8.51 o                         
  -4   1   7        654.35        722.48        10.87 o                         
  -3   1   7       1492.54       1444.01        16.11 o                         
  -2   1   7       1054.62       1019.79        11.06 o                         
  -1   1   7       2462.58       2704.42        23.13 o                         
   0   1   7         36.92         24.04         1.55 o                         
   1   1   7        895.83        867.00         7.79 o                         
   2   1   7         59.47         64.22         2.17 o                         
   3   1   7        436.17        431.74         5.53 o                         
   4   1   7         33.50         28.63         1.89 o                         
   5   1   7        625.39        574.65         6.78 o                         
   6   1   7        380.88        392.38         6.14 o                         
   7   1   7        286.20        270.93         5.41 o                         
   8   1   7        867.45        859.86        12.90 o                         
   9   1   7         99.25        105.40         5.20 o                         
  10   1   7         70.90         68.04         5.38 o                         
  11   1   7        132.03        149.93         7.86 o                         
  12   1   7         90.47         89.03         7.25 o                         
  13   1   7          0.28         10.00         6.96 o                         
  14   1   7         30.29         49.52         8.95 o                         
 -17   2   7          4.32         26.40         8.10 o                         
 -16   2   7          2.51         14.02         7.10 o                         
 -15   2   7         19.71         36.60         6.27 o                         
 -14   2   7         11.34         16.11         5.25 o                         
 -13   2   7         11.78         -0.05         4.49 o                         
 -12   2   7         94.38         94.09         6.46 o                         
 -11   2   7         86.05         81.86         5.78 o                         
 -10   2   7        267.88        256.36         8.27 o                         
  -9   2   7         45.83         40.77         4.09 o                         
  -8   2   7         21.02          6.69         2.95 o                         
  -7   2   7        833.73        857.51        13.61 o                         
  -6   2   7         70.87         54.80         3.35 o                         
  -5   2   7        870.43        868.79        12.74 o                         
  -4   2   7       1734.92       1567.42        17.51 o                         
  -3   2   7         30.42         33.29         2.20 o                         
  -2   2   7        580.16        730.57         8.66 o                         
  -1   2   7          0.36         -1.68         1.68 o                         
   0   2   7      13328.69      14274.73       103.45 o                         
   1   2   7        391.50        416.95         4.84 o                         
   2   2   7        352.61        404.99         6.41 o                         
   3   2   7       1080.13       1189.73        10.32 o                         
   4   2   7        226.25        240.56         4.05 o                         
   5   2   7          0.87          0.13         1.67 o                         
   6   2   7       1276.05       1333.39        12.92 o                         
   7   2   7        468.75        482.16         7.65 o                         
   8   2   7         42.25         45.52         3.90 o                         
   9   2   7         78.61         78.72         4.79 o                         
  10   2   7          1.66         -3.68         3.68 o                         
  11   2   7        104.32        108.51         7.04 o                         
  12   2   7         46.76         46.72         7.33 o                         
  13   2   7         18.30          7.10         6.61 o                         
  14   2   7         43.65         48.28         8.66 o                         
 -16   3   7         49.30         64.56         7.54 o                         
 -15   3   7         13.25          9.35         6.52 o                         
 -14   3   7         61.56         68.78         6.53 o                         
 -13   3   7          4.13          0.44         4.49 o                         
 -12   3   7          0.42          2.86         4.38 o                         
 -11   3   7         87.24         77.29         5.78 o                         
 -10   3   7       1335.41       1347.93        20.66 o                         
  -9   3   7          2.46          7.83         3.38 o                         
  -8   3   7         33.67         33.68         3.73 o                         
  -7   3   7        874.55        842.07        13.46 o                         
  -6   3   7        865.26        868.83        13.25 o                         
  -5   3   7       2127.29       2080.08        25.20 o                         
  -4   3   7       3307.59       3325.43        33.33 o                         
  -3   3   7       1654.68       1954.81        20.78 o                         
  -2   3   7       1423.03       1456.85        16.89 o                         
  -1   3   7       4494.04       5308.65        42.86 o                         
   0   3   7       1553.04       1796.00        16.30 o                         
   1   3   7       1718.04       2075.28        14.92 o                         
   2   3   7       2471.32       2557.99        21.00 o                         
   3   3   7       1808.46       1870.89        14.74 o                         
   4   3   7        167.36        186.43         3.82 o                         
   5   3   7         87.62         91.40         3.52 o                         
   6   3   7       2547.94       2556.89        21.51 o                         
   7   3   7          0.86         -2.27         2.27 o                         
   8   3   7         74.92         85.74         4.56 o                         
   9   3   7         92.10         73.78         4.72 o                         
  10   3   7        109.96        117.23         6.79 o                         
  11   3   7         24.16          9.25         6.29 o                         
  12   3   7         31.37         32.68         7.05 o                         
  13   3   7          1.15          6.25         6.64 o                         
  14   3   7          0.18         -6.50         6.50 o                         
 -16   4   7          0.92         -1.90         5.62 o                         
 -15   4   7         58.94         53.77         6.91 o                         
 -14   4   7          5.24          9.78         6.18 o                         
 -13   4   7          0.80         -3.51         4.28 o                         
 -12   4   7        162.28        143.40        13.16 o                         
 -11   4   7         74.33         78.88         5.76 o                         
 -10   4   7        250.55        220.09         8.13 o                         
  -9   4   7       1021.22       1001.65        16.44 o                         
  -8   4   7        927.94        873.41        14.36 o                         
  -7   4   7        156.02        138.21         5.39 o                         
  -6   4   7          7.31          9.05         2.48 o                         
  -5   4   7       4021.33       3916.75        38.97 o                         
  -4   4   7        222.40        220.46         4.94 o                         
  -3   4   7       5421.23       5723.49        54.65 o                         
  -2   4   7        103.83        161.96         3.86 o                         
  -1   4   7       1883.08       2027.08        18.01 o                         
   0   4   7         69.97         52.74         2.21 o                         
   1   4   7       6152.67       6425.24        43.43 o                         
   2   4   7          3.50         14.49         2.03 o                         
   3   4   7          8.83         14.85         1.51 o                         
   4   4   7       1387.89       1338.55        15.82 o                         
   5   4   7        240.58        250.09         4.71 o                         
   6   4   7       1720.26       1699.63        15.48 o                         
   7   4   7        458.20        449.39        11.23 o                         
   8   4   7         23.92         19.23         3.87 o                         
   9   4   7        149.04        137.04        10.69 o                         
  10   4   7          3.68          2.83         5.13 o                         
  11   4   7          7.88          8.59         8.99 o                         
  12   4   7         69.94         58.75        11.25 o                         
  13   4   7         33.04         34.81         7.93 o                         
  14   4   7          2.66          9.36         7.16 o                         
 -16   5   7         18.91         16.49         6.38 o                         
 -15   5   7         98.49        106.66        11.20 o                         
 -14   5   7          2.13          2.29         4.91 o                         
 -13   5   7          9.48         -1.37         6.75 o                         
 -12   5   7        194.74        199.67        17.24 o                         
 -11   5   7        203.34        219.89         8.26 o                         
 -10   5   7         31.23         36.05         4.64 o                         
  -9   5   7        611.30        598.04        11.96 o                         
  -8   5   7         59.30         45.84         3.99 o                         
  -7   5   7         31.70         23.83         3.42 o                         
  -6   5   7        767.35        858.42        11.63 o                         
  -5   5   7        596.79        597.75         8.89 o                         
  -4   5   7       2232.52       2259.37        23.74 o                         
  -3   5   7         22.54         30.24         2.19 o                         
  -2   5   7        129.59        164.31         4.13 o                         
  -1   5   7        136.18        130.24         3.37 o                         
   0   5   7         20.34         19.86         1.69 o                         
   1   5   7       3186.77       3240.55        23.25 o                         
   2   5   7         82.06         82.63         2.81 o                         
   3   5   7         18.06         14.36         1.59 o                         
   4   5   7         26.53         20.31         2.19 o                         
   5   5   7       4535.12       4562.27        34.46 o                         
   6   5   7        343.83        376.06         8.71 o                         
   7   5   7         96.39         86.96         4.47 o                         
   8   5   7        206.41        208.14         9.07 o                         
   9   5   7        179.31        161.91         9.42 o                         
  10   5   7         64.93         72.79         8.71 o                         
  11   5   7         20.78         21.01         8.22 o                         
  12   5   7         46.59         51.95         7.44 o                         
  13   5   7          0.07          1.15         6.11 o                         
  14   5   7          5.11         -0.19         7.01 o                         
 -16   6   7          6.27          8.74         9.48 o                         
 -15   6   7          3.86          4.90         5.85 o                         
 -14   6   7          2.35          8.12         5.30 o                         
 -13   6   7         67.36         79.12         6.82 o                         
 -12   6   7         17.34         20.24         7.59 o                         
 -11   6   7        743.33        724.08        17.23 o                         
 -10   6   7          8.62          5.60         3.86 o                         
  -9   6   7          9.06          7.04         8.32 o                         
  -8   6   7        141.99        145.57         5.97 o                         
  -7   6   7        139.68        138.22         4.80 o                         
  -6   6   7         18.87         22.99         2.50 o                         
  -5   6   7        324.79        283.76         5.71 o                         
  -4   6   7          9.15         12.19         2.11 o                         
  -3   6   7       4335.57       4363.15        42.42 o                         
  -2   6   7          9.59          9.35         2.13 o                         
  -1   6   7        263.13        264.69         4.32 o                         
   0   6   7        113.59         69.72         2.30 o                         
   1   6   7        217.34        181.87         3.33 o                         
   2   6   7        116.02        120.92         4.00 o                         
   3   6   7        336.94        360.12         5.29 o                         
   4   6   7          8.69          5.06         1.41 o                         
   5   6   7        416.83        427.99         6.48 o                         
   6   6   7         53.10         48.83         3.15 o                         
   7   6   7       2674.37       2636.10        39.18 o                         
   8   6   7         83.36         83.65         5.95 o                         
   9   6   7         29.69         29.90         5.97 o                         
  10   6   7          5.95          2.73         5.05 o                         
  11   6   7          5.69          3.30         5.32 o                         
  12   6   7         40.50         35.20         8.91 o                         
  13   6   7         23.25          8.06        12.85 o                         
 -16   7   7         19.24         25.76         6.83 o                         
 -15   7   7         95.71        119.41         9.89 o                         
 -14   7   7          2.54          1.43         5.04 o                         
 -13   7   7          2.49          4.58         4.85 o                         
 -12   7   7        109.85        124.34         7.33 o                         
 -11   7   7         69.54         65.98         5.94 o                         
 -10   7   7        758.13        748.50        18.65 o                         
  -9   7   7        536.72        531.43        11.11 o                         
  -8   7   7        239.80        209.69         6.02 o                         
  -7   7   7          0.16         -1.51         2.36 o                         
  -6   7   7        692.16        636.33         9.52 o                         
  -5   7   7        231.05        241.32         5.42 o                         
  -4   7   7       1429.86       1348.77        15.48 o                         
  -3   7   7       3721.39       3566.97        35.26 o                         
  -2   7   7       1673.82       1762.67        17.61 o                         
  -1   7   7        214.68        170.03         3.42 o                         
   0   7   7        127.05        129.20         3.12 o                         
   1   7   7        971.97       1001.86         9.94 o                         
   2   7   7       2434.20       2451.77        19.46 o                         
   3   7   7        208.71        196.02         3.96 o                         
   4   7   7         85.54         72.20         2.35 o                         
   5   7   7        135.61        135.75         3.78 o                         
   6   7   7         94.08         78.34         4.67 o                         
   7   7   7         73.94         71.76         5.39 o                         
   8   7   7        319.26        315.14        11.15 o                         
   9   7   7        122.99        103.76         7.58 o                         
  10   7   7         21.67         25.94         8.76 o                         
  11   7   7         27.02         12.64         6.03 o                         
  12   7   7         27.49         28.27         6.78 o                         
  13   7   7          0.55         -3.26         6.76 o                         
 -15   8   7         21.10         38.47        11.45 o                         
 -14   8   7          9.19         21.44         5.90 o                         
 -13   8   7          0.01         -4.98         4.98 o                         
 -12   8   7          3.62         -2.23         4.43 o                         
 -11   8   7         74.61         54.73         5.72 o                         
 -10   8   7         13.43         11.88         3.54 o                         
  -9   8   7        173.77        179.00         6.41 o                         
  -8   8   7       1596.68       1546.20        19.61 o                         
  -7   8   7        477.55        505.15         8.23 o                         
  -6   8   7       1618.13       1479.19        16.20 o                         
  -5   8   7        428.75        419.93         6.81 o                         
  -4   8   7        108.60        118.59         3.72 o                         
  -3   8   7        177.08        165.13         4.09 o                         
  -2   8   7        158.30        142.01         3.56 o                         
  -1   8   7         41.84         46.98         3.15 o                         
   0   8   7       1177.60       1126.76        11.74 o                         
   1   8   7          4.21          7.48         1.74 o                         
   2   8   7          0.02         -1.20         1.20 o                         
   3   8   7          3.85          2.84         1.94 o                         
   4   8   7       1722.20       1665.94        15.45 o                         
   5   8   7         21.99         20.14         3.40 o                         
   6   8   7         61.66         59.11         4.75 o                         
   7   8   7        161.18        151.38         7.72 o                         
   8   8   7          0.53         -0.25         4.26 o                         
   9   8   7         25.13         31.60         5.78 o                         
  10   8   7          1.26          0.32         6.43 o                         
  11   8   7          0.62         -5.52         5.52 o                         
  12   8   7        133.78        132.92        12.17 o                         
  13   8   7          1.66          5.14         6.82 o                         
 -15   9   7         10.23         17.42         7.47 o                         
 -14   9   7          4.88         -5.15         5.15 o                         
 -13   9   7         13.76         17.35         4.47 o                         
 -12   9   7          0.39         -3.52         3.52 o                         
 -11   9   7          0.32          2.20         3.77 o                         
 -10   9   7        203.70        218.69         7.07 o                         
  -9   9   7         14.89         17.86         3.27 o                         
  -8   9   7          0.01         -2.57         2.57 o                         
  -7   9   7          9.44         15.80         2.91 o                         
  -6   9   7         39.08         28.51         4.20 o                         
  -5   9   7          0.96         -2.17         2.17 o                         
  -4   9   7       2631.20       2465.37        23.80 o                         
  -3   9   7         10.64          3.64         2.41 o                         
  -2   9   7       3610.72       3539.69        32.94 o                         
  -1   9   7        599.28        599.85         8.36 o                         
   0   9   7        324.74        320.17         5.36 o                         
   1   9   7        312.66        331.20         5.54 o                         
   2   9   7        469.03        465.03         6.32 o                         
   3   9   7         93.43         86.25         3.49 o                         
   4   9   7        394.70        382.20         7.69 o                         
   5   9   7        156.76        151.44         5.81 o                         
   6   9   7          2.87          6.02         3.83 o                         
   7   9   7          1.86          3.49         4.20 o                         
   8   9   7         54.24         48.82         5.81 o                         
   9   9   7          1.62          2.34         4.65 o                         
  10   9   7          6.18         -0.62         5.03 o                         
  11   9   7          8.10          9.59         5.78 o                         
  12   9   7          3.24          3.67         6.20 o                         
 -15  10   7         40.96         44.66         8.48 o                         
 -14  10   7         19.99         12.53         8.22 o                         
 -13  10   7          0.72         -3.58         4.16 o                         
 -12  10   7          2.59          2.92         5.59 o                         
 -11  10   7         95.32        113.55         6.46 o                         
 -10  10   7         20.48         26.05         3.80 o                         
  -9  10   7        316.65        336.81        13.19 o                         
  -8  10   7         59.95         59.93         3.77 o                         
  -7  10   7        326.63        314.27        13.34 o                         
  -6  10   7        206.23        191.64         5.67 o                         
  -5  10   7        835.88        763.89        10.97 o                         
  -4  10   7        267.57        247.88         5.71 o                         
  -3  10   7        235.24        218.77         5.52 o                         
  -2  10   7        299.61        295.42         6.35 o                         
  -1  10   7          0.17          0.00         2.05 o                         
   0  10   7          3.04          5.36         1.90 o                         
   1  10   7        956.78        933.95        10.55 o                         
   2  10   7          2.03          1.61         2.18 o                         
   3  10   7        526.34        520.75         7.15 o                         
   4  10   7          2.85         -2.14         2.14 o                         
   5  10   7        166.51        156.82         7.16 o                         
   6  10   7         26.28         24.98         4.52 o                         
   7  10   7        188.36        189.50         8.70 o                         
   8  10   7          0.87         10.31         4.62 o                         
   9  10   7         64.87         49.19         6.46 o                         
  10  10   7         31.65         36.40         6.43 o                         
  11  10   7         60.01         65.54         7.75 o                         
  12  10   7         15.71         23.09        13.91 o                         
 -14  11   7          0.48         -2.76         6.42 o                         
 -13  11   7          0.91         -0.59         3.99 o                         
 -12  11   7         28.76         35.33         4.87 o                         
 -11  11   7        143.09        169.53         7.15 o                         
 -10  11   7          6.83          6.58         3.52 o                         
  -9  11   7        233.25        221.29         6.97 o                         
  -8  11   7        148.38        125.34         6.58 o                         
  -7  11   7          2.51         -1.89         2.14 o                         
  -6  11   7        305.41        275.28         5.92 o                         
  -5  11   7        284.91        260.93         5.75 o                         
  -4  11   7        186.07        152.14         4.40 o                         
  -3  11   7        171.21        156.44         4.61 o                         
  -2  11   7        743.99        680.01        13.70 o                         
  -1  11   7       1878.32       1771.05        20.55 o                         
   0  11   7       1352.88       1263.59        18.86 o                         
   1  11   7         28.28         28.63         3.35 o                         
   2  11   7          7.02          2.03         2.50 o                         
   3  11   7         60.23         64.25         3.65 o                         
   4  11   7        468.67        482.94         8.84 o                         
   5  11   7         27.27         21.58         4.27 o                         
   6  11   7         43.73         44.30         7.81 o                         
   7  11   7        188.05        165.99        12.88 o                         
   8  11   7          0.12          0.28        16.28 o                         
   9  11   7         19.63         19.95         6.91 o                         
  10  11   7         70.17         77.46        19.53 o                         
  11  11   7         11.34          9.07         7.54 o                         
  12  11   7         27.79         19.47        11.06 o                         
 -14  12   7          9.85         21.50         8.65 o                         
 -13  12   7         53.00         51.64         8.10 o                         
 -12  12   7         71.54         75.13         9.67 o                         
 -11  12   7         51.38         67.09         7.60 o                         
 -10  12   7        142.52        159.82         9.19 o                         
  -9  12   7         30.69         39.22         7.52 o                         
  -8  12   7         13.53         14.87         4.63 o                         
  -7  12   7        109.45        102.02         6.44 o                         
  -6  12   7        190.92        172.60         6.44 o                         
  -5  12   7        156.30        135.64         5.77 o                         
  -4  12   7          1.40          0.46         2.71 o                         
  -3  12   7         23.56         14.42         3.11 o                         
  -2  12   7         57.14         64.39         4.11 o                         
  -1  12   7         12.10         12.11         3.15 o                         
   0  12   7        237.86        215.86         6.73 o                         
   1  12   7         83.85         87.32         6.13 o                         
   2  12   7         29.77         29.91         4.69 o                         
   3  12   7        112.38         98.63         5.18 o                         
   4  12   7         25.00         24.00         3.29 o                         
   5  12   7         22.65         12.33         4.80 o                         
   6  12   7        233.46        248.25        11.11 o                         
   7  12   7          1.49         -1.75         4.94 o                         
   8  12   7          0.09         -4.08         5.34 o                         
   9  12   7          9.02         -2.88         9.42 o                         
  10  12   7          9.00          9.46         7.23 o                         
  11  12   7          4.55          8.69         7.15 o                         
 -13  13   7          9.81         10.99         6.91 o                         
 -12  13   7          1.02          2.51         6.17 o                         
 -11  13   7         15.60         13.90         5.93 o                         
 -10  13   7        197.45        186.08        14.23 o                         
  -9  13   7         41.00         22.45         5.57 o                         
  -8  13   7         11.52          8.19         4.69 o                         
  -7  13   7          9.13          9.39         4.21 o                         
  -6  13   7        279.37        291.27         9.82 o                         
  -5  13   7        265.46        280.05         7.97 o                         
  -4  13   7         19.50         15.34         3.43 o                         
  -3  13   7         59.15         68.22         4.49 o                         
  -2  13   7          8.17          8.68         2.96 o                         
  -1  13   7         58.09         61.01         4.18 o                         
   0  13   7          1.09         -3.04         3.04 o                         
   1  13   7         42.30         44.90         3.89 o                         
   2  13   7        603.92        593.60        11.44 o                         
   3  13   7          4.59          0.74         3.19 o                         
   4  13   7         89.11         83.53         5.65 o                         
   5  13   7          2.91          2.47         5.02 o                         
   6  13   7          2.24          1.26         4.70 o                         
   7  13   7          0.03         -3.38         9.16 o                         
   8  13   7         31.58         16.32         6.49 o                         
   9  13   7         16.99         20.01         6.67 o                         
  10  13   7          1.25          4.83        22.41 o                         
 -12  14   7         12.99         16.49         6.78 o                         
 -11  14   7         61.22         67.84         8.06 o                         
 -10  14   7          4.27         -2.11         5.26 o                         
  -9  14   7          1.27         -2.50         4.78 o                         
  -8  14   7        154.41        160.74         8.89 o                         
  -7  14   7          3.92         -0.99         4.39 o                         
  -6  14   7        240.80        261.71         9.51 o                         
  -5  14   7         36.51         39.10         4.91 o                         
  -4  14   7         78.75         77.68         7.44 o                         
  -3  14   7        357.18        329.61        10.55 o                         
  -2  14   7        237.00        244.35         9.09 o                         
  -1  14   7          1.72         -2.80         3.68 o                         
   0  14   7        136.65        149.73         6.01 o                         
   1  14   7         77.29         81.30         4.64 o                         
   2  14   7          0.90         -3.00         3.00 o                         
   3  14   7         57.14         70.61         4.90 o                         
   4  14   7          1.77          5.90         3.85 o                         
   5  14   7         21.31         29.55         5.17 o                         
   6  14   7        103.76         87.71         7.64 o                         
   7  14   7        328.38        315.31        12.94 o                         
   8  14   7         19.91         16.97         6.54 o                         
   9  14   7          2.59         -5.37        11.38 o                         
  10  14   7          1.21         -8.24         8.70 o                         
 -12  15   7          3.92          1.04         6.38 o                         
 -11  15   7         39.64         46.63         7.51 o                         
 -10  15   7         49.83         59.95         7.46 o                         
  -9  15   7         40.21         45.59         6.76 o                         
  -8  15   7          2.28          0.08         4.75 o                         
  -7  15   7         12.53         16.04         6.31 o                         
  -6  15   7        124.95        117.74         7.30 o                         
  -5  15   7          9.74         11.98         4.17 o                         
  -4  15   7        180.81        196.12         8.28 o                         
  -3  15   7         24.48         25.88         4.19 o                         
  -2  15   7          0.75         -2.87         2.87 o                         
  -1  15   7         41.79         40.37         3.96 o                         
   0  15   7         34.59         27.87         4.04 o                         
   1  15   7        246.61        243.95         8.13 o                         
   2  15   7        109.30        122.95        10.52 o                         
   3  15   7        151.88        140.79        11.15 o                         
   4  15   7        141.33        152.74        13.89 o                         
   5  15   7         71.54         68.57        11.52 o                         
   6  15   7          3.48         -5.24         8.99 o                         
   7  15   7         11.87         12.04        10.43 o                         
   8  15   7          0.22         -2.77         9.80 o                         
   9  15   7          0.33         -7.55         9.56 o                         
 -11  16   7          5.31          0.53         8.05 o                         
 -10  16   7          0.21         -7.55         8.30 o                         
  -9  16   7         93.07        108.32        12.24 o                         
  -8  16   7          0.04          7.01         5.38 o                         
  -7  16   7         51.18         59.24         6.15 o                         
  -6  16   7          8.37          5.37         4.53 o                         
  -5  16   7        293.08        325.34        10.76 o                         
  -4  16   7         52.19         68.51         5.70 o                         
  -3  16   7         33.29         33.13         5.51 o                         
  -2  16   7          0.59         -0.12         3.60 o                         
  -1  16   7        187.15        193.00         7.80 o                         
   0  16   7         32.24         34.06         6.34 o                         
   1  16   7         94.86         89.55         8.25 o                         
   2  16   7         61.52         56.89         7.52 o                         
   3  16   7         36.81         35.59         7.01 o                         
   4  16   7         22.61          6.17         8.35 o                         
   5  16   7          3.39         16.42         8.99 o                         
   6  16   7         12.55         11.81        10.14 o                         
   7  16   7         16.61          4.09        10.03 o                         
   8  16   7         37.81         24.83        11.75 o                         
 -10  17   7          4.05         -0.66         8.36 o                         
  -9  17   7         30.06         25.13        14.87 o                         
  -8  17   7         18.05         30.80         8.53 o                         
  -7  17   7          0.27         -4.52         6.43 o                         
  -6  17   7          9.06          8.71         6.96 o                         
  -5  17   7         67.12         67.32         8.45 o                         
  -4  17   7         39.55         56.77         6.11 o                         
  -3  17   7         50.64         58.59         5.43 o                         
  -2  17   7          2.72          8.00         5.34 o                         
  -1  17   7          5.40          8.75         5.32 o                         
   0  17   7          6.72         -0.55         5.68 o                         
   1  17   7         14.74         17.05         6.16 o                         
   2  17   7        140.64        140.30         9.88 o                         
   3  17   7          1.19         -5.30         5.30 o                         
   4  17   7         33.91         34.74         9.91 o                         
   5  17   7          5.09         -1.21         8.87 o                         
   6  17   7         79.82         88.90        13.31 o                         
   7  17   7         13.26         35.15        11.98 o                         
  -8  18   7          8.79          9.95         7.74 o                         
  -7  18   7          0.10         -3.61         6.81 o                         
  -6  18   7         10.12          3.98         6.76 o                         
  -5  18   7          9.50          9.48         6.57 o                         
  -4  18   7          0.12         -5.20         5.20 o                         
  -3  18   7          5.09          3.11        11.47 o                         
  -2  18   7         29.36         31.87         6.51 o                         
  -1  18   7        125.49        142.25        10.32 o                         
   0  18   7         97.45         90.70        14.23 o                         
   1  18   7         10.51          9.05         6.07 o                         
   2  18   7         15.45         17.33         6.64 o                         
   3  18   7          1.69          1.15         7.78 o                         
   4  18   7         32.12         31.17         9.45 o                         
   5  18   7         23.15          6.97         9.10 o                         
   6  18   7        148.95        192.90        17.40 o                         
  -7  19   7          2.20          2.04         7.62 o                         
  -6  19   7          8.83         12.02         7.15 o                         
  -5  19   7          0.72        -10.60        10.60 o                         
  -4  19   7         21.68          2.13        12.56 o                         
  -3  19   7         16.99          7.89        12.27 o                         
  -2  19   7          2.49          2.07        10.83 o                         
  -1  19   7          0.76         -4.61        10.83 o                         
   0  19   7          0.01         -5.36         5.36 o                         
   1  19   7          3.98          0.49        11.81 o                         
   2  19   7          6.78         -1.88         6.00 o                         
   3  19   7          0.70         -7.20         7.20 o                         
   4  19   7          5.85          5.01         8.87 o                         
  -4  20   7         19.57         18.09        12.73 o                         
  -3  20   7         19.20         33.94        13.89 o                         
  -2  20   7          0.38         23.97        13.14 o                         
  -1  20   7          5.83         -1.73        11.87 o                         
   0  20   7         13.35         33.42        14.06 o                         
   1  20   7         30.85         51.16        13.94 o                         
 -16   0   8         80.42         86.41        11.17 o                         
 -14   0   8         25.01          7.04        18.29 o                         
 -12   0   8         27.07         23.29         8.35 o                         
 -10   0   8          4.40         -1.26         5.68 o                         
  -8   0   8       1040.64        956.45        21.55 o                         
  -6   0   8        663.22        675.06        16.05 o                         
  -4   0   8        141.20        159.70         6.89 o                         
  -2   0   8       1833.51       1911.40        26.64 o                         
   0   0   8       2885.85       2739.46        31.51 o                         
   2   0   8        135.41        152.08         5.10 o                         
   4   0   8       1422.40       1476.71        24.69 o                         
   6   0   8        168.24        173.45         6.02 o                         
   8   0   8        442.35        433.69        12.93 o                         
  10   0   8        213.32        200.87        10.19 o                         
  12   0   8        144.50        129.46        30.80 o                         
  14   0   8         78.03         95.99        19.13 o                         
 -17   1   8          3.02          6.16         7.26 o                         
 -16   1   8          0.16         -3.04         5.32 o                         
 -15   1   8         32.95         39.34         6.27 o                         
 -14   1   8         15.49         17.47         5.40 o                         
 -13   1   8         50.68         41.81         5.85 o                         
 -12   1   8         52.94         52.52         5.63 o                         
 -11   1   8         42.39         46.53         5.56 o                         
 -10   1   8         12.51         11.04         4.03 o                         
  -9   1   8         46.57         46.10         4.75 o                         
  -8   1   8        882.71        875.59        16.24 o                         
  -7   1   8        338.82        309.36         7.57 o                         
  -6   1   8        255.58        254.25         6.61 o                         
  -5   1   8        548.32        531.84         9.39 o                         
  -4   1   8        690.95        725.86        10.02 o                         
  -3   1   8       1910.24       1834.64        18.30 o                         
  -2   1   8        916.33        866.52        10.16 o                         
  -1   1   8        718.92        711.27        10.32 o                         
   0   1   8         59.00         74.27         3.03 o                         
   1   1   8          8.41         13.40         1.61 o                         
   2   1   8        947.06       1022.58         9.79 o                         
   3   1   8          9.08          7.99         1.54 o                         
   4   1   8         27.15         27.77         1.98 o                         
   5   1   8        664.29        637.11         7.85 o                         
   6   1   8       1107.62       1086.91        11.45 o                         
   7   1   8         31.35         32.15         2.91 o                         
   8   1   8        273.85        288.68         7.62 o                         
   9   1   8          0.38         -0.07         3.20 o                         
  10   1   8         32.99         38.09         4.47 o                         
  11   1   8          4.28          1.44         4.56 o                         
  12   1   8         70.69         74.40         7.29 o                         
  13   1   8         37.18         42.89         8.56 o                         
  14   1   8         69.44         77.53        12.54 o                         
 -17   2   8          8.81         14.57        11.41 o                         
 -16   2   8         16.72         27.44         7.63 o                         
 -15   2   8         19.44         23.05         6.76 o                         
 -14   2   8        106.35        108.09         7.53 o                         
 -13   2   8          1.02         -4.19         4.19 o                         
 -12   2   8         77.10         70.25         5.90 o                         
 -11   2   8         28.46         28.11         4.61 o                         
 -10   2   8          5.61          3.75         3.67 o                         
  -9   2   8        163.18        147.74         6.39 o                         
  -8   2   8        394.03        410.32         9.27 o                         
  -7   2   8          8.68          7.55         2.73 o                         
  -6   2   8        221.91        269.74        10.01 o                         
  -5   2   8         42.31         35.00         2.99 o                         
  -4   2   8        641.25        595.06         8.82 o                         
  -3   2   8       9479.56       9745.96        91.14 o                         
  -2   2   8         34.02         37.85         2.33 o                         
  -1   2   8        585.95        692.37         8.09 o                         
   0   2   8       5141.67       5508.24        43.51 o                         
   1   2   8         99.18        111.44         2.78 o                         
   2   2   8        763.92        776.30         8.55 o                         
   3   2   8         11.43          9.39         1.55 o                         
   4   2   8        682.50        638.66         7.56 o                         
   5   2   8         44.35         45.66         2.66 o                         
   6   2   8        180.50        186.16         4.57 o                         
   7   2   8          0.58          2.33         2.36 o                         
   8   2   8          3.52          0.71         3.13 o                         
   9   2   8        124.23        148.22         6.01 o                         
  10   2   8         11.00         14.05         4.31 o                         
  11   2   8         54.46         44.62         5.85 o                         
  12   2   8          4.60         -0.16         5.95 o                         
  13   2   8          5.11         18.43         8.05 o                         
  14   2   8          6.52         11.50        13.94 o                         
 -16   3   8          0.12          1.29         6.51 o                         
 -15   3   8          0.40          1.84         5.99 o                         
 -14   3   8          1.12         -0.43         4.67 o                         
 -13   3   8        284.28        312.08        10.63 o                         
 -12   3   8          7.39          3.74         4.24 o                         
 -11   3   8         96.90         93.60        10.67 o                         
 -10   3   8        177.16        185.57         9.62 o                         
  -9   3   8        156.67        168.38         7.59 o                         
  -8   3   8        219.75        215.26         6.89 o                         
  -7   3   8       2604.02       2527.57        31.01 o                         
  -6   3   8         53.57         45.81         3.39 o                         
  -5   3   8        225.70        200.30         5.12 o                         
  -4   3   8         56.99         80.43         5.12 o                         
  -3   3   8        899.04       1019.04        12.66 o                         
  -2   3   8        397.24        446.11         6.11 o                         
  -1   3   8       2257.21       2256.71        20.12 o                         
   0   3   8       1781.83       1768.27        16.49 o                         
   1   3   8          5.32          1.79         1.25 o                         
   2   3   8        730.73        733.99         8.27 o                         
   3   3   8         70.17         49.89         2.28 o                         
   4   3   8        371.85        328.00         5.20 o                         
   5   3   8        552.97        539.12         7.24 o                         
   6   3   8         19.22         19.40         2.46 o                         
   7   3   8        535.14        556.13         8.38 o                         
   8   3   8          2.03         -1.83         3.12 o                         
   9   3   8         90.08         92.65         5.13 o                         
  10   3   8         62.85         52.37         5.74 o                         
  11   3   8          6.16          6.14         5.62 o                         
  12   3   8          3.10         -0.68         6.02 o                         
  13   3   8         30.28         27.90         7.53 o                         
 -16   4   8         15.85         14.85         6.34 o                         
 -15   4   8         15.94         20.41         7.12 o                         
 -14   4   8          8.36         11.72         6.33 o                         
 -13   4   8         17.01         19.97         4.98 o                         
 -12   4   8         28.07         18.26         6.04 o                         
 -11   4   8         44.51         30.76         4.94 o                         
 -10   4   8         58.06         50.78         5.06 o                         
  -9   4   8        206.90        194.20        13.75 o                         
  -8   4   8        593.23        518.79        10.63 o                         
  -7   4   8         18.37          7.29         2.73 o                         
  -6   4   8         13.18         16.14         2.97 o                         
  -5   4   8        136.65        113.20         6.32 o                         
  -4   4   8        155.03        158.46         4.45 o                         
  -3   4   8         26.48         14.25         2.19 o                         
  -2   4   8       4523.70       4626.99        41.16 o                         
  -1   4   8         10.92          3.36         1.58 o                         
   0   4   8        938.74        869.24        10.29 o                         
   1   4   8        174.12        173.24         3.76 o                         
   2   4   8          0.07         -0.58         1.48 o                         
   3   4   8        903.59        876.68         8.84 o                         
   4   4   8       1113.39       1069.60        10.66 o                         
   5   4   8       1356.35       1349.02        12.97 o                         
   6   4   8          1.55         -2.16         2.16 o                         
   7   4   8         92.69         81.62         4.08 o                         
   8   4   8         88.25         80.29         4.89 o                         
   9   4   8        268.15        251.58        10.27 o                         
  10   4   8         37.49         37.51         6.48 o                         
  11   4   8         12.89         20.00         6.30 o                         
  12   4   8          8.76          8.57         6.25 o                         
  13   4   8         16.28         14.42         7.23 o                         
 -16   5   8          0.61          3.33         6.19 o                         
 -15   5   8          1.09         -0.17         5.92 o                         
 -14   5   8         40.72         37.51         7.37 o                         
 -13   5   8         26.38         31.14         6.68 o                         
 -12   5   8        231.53        256.11        10.38 o                         
 -11   5   8         13.33          8.72         4.28 o                         
 -10   5   8        151.34        131.71         6.46 o                         
  -9   5   8         24.68         21.31         3.97 o                         
  -8   5   8       1447.02       1481.36        21.01 o                         
  -7   5   8         23.55         13.76         2.71 o                         
  -6   5   8        662.01        637.98        11.15 o                         
  -5   5   8          3.03          1.97         2.01 o                         
  -4   5   8        591.18        623.47         9.13 o                         
  -3   5   8         12.05         21.87         2.32 o                         
  -2   5   8        855.92        808.11        10.67 o                         
  -1   5   8       1209.15       1331.35        14.10 o                         
   0   5   8        589.37        568.36         7.96 o                         
   1   5   8         19.65         17.64         1.75 o                         
   2   5   8       1836.50       1819.14        14.50 o                         
   3   5   8       2449.37       2437.07        19.64 o                         
   4   5   8         59.80         39.04         2.61 o                         
   5   5   8       1010.27       1059.01        10.96 o                         
   6   5   8        155.85        144.13         4.51 o                         
   7   5   8        170.26        155.65         5.30 o                         
   8   5   8        189.88        201.16         8.47 o                         
   9   5   8          3.13          0.89         4.09 o                         
  10   5   8          0.95         -2.21         4.90 o                         
  11   5   8         14.69         22.06         6.42 o                         
  12   5   8          8.10         14.00         6.69 o                         
  13   5   8          1.63          1.41         6.52 o                         
 -16   6   8         37.62         45.52         7.52 o                         
 -15   6   8          3.38          4.79         5.80 o                         
 -14   6   8         44.99         51.06         6.72 o                         
 -13   6   8         15.96         13.52         5.84 o                         
 -12   6   8         77.50         91.58         7.70 o                         
 -11   6   8          9.57          2.78         4.88 o                         
 -10   6   8        713.48        716.42        13.90 o                         
  -9   6   8        610.21        585.81        12.05 o                         
  -8   6   8        249.91        275.43         7.00 o                         
  -7   6   8        236.91        214.66         5.92 o                         
  -6   6   8        277.62        262.43         6.32 o                         
  -5   6   8        397.91        384.64         7.07 o                         
  -4   6   8        128.53        134.94         6.72 o                         
  -3   6   8       3006.48       3086.38        31.40 o                         
  -2   6   8        457.81        412.09         6.89 o                         
  -1   6   8         21.87         20.74         1.96 o                         
   0   6   8          1.71          3.69         1.71 o                         
   1   6   8        539.22        523.82         6.59 o                         
   2   6   8        138.39        154.32         3.41 o                         
   3   6   8       1303.73       1283.45        12.56 o                         
   4   6   8       2020.07       1928.81        15.48 o                         
   5   6   8        519.35        537.21         7.09 o                         
   6   6   8         50.94         36.54         3.19 o                         
   7   6   8         47.23         51.00         5.32 o                         
   8   6   8         16.66         21.86         4.81 o                         
   9   6   8         88.14        100.54         7.60 o                         
  10   6   8         53.33         63.75         7.36 o                         
  11   6   8         67.06         83.37         8.28 o                         
  12   6   8          1.92         -5.35         5.35 o                         
  13   6   8          2.83         -2.89         6.44 o                         
 -16   7   8          4.54          7.48         6.14 o                         
 -15   7   8          1.00         -5.44         5.60 o                         
 -14   7   8         10.70          8.91         5.62 o                         
 -13   7   8         24.92         25.97         5.73 o                         
 -12   7   8         66.17         66.32         6.32 o                         
 -11   7   8          9.37          2.09         4.69 o                         
 -10   7   8         27.82         18.62         4.99 o                         
  -9   7   8        387.55        389.37         8.48 o                         
  -8   7   8        127.01        104.58         4.55 o                         
  -7   7   8        144.34        148.16         5.23 o                         
  -6   7   8        857.95        817.06        12.09 o                         
  -5   7   8         27.31         24.52         2.71 o                         
  -4   7   8       1424.38       1377.57        16.15 o                         
  -3   7   8        420.32        409.79         7.02 o                         
  -2   7   8        376.40        350.35         6.77 o                         
  -1   7   8       2249.16       2213.91        18.89 o                         
   0   7   8       1242.43       1190.38        11.52 o                         
   1   7   8          0.21         -1.60         1.60 o                         
   2   7   8        104.80        103.15         3.23 o                         
   3   7   8        341.12        299.83         5.09 o                         
   4   7   8        310.79        303.77         4.51 o                         
   5   7   8         35.09         37.49         2.92 o                         
   6   7   8        825.07        780.52        13.35 o                         
   7   7   8        119.56        117.52         6.45 o                         
   8   7   8          1.28          1.18         4.59 o                         
   9   7   8          7.57         12.00         6.33 o                         
  10   7   8         36.19         43.28         6.75 o                         
  11   7   8          6.46         14.87         6.19 o                         
  12   7   8         51.81         41.27         7.72 o                         
  13   7   8         52.86         52.90         8.68 o                         
 -15   8   8         43.63         54.81         7.45 o                         
 -14   8   8         23.08         25.32         6.17 o                         
 -13   8   8         13.01         17.43         5.72 o                         
 -12   8   8          4.21          6.40         3.95 o                         
 -11   8   8          5.39          8.81         3.72 o                         
 -10   8   8         51.54         58.47         5.37 o                         
  -9   8   8        607.86        573.85        10.84 o                         
  -8   8   8        101.01        100.04         4.79 o                         
  -7   8   8        173.64        163.62         5.27 o                         
  -6   8   8         11.41          8.08         2.54 o                         
  -5   8   8        785.99        763.42        10.06 o                         
  -4   8   8        641.59        572.60         8.56 o                         
  -3   8   8       2854.36       2708.17        25.96 o                         
  -2   8   8        337.42        313.79         5.32 o                         
  -1   8   8          0.14          0.43         1.55 o                         
   0   8   8        269.81        290.59         4.73 o                         
   1   8   8          1.24         -1.44         1.44 o                         
   2   8   8         18.76          9.35         1.92 o                         
   3   8   8        237.35        240.34         4.91 o                         
   4   8   8        221.23        216.29         4.58 o                         
   5   8   8         45.80         40.17         3.90 o                         
   6   8   8         38.05         29.71         3.89 o                         
   7   8   8        210.59        236.28         8.79 o                         
   8   8   8         38.18         39.33         6.00 o                         
   9   8   8        214.42        207.05        10.23 o                         
  10   8   8         20.06         19.43         6.49 o                         
  11   8   8          0.77         -0.12         5.83 o                         
  12   8   8          3.17          6.87         6.40 o                         
 -15   9   8          4.12         -2.77         6.95 o                         
 -14   9   8         33.30         37.37         8.01 o                         
 -13   9   8         57.39         60.41         5.53 o                         
 -12   9   8         13.24         -1.95         3.84 o                         
 -11   9   8          6.36          6.93         3.65 o                         
 -10   9   8          0.06          3.76         3.45 o                         
  -9   9   8         21.43         36.87         3.69 o                         
  -8   9   8        131.42        134.51         5.34 o                         
  -7   9   8        550.01        517.68         9.38 o                         
  -6   9   8         40.91         36.69         3.20 o                         
  -5   9   8         29.01         32.83         2.94 o                         
  -4   9   8       1384.05       1299.00        14.38 o                         
  -3   9   8        715.70        676.47         8.44 o                         
  -2   9   8        847.59        830.63         9.57 o                         
  -1   9   8       1207.17       1148.55        12.27 o                         
   0   9   8         18.51         12.89         2.03 o                         
   1   9   8         56.24         54.09         3.44 o                         
   2   9   8        174.87        170.80         4.45 o                         
   3   9   8         43.59         40.67         2.64 o                         
   4   9   8        135.23        130.61         4.61 o                         
   5   9   8         34.87         33.52         3.76 o                         
   6   9   8          0.07          0.17         3.51 o                         
   7   9   8        104.30         87.30         6.63 o                         
   8   9   8         71.63         69.89         6.48 o                         
   9   9   8          9.16          0.16         4.82 o                         
  10   9   8         34.76         40.94         7.85 o                         
  11   9   8          0.17         -0.83         5.64 o                         
  12   9   8          2.38         -3.47         6.16 o                         
 -15  10   8         38.46         42.72         8.88 o                         
 -14  10   8         35.10         44.98         8.31 o                         
 -13  10   8          5.33          2.86         5.41 o                         
 -12  10   8         95.68         97.34         6.46 o                         
 -11  10   8         60.46         84.58         5.98 o                         
 -10  10   8        123.17        126.51         6.53 o                         
  -9  10   8         40.76         42.64         4.34 o                         
  -8  10   8          2.84         -0.67         2.97 o                         
  -7  10   8          6.02          1.88         2.83 o                         
  -6  10   8        743.58        739.90        14.06 o                         
  -5  10   8        451.82        452.87         9.14 o                         
  -4  10   8         88.80         75.04         4.19 o                         
  -3  10   8        225.49        224.38         6.06 o                         
  -2  10   8       1292.28       1274.88        16.17 o                         
  -1  10   8         38.96         61.95         2.89 o                         
   0  10   8        404.26        392.74         6.36 o                         
   1  10   8         37.36         35.38         2.90 o                         
   2  10   8        220.81        194.73         5.60 o                         
   3  10   8         52.42         44.06         2.94 o                         
   4  10   8        309.00        303.46         6.25 o                         
   5  10   8          4.82          1.67         3.09 o                         
   6  10   8          0.03         -3.77         3.77 o                         
   7  10   8         26.79         32.33         5.25 o                         
   8  10   8        128.67        143.39        13.13 o                         
   9  10   8          0.01          1.39         8.80 o                         
  10  10   8         30.96         24.30         6.20 o                         
  11  10   8         12.41          4.16         7.53 o                         
  12  10   8          0.17         -9.68         9.68 o                         
 -14  11   8         24.38         26.20         7.77 o                         
 -13  11   8         15.23         15.23         6.14 o                         
 -12  11   8         74.09         62.32         6.54 o                         
 -11  11   8          0.58          0.90         5.46 o                         
 -10  11   8          0.67          1.38         3.45 o                         
  -9  11   8         23.90         19.58         5.59 o                         
  -8  11   8         42.81         38.07         3.82 o                         
  -7  11   8        106.95        108.92         4.94 o                         
  -6  11   8         36.93         46.72         3.25 o                         
  -5  11   8         23.28         14.29         2.94 o                         
  -4  11   8        214.13        185.61         5.29 o                         
  -3  11   8         59.84         54.27         3.40 o                         
  -2  11   8       1157.46       1180.20        15.37 o                         
  -1  11   8        413.41        431.48         8.28 o                         
   0  11   8        330.66        338.47         9.73 o                         
   1  11   8        207.85        203.55         9.26 o                         
   2  11   8        316.70        292.80         7.17 o                         
   3  11   8         78.60         73.67         4.21 o                         
   4  11   8        235.72        273.53         7.02 o                         
   5  11   8         11.43         15.42         4.93 o                         
   6  11   8         11.92         14.91         5.43 o                         
   7  11   8          4.43          3.75         5.56 o                         
   8  11   8         75.75         73.96        12.59 o                         
   9  11   8         26.00         28.85         7.40 o                         
  10  11   8         98.90         86.64        12.16 o                         
  11  11   8          2.53          2.52         7.03 o                         
 -14  12   8         19.75         25.80         9.57 o                         
 -13  12   8          2.93          2.19         6.75 o                         
 -12  12   8         42.31         22.09         6.93 o                         
 -11  12   8          2.26          7.84         5.95 o                         
 -10  12   8         52.56         57.11         6.85 o                         
  -9  12   8        201.45        206.88         9.85 o                         
  -8  12   8        148.75        144.25         8.25 o                         
  -7  12   8         35.76         35.52         4.97 o                         
  -6  12   8         38.68         45.08         4.24 o                         
  -5  12   8        336.63        329.94         8.66 o                         
  -4  12   8         88.23         93.72         3.80 o                         
  -3  12   8          1.38         -1.89         2.06 o                         
  -2  12   8         93.36         96.11         4.03 o                         
  -1  12   8         14.87         19.09         2.82 o                         
   0  12   8        341.76        356.43        13.12 o                         
   1  12   8         46.98         47.79         3.50 o                         
   2  12   8        160.05        166.22         5.65 o                         
   3  12   8        226.77        230.58         7.65 o                         
   4  12   8        236.42        212.26         7.34 o                         
   5  12   8         46.96         30.57         5.70 o                         
   6  12   8        107.69        119.25        12.21 o                         
   7  12   8          3.49         -4.90         9.45 o                         
   8  12   8        104.64        115.38        13.89 o                         
   9  12   8         30.91         25.61         7.63 o                         
  10  12   8         12.96         13.34         6.96 o                         
  11  12   8          8.96         12.16         9.80 o                         
 -13  13   8         79.41        101.74        11.40 o                         
 -12  13   8         20.62         24.24         8.31 o                         
 -11  13   8          8.71          5.69         5.83 o                         
 -10  13   8          4.64         -1.56         5.12 o                         
  -9  13   8         46.64         35.22         6.11 o                         
  -8  13   8          0.68         -3.49         6.04 o                         
  -7  13   8        231.54        228.55        12.74 o                         
  -6  13   8         90.42        113.35        10.94 o                         
  -5  13   8        153.56        154.48         6.53 o                         
  -4  13   8         51.80         38.33         5.40 o                         
  -3  13   8         24.37         20.16         3.67 o                         
  -2  13   8         83.77         68.55         4.63 o                         
  -1  13   8       1165.95       1153.03        24.31 o                         
   0  13   8         40.87         35.57         3.85 o                         
   1  13   8          6.37          5.09         4.57 o                         
   2  13   8        140.64        157.04         6.39 o                         
   3  13   8         46.09         49.27         4.36 o                         
   4  13   8          3.25          1.24         4.28 o                         
   5  13   8        124.64        123.59         6.49 o                         
   6  13   8          5.20         -3.27         4.72 o                         
   7  13   8         44.00         39.62         6.93 o                         
   8  13   8          0.76         -0.97         5.43 o                         
   9  13   8          1.09         -1.52         6.17 o                         
  10  13   8         21.04         14.98         7.52 o                         
 -12  14   8          4.00          0.42         6.52 o                         
 -11  14   8        106.15        135.60         9.55 o                         
 -10  14   8          6.69         -2.06         5.50 o                         
  -9  14   8         88.68         97.45         7.75 o                         
  -8  14   8          8.32          4.14         5.02 o                         
  -7  14   8          5.87         -1.44         4.13 o                         
  -6  14   8         46.87         60.99         5.73 o                         
  -5  14   8         57.29         64.47         5.54 o                         
  -4  14   8        121.64        121.83         5.93 o                         
  -3  14   8        237.66        252.11         7.99 o                         
  -2  14   8         24.63         27.53         3.95 o                         
  -1  14   8          4.21          1.99         3.03 o                         
   0  14   8          0.86          0.74         3.11 o                         
   1  14   8         30.71         30.20         3.83 o                         
   2  14   8         37.15         40.04         4.23 o                         
   3  14   8        175.89        183.40         7.61 o                         
   4  14   8         18.58         18.70         4.82 o                         
   5  14   8         39.38         54.67        10.14 o                         
   6  14   8          0.81          7.01         4.31 o                         
   7  14   8         27.88         28.00         6.80 o                         
   8  14   8          0.21         -0.10         5.96 o                         
   9  14   8         37.74         24.57        12.88 o                         
 -11  15   8          3.46         12.37         6.29 o                         
 -10  15   8         35.38         46.88         7.13 o                         
  -9  15   8         75.10         69.92         7.21 o                         
  -8  15   8         69.45         62.54         6.65 o                         
  -7  15   8        224.53        228.98        18.40 o                         
  -6  15   8         95.21        102.64         8.32 o                         
  -5  15   8          1.09         -5.07         5.07 o                         
  -4  15   8        178.40        188.75         8.45 o                         
  -3  15   8          6.92          2.21         3.89 o                         
  -2  15   8         66.91         62.47         4.70 o                         
  -1  15   8         27.61         30.50         4.12 o                         
   0  15   8         26.01         21.41         5.99 o                         
   1  15   8        176.03        186.98         7.11 o                         
   2  15   8          7.18         11.41         5.83 o                         
   3  15   8          2.83         -1.77         5.23 o                         
   4  15   8        152.59        147.44        14.29 o                         
   5  15   8          4.26         -3.63         8.59 o                         
   6  15   8         69.41         82.34        13.02 o                         
   7  15   8         63.83         55.77        13.08 o                         
   8  15   8         14.57         18.84        11.29 o                         
 -11  16   8          4.59          0.46        14.23 o                         
 -10  16   8         34.08         40.27         7.92 o                         
  -9  16   8         39.45         46.17         6.99 o                         
  -8  16   8        112.91        126.45        12.74 o                         
  -7  16   8         16.39         25.59         5.51 o                         
  -6  16   8         18.48         29.08         9.13 o                         
  -5  16   8         68.75         78.60         6.48 o                         
  -4  16   8         87.38        101.56        14.43 o                         
  -3  16   8         63.96         65.28         5.63 o                         
  -2  16   8        158.29        181.42         8.11 o                         
  -1  16   8        112.83        123.33         6.27 o                         
   0  16   8         15.19          6.72         5.65 o                         
   1  16   8          2.02         -3.71         5.21 o                         
   2  16   8         91.79        107.80         9.08 o                         
   3  16   8          5.85          0.63         8.12 o                         
   4  16   8          0.64         11.00         8.76 o                         
   5  16   8         42.57         21.72        10.83 o                         
   6  16   8          7.77          4.38         9.68 o                         
   7  16   8         16.07         17.29        11.00 o                         
  -9  17   8          8.33          4.77         7.97 o                         
  -8  17   8         27.22         34.24        18.18 o                         
  -7  17   8         18.92         31.75        21.41 o                         
  -6  17   8         48.11         42.76        19.39 o                         
  -5  17   8          1.64          8.88         7.15 o                         
  -4  17   8          2.54          4.43         4.43 o                         
  -3  17   8         23.18         19.13         4.59 o                         
  -2  17   8         30.46         25.76         6.51 o                         
  -1  17   8        101.23        109.53         8.91 o                         
   0  17   8         10.95          7.08         5.81 o                         
   1  17   8         34.13         48.23         7.34 o                         
   2  17   8         25.93         28.10        10.63 o                         
   3  17   8         17.38         24.03         8.82 o                         
   4  17   8         72.23         74.96        11.93 o                         
   5  17   8         37.64         40.91        11.12 o                         
   6  17   8         30.48         27.83        11.64 o                         
  -8  18   8          7.18         10.96         8.09 o                         
  -7  18   8          3.42          1.50         7.31 o                         
  -6  18   8          2.11          5.46         6.90 o                         
  -5  18   8          0.92         -1.03         6.12 o                         
  -4  18   8         17.29         26.73         7.16 o                         
  -3  18   8         89.62        113.62        17.92 o                         
  -2  18   8         20.57         30.80         7.11 o                         
  -1  18   8          3.29          3.97         5.91 o                         
   0  18   8          2.04          9.73        10.72 o                         
   1  18   8         14.05          7.99         6.16 o                         
   2  18   8         98.99        112.88         9.73 o                         
   3  18   8         17.42         21.15         8.99 o                         
   4  18   8          7.75         -5.07         8.47 o                         
   5  18   8          2.16         -7.03         9.22 o                         
  -6  19   8         10.30         21.26         7.73 o                         
  -5  19   8          4.40         11.29        13.02 o                         
  -4  19   8          1.52          5.76        12.45 o                         
  -3  19   8          0.38         13.54        11.81 o                         
  -2  19   8          1.50        -10.14        10.14 o                         
  -1  19   8          0.58         -3.80        10.77 o                         
   0  19   8         15.18          1.87         8.76 o                         
   1  19   8          9.63         13.00         6.64 o                         
   2  19   8          0.02         15.15         8.93 o                         
   3  19   8         13.30         31.52        10.20 o                         
  -3  20   8          1.50          3.57        11.58 o                         
  -2  20   8         26.39         28.00        13.83 o                         
  -1  20   8          4.40         -2.65        11.18 o                         
   0  20   8         45.12         54.62        14.92 o                         
 -17   0   9          0.09          1.61        12.85 o                         
 -15   0   9         29.17         22.47         8.53 o                         
 -13   0   9         10.06          4.64         6.76 o                         
 -11   0   9          0.06         -2.12         4.89 o                         
  -9   0   9       1695.58       1565.01        32.06 o                         
  -7   0   9        241.90        208.31         9.25 o                         
  -5   0   9        638.98        533.67        13.79 o                         
  -3   0   9       1974.96       1948.02        27.73 o                         
  -1   0   9       3493.63       3397.71        43.24 o                         
   1   0   9         27.68         30.22         2.58 o                         
   3   0   9        160.90        131.26         4.67 o                         
   5   0   9        494.50        426.25         8.70 o                         
   7   0   9         26.30         20.74         4.29 o                         
   9   0   9         95.23         91.04         8.08 o                         
  11   0   9         15.54         13.16         7.65 o                         
  13   0   9         25.97         30.88        15.84 o                         
 -16   1   9         16.66         24.03         6.33 o                         
 -15   1   9          8.52         11.66         5.77 o                         
 -14   1   9          0.08         -4.30         4.30 o                         
 -13   1   9          3.15          1.98         4.53 o                         
 -12   1   9         10.72          6.33         4.47 o                         
 -11   1   9        238.91        253.17         8.89 o                         
 -10   1   9        102.66         99.30         5.87 o                         
  -9   1   9         20.64         21.38         3.86 o                         
  -8   1   9          2.92         -1.55         4.58 o                         
  -7   1   9          9.49          7.52         2.90 o                         
  -6   1   9        223.45        240.99         6.63 o                         
  -5   1   9        444.65        415.48         8.38 o                         
  -4   1   9          5.18         17.00         3.44 o                         
  -3   1   9         18.41         18.36         2.17 o                         
  -2   1   9        123.51        113.83         3.67 o                         
  -1   1   9       2113.87       2087.04        19.20 o                         
   0   1   9        563.49        561.63         7.27 o                         
   1   1   9         32.51         36.26         1.90 o                         
   2   1   9         32.83         33.92         2.06 o                         
   3   1   9        171.62        189.88         3.85 o                         
   4   1   9        100.22         98.13         3.22 o                         
   5   1   9        438.57        422.59         6.53 o                         
   6   1   9        363.12        331.75         6.05 o                         
   7   1   9        231.08        220.43         5.67 o                         
   8   1   9         61.36         51.79         4.34 o                         
   9   1   9          2.05         -0.39         3.41 o                         
  10   1   9          7.98          7.59         4.74 o                         
  11   1   9         88.92         91.63         7.15 o                         
  12   1   9         26.74         18.90         7.35 o                         
  13   1   9          0.05         -6.20         6.77 o                         
 -16   2   9         23.93         33.41         7.72 o                         
 -15   2   9         31.63         32.94         7.76 o                         
 -14   2   9         27.56         33.01         6.00 o                         
 -13   2   9          3.00         -4.32         5.85 o                         
 -12   2   9        292.05        292.70         9.99 o                         
 -11   2   9         78.52         61.08         5.55 o                         
 -10   2   9         28.47         26.55         4.30 o                         
  -9   2   9         37.66         33.22         4.02 o                         
  -8   2   9          0.27         -3.20         3.20 o                         
  -7   2   9        194.98        201.59         6.38 o                         
  -6   2   9       1561.95       1578.91        21.22 o                         
  -5   2   9        302.00        271.49         6.12 o                         
  -4   2   9        425.74        361.38         6.80 o                         
  -3   2   9       2386.47       2518.71        24.37 o                         
  -2   2   9        953.51        869.89        10.56 o                         
  -1   2   9         49.82         65.54         2.66 o                         
   0   2   9        528.39        505.40         8.08 o                         
   1   2   9        199.37        198.86         3.67 o                         
   2   2   9        796.77        824.10         8.71 o                         
   3   2   9        112.54        126.72         4.90 o                         
   4   2   9          4.49          3.76         1.91 o                         
   5   2   9        656.15        641.05         8.18 o                         
   6   2   9        135.51        148.05         4.54 o                         
   7   2   9          5.25          3.22         2.51 o                         
   8   2   9          0.01         -1.72         3.19 o                         
   9   2   9          1.53          0.64         3.40 o                         
  10   2   9          0.43          1.97         4.00 o                         
  11   2   9         18.62         31.61        10.50 o                         
  12   2   9         38.97         39.09         7.52 o                         
  13   2   9          1.39         -0.96         6.63 o                         
 -16   3   9          5.36          8.02         7.19 o                         
 -15   3   9          0.69          0.77         6.30 o                         
 -14   3   9         39.46         45.43         6.17 o                         
 -13   3   9          9.28          8.38         4.81 o                         
 -12   3   9          2.04          5.17         4.38 o                         
 -11   3   9         69.68         55.95         5.51 o                         
 -10   3   9        370.29        344.10         9.79 o                         
  -9   3   9        291.42        268.12         8.23 o                         
  -8   3   9         12.55          4.81         3.14 o                         
  -7   3   9        192.14        183.00         6.40 o                         
  -6   3   9         17.80         24.01         3.42 o                         
  -5   3   9         94.96         85.36         4.31 o                         
  -4   3   9        664.81        584.58         9.04 o                         
  -3   3   9        230.42        243.84         6.22 o                         
  -2   3   9        376.57        365.41         6.04 o                         
  -1   3   9         19.83         19.68         2.09 o                         
   0   3   9         61.05         73.25         3.02 o                         
   1   3   9         21.60         23.47         1.76 o                         
   2   3   9        152.64        152.35         3.59 o                         
   3   3   9         78.74         66.01         2.64 o                         
   4   3   9       2428.96       2325.04        19.66 o                         
   5   3   9        188.95        172.61         4.44 o                         
   6   3   9         88.99         79.47         3.62 o                         
   7   3   9        135.09        141.76         4.76 o                         
   8   3   9        190.15        216.99         6.87 o                         
   9   3   9         20.02         15.70         4.17 o                         
  10   3   9        109.94        109.37         7.56 o                         
  11   3   9          3.48          8.19         5.93 o                         
  12   3   9          0.49         -4.13         6.07 o                         
  13   3   9         28.38         19.88         7.55 o                         
 -16   4   9          0.03          8.48         7.78 o                         
 -15   4   9         22.85         13.65         7.00 o                         
 -14   4   9          3.19          4.70         6.64 o                         
 -13   4   9          1.70          3.84         4.72 o                         
 -12   4   9        274.62        269.42         9.72 o                         
 -11   4   9         62.01         59.45         5.70 o                         
 -10   4   9        616.86        581.43        12.64 o                         
  -9   4   9          4.78          2.29         3.42 o                         
  -8   4   9        360.55        326.92         9.13 o                         
  -7   4   9         42.97         47.29         3.38 o                         
  -6   4   9        281.47        258.38         6.17 o                         
  -5   4   9        377.59        421.38         7.61 o                         
  -4   4   9         28.22         25.60         2.98 o                         
  -3   4   9        335.39        326.73         6.35 o                         
  -2   4   9          2.89          0.04         1.72 o                         
  -1   4   9        121.90        102.97         3.59 o                         
   0   4   9       2732.47       2749.07        26.32 o                         
   1   4   9       1550.08       1625.64        16.12 o                         
   2   4   9          2.55          2.98         1.62 o                         
   3   4   9         22.56         17.73         2.05 o                         
   4   4   9         30.38         22.40         2.44 o                         
   5   4   9          0.88         -2.05         2.05 o                         
   6   4   9          0.44          2.08         2.28 o                         
   7   4   9        172.66        178.71         5.30 o                         
   8   4   9          1.75          0.48         3.62 o                         
   9   4   9          5.06          9.05         4.63 o                         
  10   4   9          0.90          1.13         5.11 o                         
  11   4   9          9.42          7.91         6.56 o                         
  12   4   9         13.08         23.13         9.13 o                         
  13   4   9         56.80         61.94         8.95 o                         
 -16   5   9          0.31         -7.01         7.01 o                         
 -15   5   9         27.41         30.56         7.66 o                         
 -14   5   9         37.86         35.71         7.28 o                         
 -13   5   9          0.20          5.59         5.69 o                         
 -12   5   9         40.90         38.62         5.35 o                         
 -11   5   9        167.58        185.73         8.13 o                         
 -10   5   9        138.89        139.67         6.64 o                         
  -9   5   9          2.13          7.59         3.71 o                         
  -8   5   9        518.18        505.45         9.60 o                         
  -7   5   9          0.41          0.65         2.76 o                         
  -6   5   9        237.16        245.77         6.08 o                         
  -5   5   9        293.99        299.76         6.47 o                         
  -4   5   9        201.99        180.46         4.91 o                         
  -3   5   9          2.22         -0.74         2.54 o                         
  -2   5   9        424.97        399.34         6.43 o                         
  -1   5   9        345.42        347.15         5.98 o                         
   0   5   9         55.85         60.22         2.66 o                         
   1   5   9         69.49         88.71         3.28 o                         
   2   5   9        376.17        359.23         5.38 o                         
   3   5   9         40.63         41.99         2.79 o                         
   4   5   9          6.15         -1.98         1.98 o                         
   5   5   9       1380.41       1417.95        14.65 o                         
   6   5   9          0.31          0.90         2.52 o                         
   7   5   9        718.73        729.81        10.80 o                         
   8   5   9          0.58         -0.71         4.16 o                         
   9   5   9          3.38          4.78         4.62 o                         
  10   5   9         85.23        102.61         8.53 o                         
  11   5   9         38.62         44.98         7.51 o                         
  12   5   9          0.37         -5.56         6.24 o                         
  13   5   9         28.67         39.61         8.52 o                         
 -16   6   9         25.35         31.48         7.17 o                         
 -15   6   9         26.59         25.57         6.63 o                         
 -14   6   9         20.66         20.77         6.41 o                         
 -13   6   9         85.82         84.12         8.19 o                         
 -12   6   9          9.62          7.98         5.41 o                         
 -11   6   9         71.16         76.75         7.09 o                         
 -10   6   9         93.10         71.98         5.56 o                         
  -9   6   9        266.59        215.10         6.69 o                         
  -8   6   9        862.07        799.53        12.38 o                         
  -7   6   9          1.74          0.17         2.57 o                         
  -6   6   9        191.93        216.32         5.85 o                         
  -5   6   9          6.87          6.58         2.31 o                         
  -4   6   9          0.02         -0.66         1.97 o                         
  -3   6   9          1.99         -0.71         1.91 o                         
  -2   6   9        150.77        182.80         4.44 o                         
  -1   6   9        418.73        356.69         6.15 o                         
   0   6   9        915.01        973.73        13.49 o                         
   1   6   9        410.48        382.75         5.79 o                         
   2   6   9          1.98         -1.56         1.56 o                         
   3   6   9        315.93        265.04         4.56 o                         
   4   6   9         11.92          9.47         2.14 o                         
   5   6   9        566.05        583.41         8.38 o                         
   6   6   9         31.90         30.75         3.65 o                         
   7   6   9        214.13        201.49         7.41 o                         
   8   6   9         11.23         11.00         4.61 o                         
   9   6   9         21.09         25.26         6.38 o                         
  10   6   9         26.77         52.75         7.14 o                         
  11   6   9          0.09          6.22         6.05 o                         
  12   6   9          0.66          1.26         6.53 o                         
 -16   7   9         17.78         14.21         7.98 o                         
 -15   7   9          2.27          1.75         5.88 o                         
 -14   7   9          0.24         -1.33         5.34 o                         
 -13   7   9          0.31         -0.56         6.43 o                         
 -12   7   9          0.30          1.89         5.24 o                         
 -11   7   9         40.23         42.00         4.86 o                         
 -10   7   9        320.28        326.06         9.35 o                         
  -9   7   9         24.79         29.10         3.57 o                         
  -8   7   9         57.40         57.76         4.26 o                         
  -7   7   9        204.63        202.19         5.98 o                         
  -6   7   9        224.50        219.60         5.96 o                         
  -5   7   9       2972.87       2833.97        29.94 o                         
  -4   7   9        808.52        810.75        11.30 o                         
  -3   7   9        893.17        869.58        11.68 o                         
  -2   7   9         56.29         50.99         2.67 o                         
  -1   7   9        393.49        385.62         6.02 o                         
   0   7   9        169.76        188.49         4.10 o                         
   1   7   9        315.27        286.98         4.99 o                         
   2   7   9        177.62        207.92         4.19 o                         
   3   7   9          9.06          2.22         1.89 o                         
   4   7   9        257.09        233.64         5.48 o                         
   5   7   9        107.97         96.44         4.45 o                         
   6   7   9          9.54         10.53         3.79 o                         
   7   7   9        176.25        176.03         7.13 o                         
   8   7   9          0.11         -4.14         5.41 o                         
   9   7   9        129.97        141.88        10.99 o                         
  10   7   9          2.70         -4.49         5.42 o                         
  11   7   9          1.13          6.52         6.03 o                         
  12   7   9          4.63         13.24         6.77 o                         
 -15   8   9          1.47          2.44         5.96 o                         
 -14   8   9          2.02          3.59         5.82 o                         
 -13   8   9          1.59         -3.99         3.99 o                         
 -12   8   9         43.16         54.59         5.30 o                         
 -11   8   9         32.43         37.41         4.53 o                         
 -10   8   9         46.28         26.59         4.39 o                         
  -9   8   9          2.53          3.75         3.31 o                         
  -8   8   9          2.84          0.09         3.03 o                         
  -7   8   9         41.18         36.16         3.17 o                         
  -6   8   9        151.05        160.09         5.19 o                         
  -5   8   9         13.13         17.79         2.62 o                         
  -4   8   9        557.67        561.09         8.93 o                         
  -3   8   9         66.52         82.10         3.81 o                         
  -2   8   9        142.10        148.39         4.02 o                         
  -1   8   9          0.90         -1.59         1.59 o                         
   0   8   9       1160.83       1166.74        11.70 o                         
   1   8   9         66.98         69.90         3.64 o                         
   2   8   9         14.81         11.49         2.91 o                         
   3   8   9        405.28        384.94         5.93 o                         
   4   8   9         57.88         53.04         3.39 o                         
   5   8   9        364.82        331.96         8.47 o                         
   6   8   9        551.41        564.58        11.48 o                         
   7   8   9         75.32         76.60         8.13 o                         
   8   8   9         15.06         10.82         5.03 o                         
   9   8   9          5.50         11.50         5.40 o                         
  10   8   9         21.31         22.31         6.41 o                         
  11   8   9          1.71         -4.93         5.55 o                         
  12   8   9        119.21        128.56        10.58 o                         
 -15   9   9          0.43         -5.27         6.57 o                         
 -14   9   9          2.44          4.85         8.41 o                         
 -13   9   9         43.10         46.51         7.01 o                         
 -12   9   9          0.35          1.03         3.84 o                         
 -11   9   9         93.23         92.21         5.70 o                         
 -10   9   9        214.76        207.37         7.32 o                         
  -9   9   9          2.81          4.40         3.09 o                         
  -8   9   9          1.84         -2.38         2.69 o                         
  -7   9   9          2.43         -1.62         2.52 o                         
  -6   9   9        142.33        135.63         5.07 o                         
  -5   9   9         87.41         85.00         4.03 o                         
  -4   9   9       1307.54       1327.61        15.00 o                         
  -3   9   9        118.85        107.75         3.66 o                         
  -2   9   9         23.21         28.96         2.50 o                         
  -1   9   9         41.94         50.83         2.83 o                         
   0   9   9        804.16        788.77        10.09 o                         
   1   9   9          1.58          1.10         2.06 o                         
   2   9   9        231.33        240.82         6.09 o                         
   3   9   9         42.04         41.14         3.04 o                         
   4   9   9        108.09        111.61         4.70 o                         
   5   9   9        267.06        280.34         9.71 o                         
   6   9   9         25.28         29.92         4.68 o                         
   7   9   9         11.67         25.70         4.77 o                         
   8   9   9         23.90         30.77         5.86 o                         
   9   9   9          0.28         -5.41         9.04 o                         
  10   9   9         12.38         12.90         6.05 o                         
  11   9   9         22.89         31.60         8.51 o                         
 -14  10   9          3.87          0.14         6.94 o                         
 -13  10   9         40.77         50.98         8.09 o                         
 -12  10   9          3.45          0.85         5.23 o                         
 -11  10   9        152.66        154.27         7.44 o                         
 -10  10   9          2.76         -3.73         3.73 o                         
  -9  10   9        122.34        137.83         8.26 o                         
  -8  10   9          0.43         -2.91         2.96 o                         
  -7  10   9          0.30          1.87         2.97 o                         
  -6  10   9        132.49        131.50         5.65 o                         
  -5  10   9          5.37          7.03         2.85 o                         
  -4  10   9          1.18         -1.46         2.27 o                         
  -3  10   9          0.63         -2.41         2.41 o                         
  -2  10   9        292.42        280.87         6.75 o                         
  -1  10   9         12.00          8.40         2.46 o                         
   0  10   9        935.10        948.40        12.27 o                         
   1  10   9        165.82        186.10         5.43 o                         
   2  10   9        621.10        640.92        12.01 o                         
   3  10   9          6.55          4.13         2.66 o                         
   4  10   9          4.24          1.71         2.42 o                         
   5  10   9        237.34        269.46         7.22 o                         
   6  10   9         44.53         29.85         4.51 o                         
   7  10   9         60.66         62.59         6.23 o                         
   8  10   9         26.13         26.43         6.59 o                         
   9  10   9         29.04         18.50         5.68 o                         
  10  10   9         15.99         10.64         5.82 o                         
  11  10   9         30.00         50.28        12.36 o                         
 -14  11   9          0.03         -0.20         7.01 o                         
 -13  11   9          9.84          7.85        10.19 o                         
 -12  11   9          5.28          3.21         4.31 o                         
 -11  11   9        166.61        158.83         7.50 o                         
 -10  11   9          2.02          4.80         3.85 o                         
  -9  11   9        172.50        186.83        10.15 o                         
  -8  11   9         31.13         26.08         3.87 o                         
  -7  11   9         52.91         51.28         4.10 o                         
  -6  11   9         10.96          2.46         2.62 o                         
  -5  11   9         57.45         53.17         3.52 o                         
  -4  11   9          0.14          3.06         2.70 o                         
  -3  11   9          7.77         10.57         2.71 o                         
  -2  11   9        157.22        152.58         5.43 o                         
  -1  11   9        111.84        104.55         4.59 o                         
   0  11   9         24.70         22.51         3.65 o                         
   1  11   9        514.13        528.03        12.03 o                         
   2  11   9         52.51         55.39         4.00 o                         
   3  11   9          0.52         -2.67         2.67 o                         
   4  11   9         28.01         28.13         3.52 o                         
   5  11   9         31.06         23.90         4.75 o                         
   6  11   9          0.88          1.01         7.26 o                         
   7  11   9        116.42        113.51        14.58 o                         
   8  11   9          0.60         -0.07         6.09 o                         
   9  11   9         11.09         15.01        14.43 o                         
  10  11   9          1.13         10.77         7.58 o                         
  11  11   9         45.29         54.56        12.68 o                         
 -13  12   9         70.59         81.00         9.31 o                         
 -12  12   9         28.71         20.50         6.81 o                         
 -11  12   9        118.29        125.97        10.73 o                         
 -10  12   9         42.07         48.05         4.56 o                         
  -9  12   9         38.93         37.01         4.41 o                         
  -8  12   9          7.80         14.34         3.42 o                         
  -7  12   9        111.94        118.10         5.16 o                         
  -6  12   9         63.36         66.97         3.82 o                         
  -5  12   9         39.57         45.56         3.43 o                         
  -4  12   9         14.09          6.76         2.55 o                         
  -3  12   9          0.03         -0.63         2.37 o                         
  -2  12   9          0.20         -2.61         2.61 o                         
  -1  12   9        156.53        148.77         5.87 o                         
   0  12   9        319.44        316.42         7.61 o                         
   1  12   9         20.50         13.88         2.98 o                         
   2  12   9         17.10         10.79         3.67 o                         
   3  12   9         23.00         22.52         3.41 o                         
   4  12   9          3.54          5.28         4.55 o                         
   5  12   9          0.44         -5.19         5.19 o                         
   6  12   9        131.11        121.07         8.79 o                         
   7  12   9         37.42         32.88         7.14 o                         
   8  12   9         51.67         54.66         8.04 o                         
   9  12   9         10.03         20.11         7.28 o                         
  10  12   9         16.17          4.42        10.60 o                         
 -13  13   9          5.69         13.51         7.24 o                         
 -12  13   9         15.53         13.36         6.83 o                         
 -11  13   9          0.59         -5.63         5.63 o                         
 -10  13   9        106.03        124.57         8.91 o                         
  -9  13   9         66.45         62.23         8.71 o                         
  -8  13   9         19.25         30.01         5.48 o                         
  -7  13   9         61.20         61.70         6.13 o                         
  -6  13   9         31.51         26.77         4.83 o                         
  -5  13   9         16.00         10.89         3.76 o                         
  -4  13   9        384.58        420.91        10.21 o                         
  -3  13   9        162.45        165.60         7.40 o                         
  -2  13   9        236.55        252.57        11.44 o                         
  -1  13   9        145.59        148.14         8.09 o                         
   0  13   9         17.28          8.25         2.86 o                         
   1  13   9         11.86          4.04         2.77 o                         
   2  13   9         85.89         82.78         5.21 o                         
   3  13   9        107.87        116.66         7.43 o                         
   4  13   9         31.85         35.37        12.82 o                         
   5  13   9          0.00          0.64         4.58 o
[truncated: 301,728 more chars]
