# Supplementary material for: Isomorphous diethyl 1-(4-chloro­benz­yl)-4-(4-chloro­phen­yl)-2,2-dioxo-3,4,6,7,8,8a-hexa­hydro-1H-pyrrolo­[2,1-c][1,4]thia­zine-1,3-di­carboxyl­ate and its 1-(4-methyl­benz­yl)-4-(4-methyl­phen­yl)-substituted analogue obeying the chloro–methyl exchange rule
Source: Acta Crystallogr E Crystallogr Commun. 2018 Aug 16;74(Pt 9):1267–71. doi: 10.1107/S2056989018011416 (PMC6127705; doi:10.1107/S2056989018011416)
Supplement: Supplementary file 3 [file e-74-01267-IIsup3.hkl]

data_II                                                                         
_shelx_title ' IN2 in P2(1)/n'                                                  
_shelx_refln_list_code          4                                               
_shelx_F_calc_maximum      194.08                                               
_exptl_crystal_F_000      1096.00                                               
_reflns_d_resolution_high  0.7013                                               
                                                                                
loop_                                                                           
 _space_group_symop_operation_xyz                                               
 'x, y, z'                                                                      
 '-x+1/2, y+1/2, -z+1/2'                                                        
 '-x, -y, -z'                                                                   
 'x-1/2, -y-1/2, z-1/2'                                                         
                                                                                
_cell_length_a    11.8641                                                       
_cell_length_b    14.4765                                                       
_cell_length_c    15.8654                                                       
_cell_angle_alpha  90.000                                                       
_cell_angle_beta  104.960                                                       
_cell_angle_gamma  90.000                                                       
                                                                                
_shelx_F_squared_multiplier     1.000                                           
                                                                                
loop_                                                                           
 _refln_index_h                                                                 
 _refln_index_k                                                                 
 _refln_index_l                                                                 
 _refln_F_squared_calc                                                          
 _refln_F_squared_meas                                                          
 _refln_F_squared_sigma                                                         
 _refln_observed_status                                                         
   2   0   0      36338.09      36922.79       350.17 o                         
   4   0   0       4153.39       4400.84        51.89 o                         
   6   0   0        652.29        651.35        11.02 o                         
   8   0   0          0.03          6.37         2.23 o                         
  10   0   0         64.74         47.02         4.62 o                         
  12   0   0         27.08         29.30         6.92 o                         
  14   0   0         45.00         53.21         8.98 o                         
  16   0   0        135.72        112.30        16.97 o                         
   1   1   0          1.68         -0.73         0.73 o                         
   2   1   0      13960.90      14372.70       112.87 o                         
   3   1   0       1800.80       1676.29        12.97 o                         
   4   1   0       2764.09       3041.92        24.81 o                         
   5   1   0       1654.21       1703.35        16.02 o                         
   6   1   0       3700.09       4048.68        55.04 o                         
   7   1   0         20.98         11.19         1.52 o                         
   8   1   0         65.62         46.31         2.46 o                         
   9   1   0        236.37        237.41         5.26 o                         
  10   1   0         28.43         30.59         2.53 o                         
  11   1   0          0.18         -2.13         2.13 o                         
  12   1   0          1.01          3.02         3.56 o                         
  13   1   0         64.20         55.61         5.98 o                         
  14   1   0         12.41          9.65         5.10 o                         
  15   1   0         17.77         20.24         6.00 o                         
  16   1   0          0.74          3.25         7.80 o                         
   0   2   0          3.82         -0.22         0.50 o                         
   1   2   0       1625.86       1635.06        14.11 o                         
   2   2   0       8241.83       8638.89        70.32 o                         
   3   2   0        254.18        166.21         2.70 o                         
   4   2   0       2937.16       3376.43        29.73 o                         
   5   2   0       2167.41       2180.92        19.96 o                         
   6   2   0       2587.79       2933.29        27.91 o                         
   7   2   0       1196.35       1290.73        13.57 o                         
   8   2   0        284.33        293.47         7.08 o                         
   9   2   0          0.27          0.75         1.65 o                         
  10   2   0        251.62        269.84         5.58 o                         
  11   2   0        577.86        576.72        11.70 o                         
  12   2   0        297.14        336.46        10.10 o                         
  13   2   0         28.81         33.73         6.19 o                         
  14   2   0         68.84         64.50         6.70 o                         
  15   2   0          2.04         -3.03         5.22 o                         
  16   2   0          4.07         19.34         8.35 o                         
   1   3   0       4668.07       4604.68        37.93 o                         
   2   3   0       2617.84       2778.89        23.11 o                         
   3   3   0         63.58         51.52         2.33 o                         
   4   3   0        218.14        197.38         3.25 o                         
   5   3   0       4815.56       4885.34        45.02 o                         
   6   3   0       1190.66       1373.78        14.98 o                         
   7   3   0        837.73        879.06        11.28 o                         
   8   3   0        182.71        131.61         2.95 o                         
   9   3   0       1879.62       2031.72        19.50 o                         
  10   3   0        186.99        186.11         5.05 o                         
  11   3   0         14.88         10.79         3.32 o                         
  12   3   0          9.09         18.86         3.78 o                         
  13   3   0        141.61        133.50         7.74 o                         
  14   3   0        175.11        197.88         9.88 o                         
  15   3   0         54.52         50.21         7.64 o                         
  16   3   0         13.37          6.26        12.45 o                         
   0   4   0       1490.51       1495.35        22.43 o                         
   1   4   0       2944.50       3000.92        27.41 o                         
   2   4   0      11807.09      12525.00       111.61 o                         
   3   4   0        803.46        830.22         8.55 o                         
   4   4   0        135.86        161.34         2.83 o                         
   5   4   0        546.58        623.40         7.20 o                         
   6   4   0        992.17        992.40        11.40 o                         
   7   4   0        662.68        614.23         8.54 o                         
   8   4   0        374.47        338.80         6.52 o                         
   9   4   0        691.09        636.92         9.99 o                         
  10   4   0        637.86        620.32        11.91 o                         
  11   4   0         13.20         10.76         3.24 o                         
  12   4   0        128.36        111.72         6.00 o                         
  13   4   0         10.72          8.43         4.27 o                         
  14   4   0         19.12         19.32         5.39 o                         
  15   4   0         14.37          5.71         6.01 o                         
  16   4   0         24.28         40.28         9.11 o                         
   1   5   0       1363.03       1470.51        14.12 o                         
   2   5   0       3821.82       3594.12        32.92 o                         
   3   5   0       2683.12       2925.22        28.62 o                         
   4   5   0         12.30         20.10         1.63 o                         
   5   5   0       2242.09       2353.39        25.36 o                         
   6   5   0       1726.36       1901.67        19.85 o                         
   7   5   0        177.97        170.72         4.58 o                         
   8   5   0       3797.09       3905.09        52.38 o                         
   9   5   0          3.98          2.46         2.75 o                         
  10   5   0        102.11        100.79         4.85 o                         
  11   5   0         10.42         11.44         3.25 o                         
  12   5   0         48.83         45.35         4.67 o                         
  13   5   0          6.11         14.63         4.58 o                         
  14   5   0         16.06         16.22         5.07 o                         
  15   5   0          1.49         -1.56         5.42 o                         
   0   6   0       7624.74       7782.08       111.38 o                         
   1   6   0         37.41         22.68         1.22 o                         
   2   6   0          8.46          9.75         0.99 o                         
   3   6   0       2919.64       3268.32        31.94 o                         
   4   6   0         15.93         13.08         1.19 o                         
   5   6   0         65.29         56.82         2.19 o                         
   6   6   0        985.03        892.67        11.32 o                         
   7   6   0        444.48        468.52         7.43 o                         
   8   6   0         27.22         30.47         2.51 o                         
   9   6   0        206.28        186.66         6.10 o                         
  10   6   0         91.10         93.07         4.80 o                         
  11   6   0         24.10         21.26         3.68 o                         
  12   6   0          5.20          5.21         3.55 o                         
  13   6   0          2.20         -3.35         3.35 o                         
  14   6   0          7.65          1.63         6.74 o                         
  15   6   0          3.05         -5.65         5.74 o                         
   1   7   0       1431.44       1486.15        16.30 o                         
   2   7   0         62.25        115.12         2.40 o                         
   3   7   0        201.94        218.09         3.79 o                         
   4   7   0       1637.00       1898.59        23.95 o                         
   5   7   0         42.43         37.52         1.92 o                         
   6   7   0         48.61         73.60         2.64 o                         
   7   7   0         47.61         33.36         2.52 o                         
   8   7   0        475.97        461.63         9.21 o                         
   9   7   0        102.10         89.95         5.48 o                         
  10   7   0         60.51         71.43         6.28 o                         
  11   7   0         78.76         69.08         5.59 o                         
  12   7   0         27.82         34.31         4.97 o                         
  13   7   0          1.91          8.16         4.49 o                         
  14   7   0         28.53         29.36         7.16 o                         
  15   7   0         14.57         19.42         7.98 o                         
   0   8   0         12.29          6.77         2.31 o                         
   1   8   0        304.33        347.05         5.28 o                         
   2   8   0        380.62        439.14         6.70 o                         
   3   8   0        465.91        443.57         6.86 o                         
   4   8   0         50.28         72.74         2.82 o                         
   5   8   0        274.24        287.51         5.03 o                         
   6   8   0        384.07        376.30         7.16 o                         
   7   8   0        340.56        329.03         7.76 o                         
   8   8   0        331.96        322.89         8.09 o                         
   9   8   0        223.79        227.23         8.24 o                         
  10   8   0         27.58         19.83         4.88 o                         
  11   8   0        333.58        351.35        11.18 o                         
  12   8   0        129.05        126.43         7.35 o                         
  13   8   0          7.43          8.14         4.40 o                         
  14   8   0         23.32         14.81         6.49 o                         
  15   8   0          8.99         22.44         7.31 o                         
   1   9   0        770.10        821.29        10.94 o                         
   2   9   0        186.73        232.59         4.69 o                         
   3   9   0        273.13        285.66         5.76 o                         
   4   9   0        290.55        298.71         6.36 o                         
   5   9   0         78.64         60.96         2.45 o                         
   6   9   0         51.08         54.26         3.21 o                         
   7   9   0        336.54        322.40         9.82 o                         
   8   9   0        758.59        752.81        13.77 o                         
   9   9   0         62.31         75.78         5.38 o                         
  10   9   0         12.88         14.57         4.89 o                         
  11   9   0          4.98         -3.12         3.71 o                         
  12   9   0          0.20          4.70         4.62 o                         
  13   9   0         56.00         54.70         6.18 o                         
  14   9   0         15.19          7.62        10.77 o                         
   0  10   0          0.98          4.59         2.17 o                         
   1  10   0         81.43         83.92         4.47 o                         
   2  10   0        302.03        315.50         6.22 o                         
   3  10   0        486.19        477.05         8.14 o                         
   4  10   0          5.08          5.21         1.73 o                         
   5  10   0        425.47        458.20         8.48 o                         
   6  10   0        342.93        325.99         6.17 o                         
   7  10   0         57.81         63.67         3.75 o                         
   8  10   0          0.59          0.90         2.94 o                         
   9  10   0          0.48         -1.37         3.15 o                         
  10  10   0        417.33        419.11        14.01 o                         
  11  10   0         30.86         38.80         5.11 o                         
  12  10   0        211.56        242.07         9.84 o                         
  13  10   0          1.10          5.58         6.08 o                         
  14  10   0         24.36         28.91        11.44 o                         
   1  11   0        126.54        127.14         4.54 o                         
   2  11   0       1732.36       1726.68        27.97 o                         
   3  11   0         22.21         13.80         2.01 o                         
   4  11   0        101.17         90.48         3.99 o                         
   5  11   0          3.27          8.85         2.06 o                         
   6  11   0          0.90          4.53         1.84 o                         
   7  11   0         61.00         63.53         3.99 o                         
   8  11   0         78.14         85.30         5.56 o                         
   9  11   0         43.34         47.42         4.80 o                         
  10  11   0         36.66         32.42         4.52 o                         
  11  11   0         31.89         34.65         4.91 o                         
  12  11   0          4.99          6.37         4.46 o                         
  13  11   0          9.54          8.17         5.07 o                         
   0  12   0        696.58        700.05        13.04 o                         
   1  12   0        683.67        679.99        10.63 o                         
   2  12   0        514.46        516.92        13.16 o                         
   3  12   0        196.67        157.14         5.16 o                         
   4  12   0        204.36        180.85         6.60 o                         
   5  12   0         45.55         49.13         2.92 o                         
   6  12   0         54.16         86.16         4.14 o                         
   7  12   0        207.16        224.05         7.88 o                         
   8  12   0        235.28        221.45        13.12 o                         
   9  12   0         20.68         21.10         3.98 o                         
  10  12   0          7.41         11.70         3.99 o                         
  11  12   0          3.98         -3.47         3.47 o                         
  12  12   0         19.73         20.93         4.84 o                         
  13  12   0          5.47          5.11         4.91 o                         
   1  13   0        126.62        145.66         5.67 o                         
   2  13   0          0.79         -1.84         2.95 o                         
   3  13   0        237.33        230.44         8.91 o                         
   4  13   0          5.82          9.63         2.79 o                         
   5  13   0         13.36         11.47         3.45 o                         
   6  13   0          4.32          5.45         3.49 o                         
   7  13   0        110.72        130.35         6.92 o                         
   8  13   0        105.56         93.64         5.94 o                         
   9  13   0         64.12         69.29         6.75 o                         
  10  13   0        148.57        149.35         9.82 o                         
  11  13   0          0.58         -1.57         4.23 o                         
  12  13   0          1.12          5.78         3.66 o                         
   0  14   0        325.30        290.04        16.36 o                         
   1  14   0          1.89         -1.82         3.17 o                         
   2  14   0        254.36        245.53         8.23 o                         
   3  14   0        153.86        144.81         6.71 o                         
   4  14   0         33.03         27.67         4.00 o                         
   5  14   0        584.23        616.77        15.18 o                         
   6  14   0          2.58          0.05         4.02 o                         
   7  14   0         98.18         87.68         6.06 o                         
   8  14   0         36.79         36.68         6.21 o                         
   9  14   0          6.96          3.36         4.74 o                         
  10  14   0         27.87         22.33         8.05 o                         
  11  14   0         23.13         32.25         9.16 o                         
   1  15   0          0.24          3.07         3.43 o                         
   2  15   0         35.76         35.44         5.08 o                         
   3  15   0         46.75         50.53         5.64 o                         
   4  15   0         10.72         11.47         4.26 o                         
   5  15   0        118.21        114.71         6.43 o                         
   6  15   0         33.41         35.91         4.39 o                         
   7  15   0         57.68         44.36         4.87 o                         
   8  15   0          0.14          3.64         9.83 o                         
   9  15   0          0.01          3.68         7.18 o                         
  10  15   0          0.00         -2.63         7.35 o                         
  11  15   0          5.14         13.22         8.30 o                         
   0  16   0         13.29         23.18         7.22 o                         
   1  16   0        114.04        125.60         8.14 o                         
   2  16   0         29.08         34.31         5.30 o                         
   3  16   0         19.90         10.37         6.21 o                         
   4  16   0         67.22         68.55         6.07 o                         
   5  16   0         19.19         21.87         4.52 o                         
   6  16   0        147.67        161.05        11.17 o                         
   7  16   0          2.15          3.17         8.91 o                         
   8  16   0          7.64          2.93         9.40 o                         
   9  16   0          3.48         13.15        10.26 o                         
  10  16   0         12.46          5.98        11.15 o                         
   1  17   0          1.67          4.30         4.47 o                         
   2  17   0          1.76          3.23         5.17 o                         
   3  17   0          2.74          5.06         4.21 o                         
   4  17   0         16.87         17.63         6.39 o                         
   5  17   0          2.42          1.93         3.95 o                         
   6  17   0          4.67          0.37         7.98 o                         
   7  17   0          9.07          7.73         9.61 o                         
   8  17   0         15.90         20.76        11.60 o                         
   9  17   0         40.89         50.15        14.12 o                         
   0  18   0         86.50         74.38         7.27 o                         
   1  18   0        107.65        129.64         8.66 o                         
   2  18   0        137.94        131.44         8.78 o                         
   3  18   0         29.36         45.36         6.16 o                         
   4  18   0         36.81         57.42         6.65 o                         
   5  18   0          7.27          9.20         3.88 o                         
   6  18   0         29.61         39.64        11.97 o                         
   7  18   0          1.04         -8.59         8.59 o                         
   1  19   0         34.51         43.02         5.38 o                         
   2  19   0          1.40         11.69         5.20 o                         
   3  19   0        142.06        177.29        13.55 o                         
   4  19   0          0.07         -0.08         6.53 o                         
   5  19   0         40.15         38.42        11.40 o                         
   6  19   0          9.13         -6.02         9.77 o                         
   0  20   0          9.14          0.81         6.76 o                         
   1  20   0         29.93         43.91         9.45 o                         
   2  20   0          4.17          1.02         4.76 o                         
   3  20   0          0.06          0.82         4.53 o                         
 -15   0   1         55.33         78.29        11.09 o                         
 -13   0   1         10.15         14.05        14.43 o                         
 -11   0   1       1241.90       1318.79        24.91 o                         
  -9   0   1         18.00          9.75         3.09 o                         
  -7   0   1        163.33        204.77         5.62 o                         
  -5   0   1         67.76        103.62         2.91 o                         
  -3   0   1      11853.79      12624.91       118.57 o                         
  -1   0   1      11077.66       5176.34       147.46 o                         
   1   0   1       1064.80        884.33        35.96 o                         
   3   0   1      12770.98      12581.29       237.87 o                         
   5   0   1       3045.15       3238.11        47.63 o                         
   7   0   1         42.65         38.50         2.77 o                         
   9   0   1         96.09         81.72         4.04 o                         
  11   0   1        272.84        239.10         9.51 o                         
  13   0   1          2.69          6.55         6.21 o                         
  15   0   1        109.50        137.02        16.50 o                         
 -16   1   1         24.54         25.82         8.87 o                         
 -15   1   1         63.22         67.50         7.35 o                         
 -14   1   1          0.78         -3.47         4.72 o                         
 -13   1   1         57.44         82.99         6.63 o                         
 -12   1   1          3.01          3.47         3.24 o                         
 -11   1   1         70.83         68.88         3.92 o                         
 -10   1   1         94.91         86.76         3.88 o                         
  -9   1   1          0.01         -1.77         1.77 o                         
  -8   1   1        412.18        440.26         6.87 o                         
  -7   1   1        724.53        730.67         9.32 o                         
  -6   1   1         89.41         92.01         2.70 o                         
  -5   1   1        430.94        384.91         4.42 o                         
  -4   1   1       3006.18       3121.38        23.68 o                         
  -3   1   1       2520.11       2575.44        18.25 o                         
  -2   1   1       3799.70       4069.23        27.34 o                         
  -1   1   1      13429.55      12587.86       215.86 o                         
   0   1   1      13970.43       8168.20       232.82 o                         
   1   1   1       7477.01       7623.13        69.08 o                         
   2   1   1      23139.43      23140.13       196.09 o                         
   3   1   1        330.54        320.28         3.91 o                         
   4   1   1       4069.13       4653.45        44.47 o                         
   5   1   1       4785.72       4891.11        45.14 o                         
   6   1   1       1180.40       1384.66        14.07 o                         
   7   1   1        441.69        536.05         6.60 o                         
   8   1   1        212.47        202.97         3.96 o                         
   9   1   1        300.93        241.41         4.84 o                         
  10   1   1         42.37         33.27         2.58 o                         
  11   1   1          0.11          1.06         2.26 o                         
  12   1   1        207.81        187.61         8.50 o                         
  13   1   1         48.86         62.43         6.07 o                         
  14   1   1          0.04          2.89         4.55 o                         
  15   1   1         16.68         20.10         5.96 o                         
  16   1   1         30.83         28.22        17.12 o                         
 -16   2   1         12.04          4.79         7.94 o                         
 -15   2   1         17.87         21.17         6.02 o                         
 -14   2   1         65.63         69.28         6.94 o                         
 -13   2   1         31.38         21.19         5.63 o                         
 -12   2   1        102.39         85.96         5.22 o                         
 -11   2   1         29.49         38.15         2.94 o                         
 -10   2   1        365.31        414.00         7.11 o                         
  -9   2   1        215.77        208.20         4.97 o                         
  -8   2   1        583.26        596.21         9.05 o                         
  -7   2   1        412.97        470.29         6.52 o                         
  -6   2   1       1359.48       1521.16        14.80 o                         
  -5   2   1        791.93        902.22         8.39 o                         
  -4   2   1       3336.55       3369.42        25.36 o                         
  -3   2   1       4732.40       5040.04        37.21 o                         
  -2   2   1      16493.20      16737.78       125.73 o                         
  -1   2   1        284.47        252.75         2.53 o                         
   0   2   1        145.70        171.81         1.93 o                         
   1   2   1      16377.41      17565.20       170.10 o                         
   2   2   1        181.27        189.46         2.06 o                         
   3   2   1       3348.37       3578.00        31.08 o                         
   4   2   1       1345.77       1482.27        14.34 o                         
   5   2   1        349.30        381.79         4.90 o                         
   6   2   1        585.94        721.20         8.67 o                         
   7   2   1          6.06         16.67         1.53 o                         
   8   2   1        586.43        579.09         7.56 o                         
   9   2   1        329.27        389.96         6.18 o                         
  10   2   1         57.54         56.94         3.07 o                         
  11   2   1          2.76         -0.59         3.19 o                         
  12   2   1         29.69         32.62         4.18 o                         
  13   2   1         10.71         20.84         4.87 o                         
  14   2   1        114.93        160.38         8.94 o                         
  15   2   1          4.94          5.99         5.85 o                         
  16   2   1          0.17         -0.91         7.08 o                         
 -16   3   1         30.19         28.30         8.92 o                         
 -15   3   1          5.45          4.89         5.50 o                         
 -14   3   1         81.92         98.64         7.51 o                         
 -13   3   1         15.89         22.64         4.58 o                         
 -12   3   1        127.62        125.98         5.82 o                         
 -11   3   1        105.23         86.30         4.89 o                         
 -10   3   1       1053.15       1006.13        11.61 o                         
  -9   3   1        150.03        124.52         4.76 o                         
  -8   3   1        127.65        128.86         2.69 o                         
  -7   3   1         77.82         94.00         2.23 o                         
  -6   3   1          2.66          4.94         1.23 o                         
  -5   3   1       1593.73       1606.64        14.56 o                         
  -4   3   1        104.47        144.30         2.71 o                         
  -3   3   1       1435.47       1561.22        14.31 o                         
  -2   3   1        532.16        480.86         5.67 o                         
  -1   3   1       3186.75       3302.14        28.54 o                         
   0   3   1       3536.84       3793.57        31.47 o                         
   1   3   1        149.18        119.71         2.03 o                         
   2   3   1        281.29        293.63         3.19 o                         
   3   3   1       7337.32       7946.34        67.72 o                         
   4   3   1         87.03         38.48         1.79 o                         
   5   3   1        570.99        746.58         8.66 o                         
   6   3   1       2351.93       2578.92        27.73 o                         
   7   3   1        111.81        119.84         2.94 o                         
   8   3   1        452.95        502.80         7.39 o                         
   9   3   1        449.55        385.81         6.35 o                         
  10   3   1        149.30        159.92         6.36 o                         
  11   3   1        152.15        134.33         6.21 o                         
  12   3   1        266.38        306.95         9.19 o                         
  13   3   1         11.13         14.81         4.62 o                         
  14   3   1         21.39         16.28         5.25 o                         
  15   3   1         18.83         12.53         6.27 o                         
 -16   4   1          0.02         -0.77         6.83 o                         
 -15   4   1         20.23         20.78         6.51 o                         
 -14   4   1          1.50         -0.74         4.48 o                         
 -13   4   1          0.93         -0.30         3.47 o                         
 -12   4   1          0.24         -2.72         3.15 o                         
 -11   4   1         40.64         51.23         4.13 o                         
 -10   4   1        390.90        346.21        10.26 o                         
  -9   4   1       1728.71       1753.74        22.22 o                         
  -8   4   1       1891.73       1904.33        20.77 o                         
  -7   4   1         63.39         77.11         2.58 o                         
  -6   4   1       1034.07       1058.07        12.25 o                         
  -5   4   1        395.00        451.06         5.84 o                         
  -4   4   1         13.53         17.15         1.26 o                         
  -3   4   1       2112.32       2269.03        21.20 o                         
  -2   4   1         81.87         70.62         2.68 o                         
  -1   4   1        329.15        326.17         4.05 o                         
   0   4   1       3613.61       3794.53        34.53 o                         
   1   4   1       1446.75       1521.66        16.02 o                         
   2   4   1        578.78        684.92         7.82 o                         
   3   4   1        127.95         62.96         2.65 o                         
   4   4   1       2604.84       2540.50        26.52 o                         
   5   4   1        122.05        137.81         3.09 o                         
   6   4   1        281.14        418.48         6.28 o                         
   7   4   1       1864.59       1906.06        20.14 o                         
   8   4   1       1732.60       1800.56        26.19 o                         
   9   4   1       1099.57       1069.94        16.40 o                         
  10   4   1          0.02         -1.06         2.79 o                         
  11   4   1          0.00         -2.66         3.85 o                         
  12   4   1         27.70         28.91         4.26 o                         
  13   4   1         22.79         21.30         4.78 o                         
  14   4   1         20.38         29.75         5.63 o                         
  15   4   1         53.66         52.63         7.58 o                         
 -16   5   1          1.69          0.52         6.81 o                         
 -15   5   1          1.39         11.61         6.89 o                         
 -14   5   1          7.58          6.13         5.40 o                         
 -13   5   1          0.60          0.61         3.39 o                         
 -12   5   1         28.76         24.86         3.83 o                         
 -11   5   1         60.56         47.63         4.04 o                         
 -10   5   1        109.90        100.19         4.88 o                         
  -9   5   1          8.34         14.34         2.46 o                         
  -8   5   1         41.73         47.77         3.37 o                         
  -7   5   1          6.19          3.17         1.20 o                         
  -6   5   1        588.99        490.83         7.41 o                         
  -5   5   1       3788.43       4013.82        41.86 o                         
  -4   5   1          4.49          6.31         1.24 o                         
  -3   5   1       5283.37       5649.12        50.87 o                         
  -2   5   1       2891.05       3028.49        29.53 o                         
  -1   5   1       1061.69       1134.70        11.80 o                         
   0   5   1       7396.21       7931.76        74.82 o                         
   1   5   1        425.30        407.08         4.86 o                         
   2   5   1       2191.38       2239.24        24.78 o                         
   3   5   1       5237.99       6093.34        60.50 o                         
   4   5   1        501.07        643.59         8.24 o                         
   5   5   1       1093.19       1105.94        12.54 o                         
   6   5   1        190.86        161.76         3.45 o                         
   7   5   1       1343.06       1383.58        19.97 o                         
   8   5   1        153.23        144.18         4.70 o                         
   9   5   1        229.29        232.95         7.22 o                         
  10   5   1         13.42         12.40         3.58 o                         
  11   5   1         36.72         32.81         4.06 o                         
  12   5   1          1.72          0.10         3.37 o                         
  13   5   1          3.40          4.69         4.09 o                         
  14   5   1          3.10          2.15         4.54 o                         
  15   5   1          4.97         10.06         6.03 o                         
 -15   6   1          8.56          0.92        11.62 o                         
 -14   6   1          3.57         -0.34         4.73 o                         
 -13   6   1          5.44         -2.03         3.92 o                         
 -12   6   1         26.26         18.98         4.12 o                         
 -11   6   1         20.27         21.40         3.97 o                         
 -10   6   1          7.44         12.37         3.54 o                         
  -9   6   1        118.82        109.84         5.31 o                         
  -8   6   1         67.02         71.54         3.15 o                         
  -7   6   1        297.09        323.68         5.68 o                         
  -6   6   1        801.18        818.72        10.12 o                         
  -5   6   1        131.04        158.12         3.45 o                         
  -4   6   1       1165.55       1402.63        13.92 o                         
  -3   6   1       5459.50       6214.61        56.14 o                         
  -2   6   1        439.82        428.83         5.44 o                         
  -1   6   1         51.07         57.77         1.84 o                         
   0   6   1        933.71       1002.71        10.58 o                         
   1   6   1       5686.27       6142.67        65.72 o                         
   2   6   1        469.39        426.55         6.08 o                         
   3   6   1       6949.30       7431.31        79.44 o                         
   4   6   1         43.32         34.40         1.90 o                         
   5   6   1        353.16        373.19         6.29 o                         
   6   6   1         71.11         89.14         2.77 o                         
   7   6   1          0.49          2.67         1.48 o                         
   8   6   1         48.52         42.23         3.07 o                         
   9   6   1        747.44        731.45        13.93 o                         
  10   6   1        249.20        260.48        12.62 o                         
  11   6   1          3.14          2.21         3.01 o                         
  12   6   1         34.97         33.98         4.40 o                         
  13   6   1         13.22         21.66         4.84 o                         
  14   6   1         21.14         16.56         5.10 o                         
  15   6   1         14.30         15.81         6.94 o                         
 -15   7   1          2.53          4.99         6.66 o                         
 -14   7   1          0.80          3.50         5.15 o                         
 -13   7   1         29.23         31.26         5.26 o                         
 -12   7   1          1.86          1.70         3.80 o                         
 -11   7   1        103.61         97.69         5.82 o                         
 -10   7   1        142.80        136.57         6.29 o                         
  -9   7   1        158.86        145.14         6.08 o                         
  -8   7   1       1075.69       1041.56        16.07 o                         
  -7   7   1          0.45         -0.83         1.53 o                         
  -6   7   1        530.48        445.93         7.13 o                         
  -5   7   1          1.81          2.52         1.24 o                         
  -4   7   1        335.83        325.58         4.39 o                         
  -3   7   1          5.15          3.13         1.00 o                         
  -2   7   1        100.88        155.98         3.45 o                         
  -1   7   1        432.73        470.27         6.67 o                         
   0   7   1         91.43         82.00         2.03 o                         
   1   7   1        414.24        457.13         8.71 o                         
   2   7   1          0.49          1.76         1.05 o                         
   3   7   1        160.18        189.78         3.54 o                         
   4   7   1         12.54         23.12         1.45 o                         
   5   7   1         34.89         29.78         3.46 o                         
   6   7   1       1501.20       1518.34        19.75 o                         
   7   7   1        374.59        392.00         7.27 o                         
   8   7   1         64.66         69.51         3.55 o                         
   9   7   1          0.87         -1.17         2.80 o                         
  10   7   1        156.17        152.19         6.22 o                         
  11   7   1         66.42         64.29         4.84 o                         
  12   7   1         10.84          8.76         3.82 o                         
  13   7   1          3.56         -2.18         4.88 o                         
  14   7   1          1.14         -5.10         5.10 o                         
  15   7   1          4.12          9.59         6.53 o                         
 -15   8   1          8.49         20.67         7.21 o                         
 -14   8   1         11.59         11.80         4.92 o                         
 -13   8   1         48.39         41.57         5.80 o                         
 -12   8   1          4.89          3.23         4.09 o                         
 -11   8   1         39.92         39.46         5.02 o                         
 -10   8   1         65.01         64.16         4.94 o                         
  -9   8   1         19.53         18.63         3.67 o                         
  -8   8   1        638.63        643.35        19.54 o                         
  -7   8   1         80.30         64.92         3.04 o                         
  -6   8   1          5.31          5.87         1.65 o                         
  -5   8   1        391.70        396.65         5.48 o                         
  -4   8   1          0.43         -0.41         1.00 o                         
  -3   8   1         14.26          5.44         1.13 o                         
  -2   8   1        887.46        961.81        10.75 o                         
  -1   8   1         78.49         89.47         2.68 o                         
   0   8   1        698.06        822.95         9.78 o                         
   1   8   1        622.83        725.20         9.53 o                         
   2   8   1        277.95        270.40         4.64 o                         
   3   8   1        291.67        299.01         6.11 o                         
   4   8   1        231.83        191.54         4.50 o                         
   5   8   1         18.52         13.08         1.38 o                         
   6   8   1         63.52         65.66         3.07 o                         
   7   8   1          2.57         -3.32         3.32 o                         
   8   8   1       1068.80       1030.97        26.90 o                         
   9   8   1         96.05        107.46         5.87 o                         
  10   8   1          7.64          7.39         4.70 o                         
  11   8   1         36.27         28.63         4.63 o                         
  12   8   1          0.03         -0.54         3.78 o                         
  13   8   1         16.75         14.57         4.61 o                         
  14   8   1         82.31         95.88        17.71 o                         
 -14   9   1         78.14         89.02         8.09 o                         
 -13   9   1          0.18          5.44         5.52 o                         
 -12   9   1         90.60         86.73         6.52 o                         
 -11   9   1         77.28         73.05         5.85 o                         
 -10   9   1        468.81        415.15        11.81 o                         
  -9   9   1         93.42         83.93         5.54 o                         
  -8   9   1         32.09         15.87         3.43 o                         
  -7   9   1          2.34          0.83         2.20 o                         
  -6   9   1         42.33         51.02         2.97 o                         
  -5   9   1         99.17        111.81         2.88 o                         
  -4   9   1        223.29        258.68         4.24 o                         
  -3   9   1          7.81          3.06         1.21 o                         
  -2   9   1         98.98         92.84         2.73 o                         
  -1   9   1        262.82        240.51         4.99 o                         
   0   9   1       1233.04       1226.74        13.96 o                         
   1   9   1         67.85         57.79         2.29 o                         
   2   9   1        205.70        245.82         4.61 o                         
   3   9   1        226.98        234.77         5.41 o                         
   4   9   1        129.37        121.35         3.71 o                         
   5   9   1        110.09        114.26         3.59 o                         
   6   9   1          7.43          6.56         2.11 o                         
   7   9   1         59.84         50.83         3.26 o                         
   8   9   1        483.14        513.11        12.65 o                         
   9   9   1         88.09        105.56         5.92 o                         
  10   9   1        391.32        395.22        11.33 o                         
  11   9   1        118.72        123.59         7.01 o                         
  12   9   1        142.09        162.07         8.16 o                         
  13   9   1         15.62         16.12         4.59 o                         
  14   9   1         41.51         44.00         7.60 o                         
 -14  10   1          2.94         -1.79         5.20 o                         
 -13  10   1         50.23         34.77         7.05 o                         
 -12  10   1         54.76         73.05         8.18 o                         
 -11  10   1         23.69         23.77         7.41 o                         
 -10  10   1          1.77          6.41         3.79 o                         
  -9  10   1         79.93         72.23         5.34 o                         
  -8  10   1         22.30         28.32         3.99 o                         
  -7  10   1         74.61         77.15         4.15 o                         
  -6  10   1         19.66         15.08         1.93 o                         
  -5  10   1        103.40        126.66         3.58 o                         
  -4  10   1          6.44          4.98         1.34 o                         
  -3  10   1        342.65        358.80         5.48 o                         
  -2  10   1        333.07        333.07         5.64 o                         
  -1  10   1         57.80         61.97         2.88 o                         
   0  10   1         68.07         56.16         2.47 o                         
   1  10   1          0.13          0.77         1.40 o                         
   2  10   1        118.53        134.29         3.61 o                         
   3  10   1         10.82         25.11         2.02 o                         
   4  10   1         79.92        101.42         3.58 o                         
   5  10   1        115.29        125.17         5.03 o                         
   6  10   1         50.83         65.64         3.52 o                         
   7  10   1        165.83        177.16         5.48 o                         
   8  10   1        203.60        224.16         6.51 o                         
   9  10   1         74.04         73.10         5.06 o                         
  10  10   1         16.65         21.94         4.75 o                         
  11  10   1          1.19          6.39         7.23 o                         
  12  10   1         10.67          9.71         4.07 o                         
  13  10   1         60.49         59.03         5.90 o                         
  14  10   1         32.36         37.85         6.95 o                         
 -13  11   1          0.02         -3.08         4.23 o                         
 -12  11   1          1.01          3.49         4.21 o                         
 -11  11   1        125.57        132.80         9.05 o                         
 -10  11   1        125.48        139.11         7.37 o                         
  -9  11   1          9.48         11.80         3.71 o                         
  -8  11   1         54.20         73.74         6.63 o                         
  -7  11   1        161.20        173.26        12.75 o                         
  -6  11   1         62.66         78.06         3.42 o                         
  -5  11   1        568.31        565.16         9.02 o                         
  -4  11   1         58.13         71.22         3.16 o                         
  -3  11   1        267.84        222.91         4.73 o                         
  -2  11   1         12.70         19.93         2.01 o                         
  -1  11   1          0.52          0.67         1.44 o                         
   0  11   1          0.74         -2.47         2.47 o                         
   1  11   1        263.14        234.86         4.71 o                         
   2  11   1         24.97         29.52         2.36 o                         
   3  11   1         18.64         16.24         2.32 o                         
   4  11   1         52.75         63.54         3.34 o                         
   5  11   1         25.77         22.91         2.17 o                         
   6  11   1         92.45         81.19         4.29 o                         
   7  11   1         30.33         39.92         3.06 o                         
   8  11   1          8.29          4.61         2.46 o                         
   9  11   1         25.10         26.81         6.21 o                         
  10  11   1          4.25          5.89         3.59 o                         
  11  11   1        104.32        116.09         6.63 o                         
  12  11   1          6.77          6.38         3.98 o                         
  13  11   1          1.65         -0.69         4.13 o                         
 -13  12   1          7.97          7.98         5.62 o                         
 -12  12   1          9.87          7.82         4.90 o                         
 -11  12   1         18.51         12.76         4.79 o                         
 -10  12   1         15.00         14.95         4.69 o                         
  -9  12   1        223.66        236.56        11.23 o                         
  -8  12   1          2.06          5.15         3.57 o                         
  -7  12   1         20.21         21.93         3.94 o                         
  -6  12   1          9.97          6.33         3.14 o                         
  -5  12   1        157.49        149.51         5.25 o                         
  -4  12   1        128.07        152.78         4.83 o                         
  -3  12   1         40.68         56.69         3.60 o                         
  -2  12   1        328.16        305.95         6.67 o                         
  -1  12   1        172.35        173.61         4.29 o                         
   0  12   1         13.78         13.21         2.23 o                         
   1  12   1         25.26         27.82         2.97 o                         
   2  12   1          0.11         -1.71         2.16 o                         
   3  12   1        180.86        193.87         8.48 o                         
   4  12   1          1.49          0.35         2.09 o                         
   5  12   1          0.09         -0.85         2.11 o                         
   6  12   1         29.49         25.63         3.89 o                         
   7  12   1         57.65         49.82         3.20 o                         
   8  12   1         40.24         36.01         2.89 o                         
   9  12   1         90.30         92.28         7.10 o                         
  10  12   1          1.21          3.50         3.17 o                         
  11  12   1         14.32         23.01         3.54 o                         
  12  12   1          1.00         -4.40         5.94 o                         
  13  12   1         17.57         14.59        11.64 o                         
 -12  13   1          3.83          0.09         4.36 o                         
 -11  13   1         52.18         46.68         5.80 o                         
 -10  13   1          0.00         -0.27         4.24 o                         
  -9  13   1          5.80          2.22         4.12 o                         
  -8  13   1        208.56        220.23        16.94 o                         
  -7  13   1         82.65        101.33        10.88 o                         
  -6  13   1        196.00        206.41         8.41 o                         
  -5  13   1         46.83         47.55         4.10 o                         
  -4  13   1         96.93         96.34         6.13 o                         
  -3  13   1         20.48         14.19         3.40 o                         
  -2  13   1          2.58         -2.57         2.57 o                         
  -1  13   1       1696.48       1644.99        26.29 o                         
   0  13   1        737.47        710.72        19.82 o                         
   1  13   1        611.66        541.79        11.19 o                         
   2  13   1          1.61          2.04         2.62 o                         
   3  13   1        199.92        162.57         5.76 o                         
   4  13   1          4.67          6.29         2.24 o                         
   5  13   1        169.59        160.02         5.05 o                         
   6  13   1        313.73        361.52         7.80 o                         
   7  13   1        131.52        153.52        11.24 o                         
   8  13   1          0.27         -3.18         5.61 o                         
   9  13   1         21.93         15.73         7.10 o                         
  10  13   1         10.10          1.05         8.83 o                         
  11  13   1         31.77         37.69         9.03 o                         
  12  13   1          0.01         -2.52        10.66 o                         
 -12  14   1         17.72         17.93         5.09 o                         
 -11  14   1          1.66          0.54         4.18 o                         
 -10  14   1         16.42         21.80         4.68 o                         
  -9  14   1         22.16         19.63         4.92 o                         
  -8  14   1         40.59         40.52         5.08 o                         
  -7  14   1        117.02        121.64         7.12 o                         
  -6  14   1         75.50         69.28        11.27 o                         
  -5  14   1         30.32         22.21         4.11 o                         
  -4  14   1         27.11         27.51         3.50 o                         
  -3  14   1          4.88          2.02         3.39 o                         
  -2  14   1        407.03        388.98        13.60 o                         
  -1  14   1         81.40        117.36        12.33 o                         
   0  14   1          8.71         27.13         4.77 o                         
   1  14   1          0.79          4.35         2.61 o                         
   2  14   1        370.75        408.49        11.05 o                         
   3  14   1        191.78        183.54         7.30 o                         
   4  14   1          6.80          5.29         2.57 o                         
   5  14   1        412.68        391.29         9.02 o                         
   6  14   1         17.26         17.61        11.66 o                         
   7  14   1        173.83        171.78        11.65 o                         
   8  14   1         17.64         35.25         7.80 o                         
   9  14   1          2.87         -3.65         6.44 o                         
  10  14   1          0.11          9.23         7.65 o                         
  11  14   1          1.37          3.48         7.39 o                         
 -11  15   1         32.18         25.65         9.35 o                         
 -10  15   1          7.93         -3.10         6.93 o                         
  -9  15   1         17.62         19.96         7.55 o                         
  -8  15   1          2.07          2.12         3.85 o                         
  -7  15   1         55.33         53.79         5.35 o                         
  -6  15   1          1.15          2.49         4.02 o                         
  -5  15   1          2.40          2.22         4.29 o                         
  -4  15   1          1.41         -2.29         3.77 o                         
  -3  15   1         10.33         12.87         4.37 o                         
  -2  15   1         53.32         64.29         6.31 o                         
  -1  15   1         36.61         38.24         6.39 o                         
   0  15   1         76.58         72.07         6.35 o                         
   1  15   1          7.98          6.86         5.60 o                         
   2  15   1         11.72          8.05         4.68 o                         
   3  15   1         15.17          4.91         3.70 o                         
   4  15   1        137.48        149.46         6.58 o                         
   5  15   1         99.14         97.07         5.22 o                         
   6  15   1         49.85         48.87         7.88 o                         
   7  15   1         80.77         80.38         9.43 o                         
   8  15   1          0.71         -6.20         6.20 o                         
   9  15   1          0.60         -5.89         6.74 o                         
  10  15   1         49.96         61.64        10.64 o                         
 -10  16   1          0.00         -0.69         9.32 o                         
  -9  16   1         52.81         53.49         5.40 o                         
  -8  16   1          2.56         -3.47         5.13 o                         
  -7  16   1         28.21         28.65         5.35 o                         
  -6  16   1          8.01         -0.16         4.20 o                         
  -5  16   1          4.06          7.87         4.51 o                         
  -4  16   1          4.02          6.65         4.26 o                         
  -3  16   1         13.28         17.49         4.97 o                         
  -2  16   1          6.48          9.80         4.52 o                         
  -1  16   1          3.48          9.03         3.58 o                         
   0  16   1          3.96          4.57         3.44 o                         
   1  16   1         57.84         61.99         6.15 o                         
   2  16   1         30.68         33.37         7.79 o                         
   3  16   1          0.19          2.99         4.25 o                         
   4  16   1          2.75          3.60         3.40 o                         
   5  16   1          9.71          8.34         8.63 o                         
   6  16   1         19.40         22.92        10.46 o                         
   7  16   1         13.58          6.55         9.57 o                         
   8  16   1          3.49          8.30        10.30 o                         
   9  16   1         80.31         88.57        15.71 o                         
  10  16   1          1.62          5.78        11.19 o                         
  -9  17   1         31.29         43.75        13.68 o                         
  -8  17   1          4.47          2.40         3.59 o                         
  -7  17   1         51.91         47.94         5.78 o                         
  -6  17   1          2.27          2.54         4.48 o                         
  -5  17   1          4.10          1.03         7.08 o                         
  -4  17   1          3.40          1.98         4.31 o                         
  -3  17   1         94.43         81.59         7.12 o                         
  -2  17   1         19.01         27.97         5.60 o                         
  -1  17   1        218.87        227.74        11.16 o                         
   0  17   1          0.01          0.83         3.10 o                         
   1  17   1        136.65        176.33         9.75 o                         
   2  17   1         27.19         30.04         5.08 o                         
   3  17   1          0.91          3.61         4.29 o                         
   4  17   1          0.57         -2.30         3.13 o                         
   5  17   1         14.87         10.75         9.44 o                         
   6  17   1         12.87         11.56         9.57 o                         
   7  17   1         39.53         28.00        11.40 o                         
   8  17   1         28.49         26.09        11.97 o                         
   9  17   1          0.15          2.44        10.05 o                         
  -8  18   1          0.01         -9.36         9.36 o                         
  -7  18   1         45.44         47.72         5.00 o                         
  -6  18   1         41.95         51.51        10.89 o                         
  -5  18   1         63.65         61.58         8.51 o                         
  -4  18   1         50.24         65.58         7.01 o                         
  -3  18   1        118.79        136.32         9.15 o                         
  -2  18   1         10.11         11.61         7.59 o                         
  -1  18   1          8.25          5.83         5.11 o                         
   0  18   1         22.00         28.50         6.64 o                         
   1  18   1         34.50         37.99         5.93 o                         
   2  18   1         67.33         81.32         6.98 o                         
   3  18   1         85.98        106.84         9.14 o                         
   4  18   1         82.95         86.21        13.23 o                         
   5  18   1         36.58         32.20        10.91 o                         
   6  18   1         12.63         -0.37         9.65 o                         
   7  18   1         49.35         36.43        12.66 o                         
  -6  19   1         21.64         30.08         4.75 o                         
  -5  19   1          2.56          0.81         4.59 o                         
  -4  19   1          6.50          9.66         5.41 o                         
  -3  19   1         16.36         24.63         5.79 o                         
  -2  19   1         41.80         47.82         6.76 o                         
  -1  19   1         15.39         21.15         4.61 o                         
   0  19   1         91.40         93.88         7.19 o                         
   1  19   1          6.20          4.27         4.03 o                         
   2  19   1         49.29         52.04         6.14 o                         
   3  19   1         10.92         15.22         4.11 o                         
   4  19   1          0.06         -8.43         8.43 o                         
   5  19   1         21.37         30.73        11.56 o                         
   6  19   1          8.01         -4.72         9.77 o                         
  -4  20   1         49.57         59.76         6.61 o                         
  -3  20   1          1.67          7.46         5.11 o                         
  -2  20   1         18.52         18.44         7.43 o                         
  -1  20   1          3.65          1.57         4.00 o                         
   0  20   1          1.36         -1.15         4.90 o                         
   1  20   1          0.48          0.18         5.48 o                         
   2  20   1         23.53         32.43         5.33 o                         
   3  20   1          0.11          4.44         8.43 o                         
 -16   0   2          0.84         -5.82        10.58 o                         
 -14   0   2        113.68        156.48        12.37 o                         
 -12   0   2        100.52         73.27         6.07 o                         
 -10   0   2         79.39         54.24         4.84 o                         
  -8   0   2        382.67        379.78         8.57 o                         
  -6   0   2         38.76         77.17         2.95 o                         
  -4   0   2       1549.30       1535.25        23.50 o                         
  -2   0   2      32548.84      33123.69       375.69 o                         
   0   0   2      24599.52      23375.92       732.79 o                         
   2   0   2       8766.65       9579.41       117.88 o                         
   4   0   2       1172.20       1288.96        19.67 o                         
   6   0   2          1.05          4.31         2.21 o                         
   8   0   2        140.86        118.40         4.60 o                         
  10   0   2          4.37          5.99         2.84 o                         
  12   0   2        223.41        230.76        13.28 o                         
  14   0   2          2.29         -2.31         6.43 o                         
 -16   1   2         19.45         20.56         8.70 o                         
 -15   1   2          7.25         18.67         5.88 o                         
 -14   1   2         21.49         25.61         5.49 o                         
 -13   1   2         60.80         49.55         5.32 o                         
 -12   1   2          3.74          2.05         3.06 o                         
 -11   1   2         25.43         19.91         3.11 o                         
 -10   1   2         49.85         47.95         3.45 o                         
  -9   1   2          1.79         -1.84         1.84 o                         
  -8   1   2        199.03        162.13         4.33 o                         
  -7   1   2          8.00          5.59         1.39 o                         
  -6   1   2        236.92        215.62         3.47 o                         
  -5   1   2        833.59        900.81         7.84 o                         
  -4   1   2       5223.08       5857.94        41.75 o                         
  -3   1   2        672.34        715.92         6.20 o                         
  -2   1   2      18825.63      19256.49       154.28 o                         
  -1   1   2        271.12        244.02         4.31 o                         
   0   1   2        178.71        157.99         2.08 o                         
   1   1   2       3776.40       3866.28        31.37 o                         
   2   1   2       1304.05       1367.98        12.03 o                         
   3   1   2        667.97        603.94         7.03 o                         
   4   1   2       6998.62       7674.88        81.43 o                         
   5   1   2         94.33         81.58         2.77 o                         
   6   1   2        453.26        717.19         9.65 o                         
   7   1   2         48.36         43.18         2.02 o                         
   8   1   2        936.28       1022.22        13.59 o                         
   9   1   2        601.56        612.95         9.07 o                         
  10   1   2          0.71         -1.75         2.02 o                         
  11   1   2         14.48          4.32         4.34 o                         
  12   1   2          0.02         -0.85         4.00 o                         
  13   1   2         14.94          5.26         4.46 o                         
  14   1   2          0.20         -4.47         4.47 o                         
  15   1   2         56.63         68.27        14.42 o                         
 -16   2   2         13.07         24.02         8.65 o                         
 -15   2   2          5.55         11.66         5.66 o                         
 -14   2   2        105.10         91.07         7.38 o                         
 -13   2   2         49.23         57.45         5.47 o                         
 -12   2   2        191.35        159.38         6.38 o                         
 -11   2   2        305.53        300.46         7.12 o                         
 -10   2   2        281.89        288.82         5.86 o                         
  -9   2   2         10.04          9.74         1.76 o                         
  -8   2   2         90.69         84.52         2.79 o                         
  -7   2   2        672.83        628.21         7.65 o                         
  -6   2   2       1068.71       1078.46        10.06 o                         
  -5   2   2        178.21        186.73         3.15 o                         
  -4   2   2        702.44        821.32         7.84 o                         
  -3   2   2       3106.20       3020.97        22.54 o                         
  -2   2   2        312.78        300.86         3.07 o                         
  -1   2   2        136.60        153.34         1.96 o                         
   0   2   2       1474.66       1733.41        15.29 o                         
   1   2   2        273.60        288.07         4.26 o                         
   2   2   2         84.86         80.86         1.30 o                         
   3   2   2        361.08        443.50         5.04 o                         
   4   2   2       5629.24       5651.75        57.76 o                         
   5   2   2         38.43         19.81         1.41 o                         
   6   2   2       1618.30       1476.49        25.05 o                         
   7   2   2        527.63        582.66         8.64 o                         
   8   2   2         23.09         32.28         2.31 o                         
   9   2   2          3.24         -1.71         1.71 o                         
  10   2   2         15.73         12.76         2.28 o                         
  11   2   2        284.74        262.40         8.10 o                         
  12   2   2          2.18          2.00         3.37 o                         
  13   2   2         28.12         26.97         5.17 o                         
  14   2   2          0.08          8.63         4.82 o                         
  15   2   2          0.54         -7.47         7.47 o                         
 -16   3   2         27.76         41.12         9.55 o                         
 -15   3   2         22.73         29.06         9.79 o                         
 -14   3   2          2.54         -2.71         4.66 o                         
 -13   3   2        206.55        200.39         7.59 o                         
 -12   3   2          0.37          2.53         4.00 o                         
 -11   3   2        145.92        158.45         5.68 o                         
 -10   3   2        137.80        116.25         3.74 o                         
  -9   3   2        828.87        797.98         9.45 o                         
  -8   3   2        212.57        215.97         3.95 o                         
  -7   3   2        161.65        184.68         3.44 o                         
  -6   3   2         82.99         89.85         2.03 o                         
  -5   3   2       1281.40       1474.76        13.95 o                         
  -4   3   2        242.33        221.16         2.75 o                         
  -3   3   2        217.15        165.17         2.17 o                         
  -2   3   2       1354.51       1418.06        11.30 o                         
  -1   3   2        516.90        461.12         4.86 o                         
   0   3   2          0.28          6.21         0.91 o                         
   1   3   2         13.75         13.10         1.10 o                         
   2   3   2       1609.02       1660.50        17.47 o                         
   3   3   2       2535.33       2669.32        25.52 o                         
   4   3   2        613.18        615.68         6.85 o                         
   5   3   2       1036.72       1115.30        12.57 o                         
   6   3   2        810.42        705.66         9.41 o                         
   7   3   2         56.73         42.94         2.08 o                         
   8   3   2          1.90         -2.04         2.04 o                         
   9   3   2         38.80         52.00         2.87 o                         
  10   3   2         44.67         49.09         2.93 o                         
  11   3   2         37.55         37.02         4.42 o                         
  12   3   2          6.78         17.18         3.85 o                         
  13   3   2          4.79         15.96         4.65 o                         
  14   3   2         76.74         96.26         7.43 o                         
  15   3   2         18.26         14.75         8.13 o                         
 -16   4   2         18.89         27.64         8.94 o                         
 -15   4   2         22.39         30.75         7.03 o                         
 -14   4   2         22.13         28.03         5.82 o                         
 -13   4   2         29.01         42.56         4.57 o                         
 -12   4   2          4.83         -1.34         3.05 o                         
 -11   4   2          4.05         -2.75         2.75 o                         
 -10   4   2        445.07        407.80         7.98 o                         
  -9   4   2         73.91         69.19         3.11 o                         
  -8   4   2         13.69         11.84         1.97 o                         
  -7   4   2        205.69        272.30         4.92 o                         
  -6   4   2         10.90          6.76         1.44 o                         
  -5   4   2        291.91        340.33         5.14 o                         
  -4   4   2        173.37        176.66         2.79 o                         
  -3   4   2         21.41         32.33         1.31 o                         
  -2   4   2       5501.17       5904.36        52.82 o                         
  -1   4   2      14031.49      14424.64       121.44 o                         
   0   4   2         21.34         11.62         0.97 o                         
   1   4   2         52.77         58.27         3.93 o                         
   2   4   2         13.00         18.27         1.44 o                         
   3   4   2        271.22        256.34         3.98 o                         
   4   4   2          1.74          3.94         0.89 o                         
   5   4   2         61.23         50.62         2.16 o                         
   6   4   2        900.20        865.03        12.30 o                         
   7   4   2       1693.08       1736.96        22.62 o                         
   8   4   2         18.96         10.84         2.36 o                         
   9   4   2        567.14        583.63        14.44 o                         
  10   4   2         33.50         24.13         3.52 o                         
  11   4   2          4.20          7.49         2.93 o                         
  12   4   2         23.27         25.02         4.01 o                         
  13   4   2          1.00          6.80         4.39 o                         
  14   4   2          5.84         11.01         4.92 o                         
  15   4   2        110.10        134.87        10.66 o                         
 -16   5   2         11.07         10.33        10.05 o                         
 -15   5   2          7.35          3.80         6.26 o                         
 -14   5   2         27.67         27.69         8.10 o                         
 -13   5   2         15.48         18.99         4.46 o                         
 -12   5   2         31.88         44.73         4.79 o                         
 -11   5   2          0.08         -3.01         3.01 o                         
 -10   5   2        151.09        155.55         6.46 o                         
  -9   5   2          0.19          0.07         2.22 o                         
  -8   5   2       1245.33       1140.99        14.15 o                         
  -7   5   2        157.84        172.51         4.14 o                         
  -6   5   2         17.38          7.92         1.51 o                         
  -5   5   2       2195.82       2349.27        22.52 o                         
  -4   5   2          8.37         31.95         1.36 o                         
  -3   5   2        174.14        165.45         3.17 o                         
  -2   5   2         49.58         47.16         1.71 o                         
  -1   5   2       2493.89       2577.08        23.89 o                         
   0   5   2       2318.33       2480.91        24.24 o                         
   1   5   2       1324.72       1364.27        16.76 o                         
   2   5   2        242.46        202.83         3.60 o                         
   3   5   2        175.06        195.41         3.09 o                         
   4   5   2        183.53        159.06         2.93 o                         
   5   5   2        523.41        544.12         8.17 o                         
   6   5   2        646.03        631.09         9.54 o                         
   7   5   2         25.28         28.45         2.20 o                         
   8   5   2        295.91        301.46         7.36 o                         
   9   5   2         16.11         13.81         3.25 o                         
  10   5   2         14.42         16.67         3.50 o                         
  11   5   2          0.04         -2.84         2.84 o                         
  12   5   2          0.13          3.03         3.33 o                         
  13   5   2          2.86          1.38         4.12 o                         
  14   5   2         49.11         63.60         6.63 o                         
  15   5   2         22.30         28.36         7.63 o                         
 -15   6   2          0.01         -2.64         6.29 o                         
 -14   6   2         30.48         33.24         5.27 o                         
 -13   6   2          3.81          0.09         3.83 o                         
 -12   6   2         29.14         32.02         4.52 o                         
 -11   6   2         49.35         54.26         6.46 o                         
 -10   6   2        119.22         98.83         5.39 o                         
  -9   6   2        181.97        182.95         5.26 o                         
  -8   6   2        252.80        229.82         5.51 o                         
  -7   6   2         23.05         27.23         2.31 o                         
  -6   6   2       1090.03       1154.07        14.21 o                         
  -5   6   2         60.44         67.03         2.09 o                         
  -4   6   2        756.94        793.21         8.76 o                         
  -3   6   2        241.30        291.37         4.84 o                         
  -2   6   2        182.91        302.32         4.68 o                         
  -1   6   2       2769.96       3097.36        28.63 o                         
   0   6   2       1064.60       1105.51        11.76 o                         
   1   6   2       1302.40       1372.20        15.83 o                         
   2   6   2        569.72        632.06        10.09 o                         
   3   6   2        182.85        186.11         3.73 o                         
   4   6   2         75.65         77.52         2.02 o                         
   5   6   2         13.41         16.04         1.47 o                         
   6   6   2        102.81         78.56         2.91 o                         
   7   6   2          4.66         -0.06         2.17 o                         
   8   6   2        351.95        310.24         8.21 o                         
   9   6   2          6.12          6.19         3.05 o                         
  10   6   2         84.79         76.31         4.75 o                         
  11   6   2         10.99          9.03         3.34 o                         
  12   6   2         86.29         87.42         5.14 o                         
  13   6   2          0.49         -2.92         3.64 o                         
  14   6   2          1.41          5.99         5.22 o                         
  15   6   2          0.29          9.94        10.13 o                         
 -15   7   2          1.98         -4.90         8.85 o                         
 -14   7   2          6.41          7.45         4.68 o                         
 -13   7   2          5.98          0.59         3.96 o                         
 -12   7   2         52.83         65.79         5.39 o                         
 -11   7   2         17.83         25.11         4.14 o                         
 -10   7   2        468.31        489.65        11.69 o                         
  -9   7   2         12.01          5.21         3.37 o                         
  -8   7   2        328.97        304.23         7.87 o                         
  -7   7   2          3.63          0.58         1.68 o                         
  -6   7   2        943.61        899.89        11.77 o                         
  -5   7   2          0.06          0.84         1.00 o                         
  -4   7   2         48.69         75.18         2.18 o                         
  -3   7   2        487.26        490.17         5.98 o                         
  -2   7   2         61.32         62.41         2.42 o                         
  -1   7   2        884.69        954.97         9.91 o                         
   0   7   2        452.04        480.87         6.77 o                         
   1   7   2        756.33        749.75         8.79 o                         
   2   7   2        864.93        979.31        11.87 o                         
   3   7   2        113.08        154.15         3.06 o                         
   4   7   2        412.32        507.34         7.29 o                         
   5   7   2        124.13        126.02         3.12 o                         
   6   7   2        873.38        873.41        16.77 o                         
   7   7   2         25.87         24.05         2.10 o                         
   8   7   2        165.01        136.15         7.50 o                         
   9   7   2        594.43        603.99        12.33 o                         
  10   7   2         34.62         25.48         3.54 o                         
  11   7   2          0.12         -0.16         3.27 o                         
  12   7   2         62.07         72.09         5.39 o                         
  13   7   2         20.83         32.88         4.74 o                         
  14   7   2         26.08         17.90         6.49 o                         
 -15   8   2          4.02          3.14         6.43 o                         
 -14   8   2         29.04         33.94         5.89 o                         
 -13   8   2         39.01         39.07         5.71 o                         
 -12   8   2         60.90         57.95         5.60 o                         
 -11   8   2         23.78         29.98         4.51 o                         
 -10   8   2          0.33         -3.16         3.16 o                         
  -9   8   2        111.12        122.07         5.97 o                         
  -8   8   2         55.89         53.17         3.84 o                         
  -7   8   2         55.80         66.20         2.90 o                         
  -6   8   2         37.77         50.06         2.46 o                         
  -5   8   2         69.77         45.88         1.90 o                         
  -4   8   2          5.75          4.19         1.15 o                         
  -3   8   2         65.31         61.46         1.99 o                         
  -2   8   2         18.46         18.19         1.38 o                         
  -1   8   2        451.72        439.63         5.79 o                         
   0   8   2         11.35          7.38         1.33 o                         
   1   8   2        210.26        225.93         3.76 o                         
   2   8   2         32.45         40.33         1.96 o                         
   3   8   2        148.00        167.55         3.40 o                         
   4   8   2          0.01         -0.85         0.85 o                         
   5   8   2        285.99        270.80         4.70 o                         
   6   8   2        171.21        176.40         5.97 o                         
   7   8   2         12.80         10.40         2.15 o                         
   8   8   2         69.88         74.20         3.73 o                         
   9   8   2        141.95        150.67         5.86 o                         
  10   8   2          4.44          1.32         3.21 o                         
  11   8   2         35.78         42.62         5.20 o                         
  12   8   2         46.25         63.25         6.87 o                         
  13   8   2          1.74          3.61         4.69 o                         
  14   8   2          3.37         13.43         6.33 o                         
 -15   9   2         34.82         31.28         7.95 o                         
 -14   9   2          6.22          0.70         7.22 o                         
 -13   9   2         27.13         23.43         5.37 o                         
 -12   9   2          0.01         -3.90         3.90 o                         
 -11   9   2          0.22         -1.65         3.48 o                         
 -10   9   2         68.62         51.24         4.72 o                         
  -9   9   2         13.50         11.51         3.54 o                         
  -8   9   2          2.32          0.61         3.15 o                         
  -7   9   2          0.93         -2.01         2.01 o                         
  -6   9   2          5.05          6.89         1.45 o                         
  -5   9   2        521.00        484.55         6.26 o                         
  -4   9   2         35.44         36.34         1.79 o                         
  -3   9   2        818.54        779.95         9.52 o                         
  -2   9   2        863.40        810.07        10.16 o                         
  -1   9   2        339.76        353.61         5.46 o                         
   0   9   2          2.78          2.17         1.38 o                         
   1   9   2        810.98        827.72         9.99 o                         
   2   9   2        163.25        171.51         3.61 o                         
   3   9   2          6.04          3.58         1.15 o                         
   4   9   2          1.33          0.17         1.05 o                         
   5   9   2         60.16         70.40         2.49 o                         
   6   9   2         24.27         26.66         3.14 o                         
   7   9   2        393.67        388.14        10.88 o                         
   8   9   2         77.43         63.83         3.60 o                         
   9   9   2         88.07        100.11         5.70 o                         
  10   9   2          1.08         -2.33         3.12 o                         
  11   9   2         32.36         30.88         6.18 o                         
  12   9   2          1.41         -2.41         3.73 o                         
  13   9   2         39.26         48.98         6.24 o                         
  14   9   2         10.58         13.53        10.28 o                         
 -14  10   2          0.55          7.40         5.41 o                         
 -13  10   2         35.33         41.48         7.43 o                         
 -12  10   2          9.18          7.15         4.40 o                         
 -11  10   2         13.03          8.18         4.00 o                         
 -10  10   2         36.92         34.14         4.24 o                         
  -9  10   2          6.55          5.09         3.32 o                         
  -8  10   2        207.84        179.09         7.83 o                         
  -7  10   2        150.20        134.80         5.42 o                         
  -6  10   2         25.36         33.49         2.19 o                         
  -5  10   2         46.09         48.59         2.37 o                         
  -4  10   2          2.81          5.40         1.42 o                         
  -3  10   2        245.70        237.82         4.73 o                         
  -2  10   2          8.49          1.67         1.13 o                         
  -1  10   2         44.48         48.41         2.11 o                         
   0  10   2        161.33        143.03         3.84 o                         
   1  10   2        222.16        247.12         4.48 o                         
   2  10   2         21.82         12.50         1.57 o                         
   3  10   2         13.80         21.41         2.00 o                         
   4  10   2          3.88          1.85         1.41 o                         
   5  10   2        129.34        116.05         3.72 o                         
   6  10   2        220.90        186.18        12.98 o                         
   7  10   2         54.57         45.65         3.49 o                         
   8  10   2         20.41         17.72         2.42 o                         
   9  10   2        125.53        107.52         4.42 o                         
  10  10   2        214.88        237.31         8.40 o                         
  11  10   2         17.52         13.01         3.81 o                         
  12  10   2        102.54        125.89         6.92 o                         
  13  10   2          1.88         10.08        10.77 o                         
 -14  11   2          6.64         19.13         6.82 o                         
 -13  11   2          0.26         -2.08         6.23 o                         
 -12  11   2          1.87          1.10         4.33 o                         
 -11  11   2         46.45         52.07         8.44 o                         
 -10  11   2         14.55         11.98         4.16 o                         
  -9  11   2         35.72         34.84         4.76 o                         
  -8  11   2          4.93          7.70         3.46 o                         
  -7  11   2          0.69          0.12         3.40 o                         
  -6  11   2        165.86        138.44         6.62 o                         
  -5  11   2         16.36         10.99         1.98 o                         
  -4  11   2        780.86        807.72        10.06 o                         
  -3  11   2         17.88         18.97         1.97 o                         
  -2  11   2        124.34        104.37         4.19 o                         
  -1  11   2          6.60          4.51         1.58 o                         
   0  11   2       2146.87       2166.64        25.51 o                         
   1  11   2         19.51         23.78         1.92 o                         
   2  11   2         25.85         24.61         2.12 o                         
   3  11   2        204.09        207.53         4.87 o                         
   4  11   2        138.47        141.99         4.54 o                         
   5  11   2         92.42         84.52         4.94 o                         
   6  11   2         22.91         46.61         6.98 o                         
   7  11   2        347.11        316.28        14.74 o                         
   8  11   2         30.38         41.63         6.22 o                         
   9  11   2          1.93          8.49         5.38 o                         
  10  11   2        107.52        114.86         9.43 o                         
  11  11   2          7.66          9.26         6.38 o                         
  12  11   2         17.15         13.33         6.91 o                         
  13  11   2          0.46         -9.52        13.23 o                         
 -13  12   2          0.39          5.74        13.98 o                         
 -12  12   2         12.41         11.67         7.33 o                         
 -11  12   2          3.11         -0.82         4.40 o                         
 -10  12   2         12.29         11.13         4.61 o                         
  -9  12   2          5.40          5.68         4.24 o                         
  -8  12   2        162.96        176.85         8.40 o                         
  -7  12   2          8.87         12.30         3.98 o                         
  -6  12   2         86.17        114.26         5.37 o                         
  -5  12   2         55.94         54.46         3.49 o                         
  -4  12   2         51.94         48.30         3.26 o                         
  -3  12   2          2.18         -1.45         1.92 o                         
  -2  12   2        166.86        176.34         4.95 o                         
  -1  12   2         47.12         41.89         3.33 o                         
   0  12   2        232.03        277.52        10.27 o                         
   1  12   2        214.48        203.38         4.95 o                         
   2  12   2         67.69         72.33         4.16 o                         
   3  12   2        114.50        103.52         3.63 o                         
   4  12   2          0.53          6.01         2.01 o                         
   5  12   2         35.61         39.24         6.46 o                         
   6  12   2        234.56        231.36        13.31 o                         
   7  12   2         38.11         45.59         8.46 o                         
   8  12   2         17.84         19.19         5.90 o                         
   9  12   2        107.09        113.06         8.91 o                         
  10  12   2        111.78        116.51        13.50 o                         
  11  12   2         21.04         20.26         7.00 o                         
  12  12   2         44.33         54.65        10.89 o                         
 -12  13   2         44.00         47.78        12.36 o                         
 -11  13   2         13.60         28.01         5.61 o                         
 -10  13   2        131.26        107.77         7.51 o                         
  -9  13   2         86.92        100.88         7.02 o                         
  -8  13   2         43.48         47.72         5.41 o                         
  -7  13   2          4.94          3.96         3.77 o                         
  -6  13   2         27.59         28.08         4.25 o                         
  -5  13   2          0.52          3.48         3.44 o                         
  -4  13   2          0.36         -0.83         2.49 o                         
  -3  13   2          8.82          1.53         2.45 o                         
  -2  13   2          2.82          0.52         3.10 o                         
  -1  13   2          4.35         -3.18         3.45 o                         
   0  13   2        357.16        347.21         8.90 o                         
   1  13   2        167.09        152.11         5.61 o                         
   2  13   2          0.04         -1.99         1.99 o                         
   3  13   2         24.68         26.65         2.56 o                         
   4  13   2          0.65          3.15         4.99 o                         
   5  13   2          5.56         -0.57         5.46 o                         
   6  13   2         88.23         90.96         7.39 o                         
   7  13   2        147.32        141.79        14.08 o                         
   8  13   2         70.34         81.63         7.93 o                         
   9  13   2          1.61          4.87         5.60 o                         
  10  13   2         21.69         20.81         7.85 o                         
  11  13   2          0.35         10.55         7.21 o                         
  12  13   2          6.02         10.01        11.89 o                         
 -12  14   2          9.08         -3.67         4.63 o                         
 -11  14   2         10.00          5.74         4.98 o                         
 -10  14   2         10.78          7.19         5.94 o                         
  -9  14   2         11.89         17.09         4.77 o                         
  -8  14   2          0.65          4.12         4.11 o                         
  -7  14   2        144.41        138.01         7.60 o                         
  -6  14   2         52.59         64.36         5.53 o                         
  -5  14   2         17.33         19.26         3.92 o                         
  -4  14   2          0.41         -2.48         2.48 o                         
  -3  14   2         39.48         40.65         4.14 o                         
  -2  14   2          8.35          8.28         5.02 o                         
  -1  14   2         74.59         62.65         4.51 o                         
   0  14   2          2.85         -1.13         5.49 o                         
   1  14   2          2.99         -0.22         3.61 o                         
   2  14   2         62.22         65.20         4.13 o                         
   3  14   2        304.81        317.20         8.09 o                         
   4  14   2          5.37          9.16         8.26 o                         
   5  14   2        695.61        674.42        25.58 o                         
   6  14   2          0.02          4.61         6.03 o                         
   7  14   2         14.27         19.95         7.00 o                         
   8  14   2          0.55         -1.13         6.47 o                         
   9  14   2         27.21         34.50         8.68 o                         
  10  14   2         23.44         18.20         9.73 o                         
  11  14   2          8.05         12.45         8.15 o                         
 -11  15   2         10.89          2.46         7.25 o                         
 -10  15   2          9.32         -1.47         4.42 o                         
  -9  15   2          4.61          2.46         4.46 o                         
  -8  15   2         27.29         29.22         5.76 o                         
  -7  15   2         13.58         11.22         4.62 o                         
  -6  15   2          5.84          4.24         4.38 o                         
  -5  15   2         38.17         33.87         5.51 o                         
  -4  15   2         10.98         18.18         7.12 o                         
  -3  15   2         89.45         97.17         6.10 o                         
  -2  15   2         19.76         21.56         6.09 o                         
  -1  15   2         36.98         47.85         6.86 o                         
   0  15   2          0.16          1.57         2.95 o                         
   1  15   2        110.12        101.25         7.09 o                         
   2  15   2          1.20          3.14         5.29 o                         
   3  15   2         94.88         96.99         4.38 o                         
   4  15   2         12.53         15.01         6.01 o                         
   5  15   2         30.89         16.64         8.59 o                         
   6  15   2         22.38         18.62         6.69 o                         
   7  15   2         15.11         20.41         7.25 o                         
   8  15   2          0.72          0.60         6.39 o                         
   9  15   2          5.88          7.05        10.18 o                         
  10  15   2          0.15          9.01         7.86 o                         
 -10  16   2         31.19         29.33         6.07 o                         
  -9  16   2         26.90         23.27         5.74 o                         
  -8  16   2         56.33         50.66         8.49 o                         
  -7  16   2          8.94          6.26         6.17 o                         
  -6  16   2         31.35         40.84         9.73 o                         
  -5  16   2          0.20         -4.19         4.19 o                         
  -4  16   2          9.97         22.55         5.12 o                         
  -3  16   2         58.33         53.92         6.26 o                         
  -2  16   2         40.76         49.42         5.27 o                         
  -1  16   2         62.90         74.79         9.27 o                         
   0  16   2          0.61         -3.02         3.02 o                         
   1  16   2         23.55         20.75         4.52 o                         
   2  16   2         79.22         79.69         7.12 o                         
   3  16   2          3.31         -3.13         3.13 o                         
   4  16   2         14.54         11.27         8.59 o                         
   5  16   2         44.82         28.74        10.13 o                         
   6  16   2         68.18         72.21        12.50 o                         
   7  16   2          9.20          0.73         9.44 o                         
   8  16   2          3.07         -7.73         8.79 o                         
   9  16   2         11.26         18.52        12.13 o                         
  -9  17   2         24.56         25.39         5.88 o                         
  -8  17   2         38.95         45.88         7.39 o                         
  -7  17   2          1.28         -4.66         4.66 o                         
  -6  17   2         39.27         44.23         6.58 o                         
  -5  17   2          3.91          2.93         4.74 o                         
  -4  17   2         15.01         14.90         5.18 o                         
  -3  17   2          3.41          2.00         4.64 o                         
  -2  17   2         16.34         18.96         4.66 o                         
  -1  17   2         13.49         12.39         6.22 o                         
   0  17   2         34.23         28.69         4.63 o                         
   1  17   2          1.50          1.47         5.60 o                         
   2  17   2         24.69         34.00         4.57 o                         
   3  17   2          0.00          1.71         7.94 o                         
   4  17   2         47.48         58.12        11.60 o                         
   5  17   2          6.84         -3.87         8.22 o                         
   6  17   2          4.86         12.58         9.73 o                         
   7  17   2          0.46         -4.19         8.91 o                         
   8  17   2          6.93         -9.97         9.97 o                         
  -8  18   2         41.34         53.75         6.43 o                         
  -7  18   2          6.40         17.47         7.77 o                         
  -6  18   2         22.37         16.09         5.72 o                         
  -5  18   2         17.63         30.84         9.44 o                         
  -4  18   2         68.13         72.73         7.56 o                         
  -3  18   2          0.01          5.01         5.09 o                         
  -2  18   2         30.03         31.19         6.08 o                         
  -1  18   2         34.73         25.80         4.34 o                         
   0  18   2         19.76         20.54         4.53 o                         
   1  18   2         36.94         39.86         5.46 o                         
   2  18   2         10.84         10.45         3.94 o                         
   3  18   2          2.47         -3.17         8.51 o                         
   4  18   2          4.83         -6.59         9.00 o                         
   5  18   2         11.05          6.80         9.48 o                         
   6  18   2          5.23          1.51         9.77 o                         
   7  18   2          0.02         -2.69        10.09 o                         
  -6  19   2         11.59          6.29         5.24 o                         
  -5  19   2         31.60         33.30         6.18 o                         
  -4  19   2          1.79          5.58         5.35 o                         
  -3  19   2         87.16        102.49         8.66 o                         
  -2  19   2          2.75          3.95         5.11 o                         
  -1  19   2          0.00          0.22         3.74 o                         
   0  19   2          5.77          8.51         4.14 o                         
   1  19   2         58.36         51.00         5.13 o                         
   2  19   2          1.97          8.38         8.43 o                         
   3  19   2          8.44         15.83         9.40 o                         
   4  19   2          1.06         -8.38         8.38 o                         
   5  19   2          0.23         -9.36         9.36 o                         
  -4  20   2          1.93          2.78         5.18 o                         
  -3  20   2         11.64         17.31         8.75 o                         
  -2  20   2          2.55          4.26         4.22 o                         
  -1  20   2         47.49         49.59         6.82 o                         
   0  20   2          7.78         -2.22         4.50 o                         
   1  20   2          3.61         11.84         3.77 o                         
   2  20   2          3.00          9.40         8.34 o                         
   3  20   2          5.73         11.93         9.81 o                         
 -15   0   3         57.25         74.60        10.61 o                         
 -13   0   3         65.43         53.13         6.93 o                         
 -11   0   3          0.05         -3.65         3.65 o                         
  -9   0   3       1465.79       1272.92        22.74 o                         
  -7   0   3       2129.71       2324.93        32.65 o                         
  -5   0   3       5207.60       5624.85        60.64 o                         
  -3   0   3        542.99        499.27         7.06 o                         
  -1   0   3       5389.40       5865.10        66.39 o                         
   1   0   3       1319.23       1389.20        18.08 o                         
   3   0   3        512.48        471.86         9.52 o                         
   5   0   3       2086.90       2258.63        33.48 o                         
   7   0   3       2122.84       2040.84        37.25 o                         
   9   0   3         85.57         82.72         5.22 o                         
  11   0   3         51.06         33.13         4.61 o                         
  13   0   3         18.49         19.39         7.04 o                         
  15   0   3         43.93         48.23        13.19 o                         
 -16   1   3          1.87         -0.74         9.24 o                         
 -15   1   3        162.88        187.93        10.03 o                         
 -14   1   3         36.40         39.29         5.90 o                         
 -13   1   3         77.56         79.59         5.92 o                         
 -12   1   3          8.15         12.02         3.07 o                         
 -11   1   3          5.00          7.48         3.24 o                         
 -10   1   3         46.15         42.06         2.89 o                         
  -9   1   3        161.15        184.34         4.08 o                         
  -8   1   3          4.27          7.05         1.48 o                         
  -7   1   3          2.70          0.47         1.16 o                         
  -6   1   3        676.12        606.72         6.68 o                         
  -5   1   3         91.50         91.04         2.05 o                         
  -4   1   3        105.45         81.26         2.56 o                         
  -3   1   3        798.05        573.39         5.58 o                         
  -2   1   3        125.55        140.31         2.95 o                         
  -1   1   3         11.49         14.87         0.64 o                         
   0   1   3       1496.46       1697.79        13.60 o                         
   1   1   3       3850.68       3859.57        31.21 o                         
   2   1   3      14104.43      14530.96       125.98 o                         
   3   1   3       3340.60       3293.18        29.64 o                         
   4   1   3        122.59         69.04         3.92 o                         
   5   1   3          0.80          0.73         0.90 o                         
   6   1   3        769.63        865.36        11.52 o                         
   7   1   3         39.97         45.78         2.50 o                         
   8   1   3         61.45         64.11         2.61 o                         
   9   1   3        208.07        179.07         4.56 o                         
  10   1   3        328.12        297.27         6.61 o                         
  11   1   3         38.42         34.95         3.95 o                         
  12   1   3        120.68        119.42         8.86 o                         
  13   1   3          0.48         -1.45         4.08 o                         
  14   1   3          0.01         -0.92         4.49 o                         
  15   1   3         53.46         46.52         8.87 o                         
 -16   2   3         40.51         64.98        13.68 o                         
 -15   2   3        141.58        147.37        10.45 o                         
 -14   2   3          7.64          4.22         4.20 o                         
 -13   2   3         10.43          6.93         3.65 o                         
 -12   2   3         26.15         35.13         4.26 o                         
 -11   2   3        257.16        256.02         6.84 o                         
 -10   2   3        800.07        819.77        10.59 o                         
  -9   2   3        695.48        734.43         9.44 o                         
  -8   2   3         70.16         69.35         2.33 o                         
  -7   2   3        448.69        515.71         6.19 o                         
  -6   2   3         50.86         69.82         2.04 o                         
  -5   2   3        564.22        620.55         6.53 o                         
  -4   2   3        435.25        440.87         4.63 o                         
  -3   2   3         45.10        118.75         2.14 o                         
  -2   2   3      16775.43      17841.02       148.38 o                         
  -1   2   3      20251.45      20294.22       168.99 o                         
   0   2   3       8004.49       8610.96        69.07 o                         
   1   2   3        204.10        215.81         2.98 o                         
   2   2   3       1249.23       1230.12        12.22 o                         
   3   2   3       1070.98       1080.43        10.47 o                         
   4   2   3         39.25         53.62         1.56 o                         
   5   2   3         37.11         32.00         1.51 o                         
   6   2   3         57.45         73.69         2.74 o                         
   7   2   3        873.21        865.11        10.82 o                         
   8   2   3        469.87        405.73         7.05 o                         
   9   2   3          0.06         -1.83         1.83 o                         
  10   2   3          8.65          8.26         2.78 o                         
  11   2   3         49.94         43.02         4.21 o                         
  12   2   3          2.19         -2.06         3.64 o                         
  13   2   3         14.22          5.79         4.35 o                         
  14   2   3          9.47         12.52         5.09 o                         
  15   2   3          1.88          1.71         6.54 o                         
 -16   3   3          0.01          6.99         8.06 o                         
 -15   3   3          4.46          4.27         6.16 o                         
 -14   3   3         86.47        100.37         7.74 o                         
 -13   3   3         31.97         32.83         4.80 o                         
 -12   3   3         26.76         27.85         3.96 o                         
 -11   3   3          5.71          6.72         3.03 o                         
 -10   3   3        123.39        117.77         3.61 o                         
  -9   3   3        223.41        229.38         4.52 o                         
  -8   3   3        918.63        926.44        10.52 o                         
  -7   3   3        115.89         88.82         2.79 o                         
  -6   3   3         10.30         12.35         1.19 o                         
  -5   3   3         72.49        103.00         2.19 o                         
  -4   3   3          0.59         -0.71         0.71 o                         
  -3   3   3       2190.12       2396.04        20.27 o                         
  -2   3   3      15749.21      16365.53       159.28 o                         
  -1   3   3      12043.31      13159.78       120.98 o                         
   0   3   3       6363.74       6765.55        60.21 o                         
   1   3   3       4301.58       4661.27        49.29 o                         
   2   3   3       2468.56       2582.69        27.99 o                         
   3   3   3        913.49       1033.60        10.56 o                         
   4   3   3         59.97        101.86         2.68 o                         
   5   3   3        532.70        690.29        12.76 o                         
   6   3   3        738.45        828.30        11.52 o                         
   7   3   3          9.38          2.39         1.41 o                         
   8   3   3         68.59         74.05         2.77 o                         
   9   3   3        403.81        364.53         9.15 o                         
  10   3   3          7.30          3.91         2.60 o                         
  11   3   3         10.20          7.59         3.06 o                         
  12   3   3         63.52         68.16         5.03 o                         
  13   3   3         60.57         66.72         6.24 o                         
  14   3   3         12.22          8.42         4.96 o                         
  15   3   3          8.40         19.05         6.41 o                         
 -16   4   3          6.34         -0.71         7.24 o                         
 -15   4   3          4.57          7.33         6.13 o                         
 -14   4   3          4.61          7.24         4.88 o                         
 -13   4   3         98.53         90.71         6.24 o                         
 -12   4   3          0.61          1.03         3.38 o                         
 -11   4   3        157.91        161.05         6.84 o                         
 -10   4   3        995.90       1009.58        14.28 o                         
  -9   4   3         50.26         48.24         2.38 o                         
  -8   4   3        136.20        123.89         3.11 o                         
  -7   4   3        500.37        494.66         6.46 o                         
  -6   4   3        463.72        533.88         6.31 o                         
  -5   4   3        142.25         90.45         1.93 o                         
  -4   4   3        155.33        107.74         2.05 o                         
  -3   4   3         93.66         71.25         2.59 o                         
  -2   4   3         94.30        108.55         2.18 o                         
  -1   4   3       2638.70       3030.83        37.11 o                         
   0   4   3         58.14         74.02         1.66 o                         
   1   4   3        325.63        329.01         7.03 o                         
   2   4   3         19.69         28.85         1.52 o                         
   3   4   3       2409.20       2622.33        34.05 o                         
   4   4   3        543.73        537.05         7.42 o                         
   5   4   3        248.58        275.57         4.47 o                         
   6   4   3          1.16          1.50         1.08 o                         
   7   4   3        624.10        605.19         9.23 o                         
   8   4   3          0.53          1.34         1.45 o                         
   9   4   3          0.33          0.49         2.52 o                         
  10   4   3         82.72         68.17         4.12 o                         
  11   4   3         45.80         32.52         3.94 o                         
  12   4   3         13.05          8.20         3.51 o                         
  13   4   3          0.01         -3.99         4.02 o                         
  14   4   3         16.50         31.00         6.16 o                         
  15   4   3         42.59         43.41         7.27 o                         
 -16   5   3          4.31         -1.18         7.07 o                         
 -15   5   3         13.60         11.06         5.62 o                         
 -14   5   3         37.26         26.38         5.21 o                         
 -13   5   3         46.15         56.64         5.47 o                         
 -12   5   3          0.01          1.48         3.40 o                         
 -11   5   3         26.87         34.13         4.41 o                         
 -10   5   3        158.90        161.00         5.17 o                         
  -9   5   3         55.54         43.49         3.11 o                         
  -8   5   3        253.72        236.59         5.20 o                         
  -7   5   3        390.19        401.21         6.88 o                         
  -6   5   3        771.90        739.21         8.73 o                         
  -5   5   3        897.79       1027.32        10.49 o                         
  -4   5   3       1923.02       2333.85        21.15 o                         
  -3   5   3        719.60        614.03         6.61 o                         
  -2   5   3        195.16        192.04         2.88 o                         
  -1   5   3       2019.67       2076.67        19.42 o                         
   0   5   3        116.14         89.82         2.26 o                         
   1   5   3        620.95        713.49        10.63 o                         
   2   5   3       2559.87       2553.22        37.15 o                         
   3   5   3       1673.20       1748.96        26.14 o                         
   4   5   3          0.17          5.14         0.87 o                         
   5   5   3         42.02         32.93         2.13 o                         
   6   5   3         41.94         39.77         2.19 o                         
   7   5   3       1131.38       1065.01        14.98 o                         
   8   5   3        296.79        289.42         7.16 o                         
   9   5   3        278.31        260.74         8.23 o                         
  10   5   3        143.80        139.79         5.49 o                         
  11   5   3          6.66          5.03         2.96 o                         
  12   5   3         89.28         84.85         5.43 o                         
  13   5   3          6.07          8.01         4.48 o                         
  14   5   3          3.58          4.08         5.28 o                         
  15   5   3         23.92         23.30         6.54 o                         
 -16   6   3          1.13         -6.38         6.38 o                         
 -15   6   3         19.92         16.73         8.15 o                         
 -14   6   3         10.30         12.50         4.60 o                         
 -13   6   3         11.99          9.25         4.19 o                         
 -12   6   3          7.97          9.57         3.95 o                         
 -11   6   3         38.60         42.36         4.56 o                         
 -10   6   3         18.11         20.47         3.54 o                         
  -9   6   3         81.48         70.44         3.57 o                         
  -8   6   3        124.28        134.88         4.17 o                         
  -7   6   3        535.58        541.98         8.50 o                         
  -6   6   3        873.52        916.65        10.72 o                         
  -5   6   3        858.94        793.03         8.60 o                         
  -4   6   3        209.57        198.31         3.52 o                         
  -3   6   3        550.29        556.20         6.57 o                         
  -2   6   3        344.85        292.89         4.08 o                         
  -1   6   3       3523.93       3789.93        36.46 o                         
   0   6   3        331.61        292.62         4.61 o                         
   1   6   3       6152.81       6684.72        85.01 o                         
   2   6   3        264.27        284.86         5.02 o                         
   3   6   3         81.07         54.75         2.62 o                         
   4   6   3         74.16        100.41         3.01 o                         
   5   6   3         16.54         23.05         1.27 o                         
   6   6   3        133.11        113.07         5.31 o                         
   7   6   3        429.61        436.06         8.61 o                         
   8   6   3        162.19        155.00         5.20 o                         
   9   6   3        303.60        280.11         7.37 o                         
  10   6   3         10.89          5.20         2.81 o                         
  11   6   3         36.78         36.60         3.82 o                         
  12   6   3          5.24          0.34         4.84 o                         
  13   6   3          9.86          5.61         4.98 o                         
  14   6   3         48.74         53.82         8.14 o                         
 -15   7   3          9.70          7.84         6.15 o                         
 -14   7   3          2.00         -3.96         4.16 o                         
 -13   7   3        123.85        110.75         6.82 o                         
 -12   7   3          4.89          6.41         3.82 o                         
 -11   7   3          9.89          7.86         3.75 o                         
 -10   7   3         61.15         48.56         4.33 o                         
  -9   7   3        468.88        472.98        10.24 o                         
  -8   7   3       1091.08       1103.63        14.68 o                         
  -7   7   3         25.75         27.29         2.42 o                         
  -6   7   3          6.71         12.91         1.45 o                         
  -5   7   3        194.43        192.78         3.51 o                         
  -4   7   3         86.21         67.59         2.18 o                         
  -3   7   3       1562.92       1621.11        15.38 o                         
  -2   7   3       1857.24       2075.52        19.02 o                         
  -1   7   3       1125.59       1043.54        11.76 o                         
   0   7   3        147.49        206.71         5.55 o                         
   1   7   3        177.90        138.47         3.46 o                         
   2   7   3        264.57        294.03         7.94 o                         
   3   7   3        626.53        683.97        15.26 o                         
   4   7   3         99.84        117.90         4.29 o                         
   5   7   3        372.79        380.43         7.93 o                         
   6   7   3         10.07         12.88         1.67 o                         
   7   7   3        276.12        261.73         6.02 o                         
   8   7   3        481.51        486.41         9.50 o                         
   9   7   3         12.89          0.50         3.56 o                         
  10   7   3        129.29        128.46         5.79 o                         
  11   7   3         46.91         43.08         5.08 o                         
  12   7   3         15.55         18.00         4.04 o                         
  13   7   3          9.86          4.77         4.82 o                         
  14   7   3          4.42         14.18         6.27 o                         
 -15   8   3          9.57          6.42         5.98 o                         
 -14   8   3         11.23          6.08         4.54 o                         
 -13   8   3         13.10         13.62         7.47 o                         
 -12   8   3         43.72         47.46         5.06 o                         
 -11   8   3        113.80        102.04        10.99 o                         
 -10   8   3        425.55        457.07        10.59 o                         
  -9   8   3         24.98         20.84         3.57 o                         
  -8   8   3         47.04         51.70         4.62 o                         
  -7   8   3        419.39        446.92         8.43 o                         
  -6   8   3        492.57        488.71         7.35 o                         
  -5   8   3        427.80        450.58         7.74 o                         
  -4   8   3        249.60        198.43         3.75 o                         
  -3   8   3        698.73        746.59         8.12 o                         
  -2   8   3       1830.96       1874.32        16.74 o                         
  -1   8   3        343.36        352.72         5.43 o                         
   0   8   3        393.49        414.93         5.85 o                         
   1   8   3        279.88        260.55         4.38 o                         
   2   8   3        417.90        406.20        10.34 o                         
   3   8   3         50.40         40.10         3.23 o                         
   4   8   3        232.54        227.51         7.05 o                         
   5   8   3        109.28         97.49         5.90 o                         
   6   8   3        991.69        974.46        20.78 o                         
   7   8   3        323.90        337.73         6.72 o                         
   8   8   3        408.27        415.18         8.32 o                         
   9   8   3         39.07         32.33         3.04 o                         
  10   8   3        104.65        106.74         7.55 o                         
  11   8   3         37.33         40.59         4.27 o                         
  12   8   3         16.66         12.21         4.44 o                         
  13   8   3          5.22          6.51         4.85 o                         
  14   8   3        120.61        150.78        14.39 o                         
 -15   9   3          6.08         13.33         6.21 o                         
 -14   9   3         45.51         53.40         6.64 o                         
 -13   9   3          2.46         -5.33         5.33 o                         
 -12   9   3          5.65          2.04         3.79 o                         
 -11   9   3          0.56          1.64         3.60 o                         
 -10   9   3          0.52         -2.56         3.28 o                         
  -9   9   3          2.53         -2.81         2.81 o                         
  -8   9   3        570.03        559.10        11.16 o                         
  -7   9   3          4.57          5.65         3.56 o                         
  -6   9   3         81.61         87.73         3.93 o                         
  -5   9   3        126.10        151.17         3.64 o                         
  -4   9   3         43.57         33.77         1.90 o                         
  -3   9   3        322.83        346.67         5.14 o                         
  -2   9   3        975.54        883.53         8.98 o                         
  -1   9   3         12.95          7.71         1.52 o                         
   0   9   3        249.11        277.05         5.03 o                         
   1   9   3         11.62          5.44         1.29 o                         
   2   9   3         38.13         34.29         3.65 o                         
   3   9   3         68.13         69.27         3.55 o                         
   4   9   3          1.26          1.50         1.82 o                         
   5   9   3        192.91        191.35         5.59 o                         
   6   9   3         55.49         52.29         7.20 o                         
   7   9   3          6.80          8.51         5.56 o                         
   8   9   3        124.66        124.29         7.26 o                         
   9   9   3         46.12         41.20         4.84 o                         
  10   9   3         42.84         41.04         5.04 o                         
  11   9   3         11.47         14.07         3.63 o                         
  12   9   3         46.69         58.08         8.09 o                         
  13   9   3         10.48         14.66         4.89 o                         
 -14  10   3         11.25          3.76         5.51 o                         
 -13  10   3          2.23          7.93         4.90 o                         
 -12  10   3         11.14          8.34         4.27 o                         
 -11  10   3         28.83         17.82         4.34 o                         
 -10  10   3         73.18         76.35         5.39 o                         
  -9  10   3         20.98         23.32         3.72 o                         
  -8  10   3          2.35         -0.62         2.96 o                         
  -7  10   3         59.69         64.16         4.44 o                         
  -6  10   3          0.02         -1.59         1.59 o                         
  -5  10   3        368.61        328.09         5.65 o                         
  -4  10   3        233.53        263.88         4.67 o                         
  -3  10   3        412.25        409.05         5.83 o                         
  -2  10   3         21.62         18.73         1.76 o                         
  -1  10   3          3.14          0.34         2.15 o                         
   0  10   3       1660.66       1697.78        31.02 o                         
   1  10   3         53.28         56.55         2.34 o                         
   2  10   3       1451.10       1467.61        28.52 o                         
   3  10   3        190.30        200.25         8.25 o                         
   4  10   3        153.09        164.22         6.80 o                         
   5  10   3        300.18        283.07         6.91 o                         
   6  10   3        432.49        398.87        16.16 o                         
   7  10   3          0.73         -3.93         4.81 o                         
   8  10   3        241.40        235.68        18.13 o                         
   9  10   3         34.05         35.49         6.44 o                         
  10  10   3          3.94          9.49         6.25 o                         
  11  10   3          0.49         -2.91         5.74 o                         
  12  10   3         51.71         52.45         8.24 o                         
  13  10   3          7.59          0.85        10.99 o                         
 -14  11   3          3.07         -3.66         5.69 o                         
 -13  11   3          5.83          4.30         5.05 o                         
 -12  11   3          0.40         -4.60         4.60 o                         
 -11  11   3         91.39        116.69         7.97 o                         
 -10  11   3          4.71          8.24         4.35 o                         
  -9  11   3        129.78        127.00         6.48 o                         
  -8  11   3         26.42         22.80         3.54 o                         
  -7  11   3        817.81        738.72        13.31 o                         
  -6  11   3         18.61         28.33         3.00 o                         
  -5  11   3         26.96         33.52         2.55 o                         
  -4  11   3        123.40        149.02         4.02 o                         
  -3  11   3        858.89        811.92        10.72 o                         
  -2  11   3          9.44          7.01         1.78 o                         
  -1  11   3         50.39         48.06         4.40 o                         
   0  11   3          6.37          6.12         2.85 o                         
   1  11   3         48.72         43.71         2.77 o                         
   2  11   3         48.64         55.43         2.99 o                         
   3  11   3        110.34        109.43         6.15 o                         
   4  11   3        321.33        330.40         8.22 o                         
   5  11   3          0.05         -1.80         4.52 o                         
   6  11   3          1.53          4.31         5.15 o                         
   7  11   3          0.48         -1.81         5.38 o                         
   8  11   3          0.41         -5.20         5.20 o                         
   9  11   3        201.48        257.12        12.48 o                         
  10  11   3          1.78         -5.28         5.28 o                         
  11  11   3         41.56         47.39         7.93 o                         
  12  11   3          3.47          4.80         6.79 o                         
  13  11   3          6.76         17.18        14.37 o                         
 -13  12   3          8.12          5.87         7.28 o                         
 -12  12   3          0.02         -4.54         4.54 o                         
 -11  12   3         12.52         11.64         5.16 o                         
 -10  12   3          0.08          4.55         4.24 o                         
  -9  12   3          9.33         16.82         5.38 o                         
  -8  12   3          0.17         -0.94         3.59 o                         
  -7  12   3         94.82         89.30         5.62 o                         
  -6  12   3          2.86          4.01         3.31 o                         
  -5  12   3        949.09        886.81        15.27 o                         
  -4  12   3         26.62         29.76         3.19 o                         
  -3  12   3        165.32        143.41         5.85 o                         
  -2  12   3        265.82        285.73         6.30 o                         
  -1  12   3          0.00         -0.80         2.44 o                         
   0  12   3        209.08        214.49         5.90 o                         
   1  12   3         59.63         65.78         3.27 o                         
   2  12   3         42.52         51.82         4.28 o                         
   3  12   3         55.55         50.74         4.81 o                         
   4  12   3         40.19         40.30         6.23 o                         
   5  12   3        167.45        165.75        10.81 o                         
   6  12   3          2.38          7.59         5.70 o                         
   7  12   3         22.36         24.79         6.82 o                         
   8  12   3         33.42         53.27         7.07 o                         
   9  12   3          0.46          5.85         5.77 o                         
  10  12   3          0.01          0.84         5.83 o                         
  11  12   3         19.86         29.81         7.43 o                         
  12  12   3          1.24          1.36         8.20 o                         
 -13  13   3          4.89          8.30         6.23 o                         
 -12  13   3          5.44          8.36         5.20 o                         
 -11  13   3         35.34         35.11         6.09 o                         
 -10  13   3          0.77         -4.32         4.32 o                         
  -9  13   3         27.77         18.09         5.92 o                         
  -8  13   3        126.59        143.73         7.32 o                         
  -7  13   3        158.93        152.56         7.28 o                         
  -6  13   3         21.34         20.02         4.27 o                         
  -5  13   3         57.34         50.14         3.72 o                         
  -4  13   3          0.06         -2.94         2.94 o                         
  -3  13   3         53.17         55.33         6.11 o                         
  -2  13   3        196.02        187.70         6.29 o                         
  -1  13   3         51.76         60.77         4.28 o                         
   0  13   3          1.94          3.15         3.02 o                         
   1  13   3         87.24         83.94         4.16 o                         
   2  13   3        363.36        357.75         8.38 o                         
   3  13   3         41.71         46.55         6.58 o                         
   4  13   3        491.62        524.85        24.12 o                         
   5  13   3         94.31         99.31         9.28 o                         
   6  13   3        251.80        250.97        17.62 o                         
   7  13   3          1.74         -5.26         5.57 o                         
   8  13   3         53.24         39.61         6.87 o                         
   9  13   3         24.61         30.47         6.91 o                         
  10  13   3         32.97         11.95         6.86 o                         
  11  13   3         11.30          0.93         7.66 o                         
 -12  14   3          1.09          3.38         7.33 o                         
 -11  14   3          3.07         -2.60         5.93 o                         
 -10  14   3         36.78         31.75         5.93 o                         
  -9  14   3         24.47         20.31         5.19 o                         
  -8  14   3         22.39         17.06         4.68 o                         
  -7  14   3          2.99          6.53         3.86 o                         
  -6  14   3         11.53          4.00         3.62 o                         
  -5  14   3         59.70         60.69         5.63 o                         
  -4  14   3         90.32         91.71         5.38 o                         
  -3  14   3         22.00         14.88         4.85 o                         
  -2  14   3         37.88         38.55         4.12 o                         
  -1  14   3         13.10         15.02         3.08 o                         
   0  14   3        517.25        525.56        15.63 o                         
   1  14   3        114.68        114.82         4.86 o                         
   2  14   3        166.67        172.44         7.55 o                         
   3  14   3        139.62        106.76        12.54 o                         
   4  14   3          2.78         -7.00         7.00 o                         
   5  14   3         66.60         48.15        10.91 o                         
   6  14   3         38.32         11.64         8.59 o                         
   7  14   3          0.49         -6.07         6.07 o                         
   8  14   3         47.56         46.20         8.65 o                         
   9  14   3          0.01          5.67         7.38 o                         
  10  14   3          2.83          7.22         7.87 o                         
  11  14   3          9.05         24.14        13.11 o                         
 -11  15   3          0.30         -5.80         6.72 o                         
 -10  15   3          9.23          9.02         5.45 o                         
  -9  15   3         58.92         67.93        16.65 o                         
  -8  15   3         25.22         23.71         5.67 o                         
  -7  15   3          6.63          9.69         5.26 o                         
  -6  15   3          0.21          2.29         5.37 o                         
  -5  15   3         49.68         42.66         7.68 o                         
  -4  15   3         38.43         43.93         7.96 o                         
  -3  15   3         33.71         27.88         4.19 o                         
  -2  15   3        228.77        239.72         8.47 o                         
  -1  15   3         27.85         17.07         3.38 o                         
   0  15   3        163.82        171.11         7.20 o                         
   1  15   3          5.44          8.95         3.19 o                         
   2  15   3         13.58         -1.55         6.92 o                         
   3  15   3          6.03          0.98         7.24 o                         
   4  15   3        169.42        139.89        15.02 o                         
   5  15   3          9.51          9.61         8.06 o                         
   6  15   3         20.63         17.55         7.15 o                         
   7  15   3          3.99          7.23         6.61 o                         
   8  15   3         52.15         61.98        11.11 o                         
   9  15   3          8.22          5.21         8.45 o                         
  10  15   3         53.80         65.08        10.43 o                         
 -10  16   3         25.06         37.69         8.85 o                         
  -9  16   3        104.03        106.44         8.97 o                         
  -8  16   3          1.56         -2.74         9.38 o                         
  -7  16   3          2.33         -2.32         4.67 o                         
  -6  16   3          0.57         -0.98         4.59 o                         
  -5  16   3         78.37         63.82        10.09 o                         
  -4  16   3         32.58         35.34         8.26 o                         
  -3  16   3         86.99         88.83         6.31 o                         
  -2  16   3          8.75         11.50         4.01 o                         
  -1  16   3         53.70         64.98         5.52 o                         
   0  16   3          9.52          2.86         3.43 o                         
   1  16   3         79.99         77.09         9.85 o                         
   2  16   3         68.26         63.94        10.83 o                         
   3  16   3          3.74          5.49         8.02 o                         
   4  16   3          7.60         -6.27         7.37 o                         
   5  16   3          0.15         -0.81         8.18 o                         
   6  16   3         12.42         13.64         9.97 o                         
   7  16   3         18.85          6.43         9.24 o                         
   8  16   3          4.93         -0.85        10.42 o                         
   9  16   3         33.47         26.82        13.64 o                         
  -9  17   3         19.31         31.34         6.60 o                         
  -8  17   3         10.67          8.91         5.43 o                         
  -7  17   3         34.33         25.34         6.32 o                         
  -6  17   3          0.18          1.70         4.97 o                         
  -5  17   3          4.15          7.09         5.06 o                         
  -4  17   3          2.53         -0.20         5.29 o                         
  -3  17   3         87.80         84.07         7.68 o                         
  -2  17   3         13.69         13.18         4.55 o                         
  -1  17   3         56.06         55.22         4.08 o                         
   0  17   3         15.25         12.48         3.51 o                         
   1  17   3         24.42         29.73         3.96 o                         
   2  17   3          0.06         14.86         8.59 o                         
   3  17   3        118.83        116.94        14.41 o                         
   4  17   3          8.25          8.51         8.79 o                         
   5  17   3         43.61         27.84        10.62 o                         
   6  17   3          3.95          4.11         9.61 o                         
   7  17   3          5.61          6.59        10.54 o                         
   8  17   3         28.33         41.15        13.43 o                         
  -8  18   3          3.15          5.04         5.62 o                         
  -7  18   3          0.01         -0.33         7.69 o                         
  -6  18   3         35.90         42.52         6.76 o                         
  -5  18   3         36.60         35.41         6.40 o                         
  -4  18   3         24.66         46.87         8.36 o                         
  -3  18   3         45.17         36.43         6.46 o                         
  -2  18   3         12.03         12.46         5.08 o                         
  -1  18   3         32.67         34.60         4.31 o                         
   0  18   3         14.26         11.00         3.80 o                         
   1  18   3        114.92        126.15         7.04 o                         
   2  18   3         20.77         18.89         9.81 o                         
   3  18   3         20.83          4.52         8.91 o                         
   4  18   3          6.17          3.09         9.04 o                         
   5  18   3          0.04          0.85         8.55 o                         
   6  18   3         12.72          2.04         9.97 o                         
   7  18   3          5.80          7.24        10.70 o                         
  -6  19   3         30.08         27.08         9.26 o                         
  -5  19   3          2.57         -4.57         4.89 o                         
  -4  19   3          2.45          1.63         5.18 o                         
  -3  19   3         51.70         46.03         6.94 o                         
  -2  19   3         40.03         49.62         7.59 o                         
  -1  19   3         22.56         14.19         4.94 o                         
   0  19   3         33.72         37.84         4.75 o                         
   1  19   3          1.18          2.48         8.38 o                         
   2  19   3          0.41         -1.42         7.57 o                         
   3  19   3         21.97         19.05        10.38 o                         
   4  19   3         46.65         57.88        13.27 o                         
   5  19   3         14.67          9.44        10.54 o                         
  -3  20   3         17.36         18.80         5.83 o                         
  -2  20   3          0.29          1.70         4.05 o                         
  -1  20   3          2.52         -0.67         4.49 o                         
   0  20   3         15.86         14.72         4.28 o                         
   1  20   3          0.08          4.90         6.01 o                         
   2  20   3         12.63         13.59         9.97 o                         
 -16   0   4         24.72         17.58        12.13 o                         
 -14   0   4        191.94        195.70        21.51 o                         
 -12   0   4          8.90          6.60         4.38 o                         
 -10   0   4        272.37        290.72         7.39 o                         
  -8   0   4         25.11         18.49         2.21 o                         
  -6   0   4       3959.28       4209.53        61.12 o                         
  -4   0   4       1073.54        914.76        13.39 o                         
  -2   0   4      24737.94      25722.44       288.85 o                         
   0   0   4       7882.33       8255.55       101.85 o                         
   2   0   4        906.55        969.45        15.03 o                         
   4   0   4          0.16         14.41         2.13 o                         
   6   0   4       2733.77       2924.80        43.22 o                         
   8   0   4         18.45         10.88         2.64 o                         
  10   0   4        184.40        165.15         7.79 o                         
  12   0   4         18.51         12.15         7.77 o                         
  14   0   4         94.59         95.39        10.80 o                         
 -16   1   4        128.88        136.66        13.24 o                         
 -15   1   4          3.31          6.15         6.40 o                         
 -14   1   4          6.09         17.93         5.38 o                         
 -13   1   4         12.79         15.41         3.76 o                         
 -12   1   4        142.07        132.44         5.21 o                         
 -11   1   4        301.20        310.31         5.96 o                         
 -10   1   4       1465.52       1410.78        15.21 o                         
  -9   1   4        486.35        493.05         6.97 o                         
  -8   1   4          0.52          1.76         1.37 o                         
  -7   1   4        185.44        218.59         4.26 o                         
  -6   1   4         54.61         24.02         1.69 o                         
  -5   1   4       1824.40       1562.28        16.22 o                         
  -4   1   4        406.01        445.40         5.08 o                         
  -3   1   4        261.44        267.15         3.53 o                         
  -2   1   4       1011.63       1036.73        10.46 o                         
  -1   1   4       4318.59       4306.37        34.81 o                         
   0   1   4      37668.11      38730.32       308.74 o                         
   1   1   4         45.98         63.02         1.49 o                         
   2   1   4       1800.69       1747.21        16.18 o                         
   3   1   4        357.90        350.94         4.89 o                         
   4   1   4       5323.05       5885.99        52.41 o                         
   5   1   4         83.45        107.04         2.77 o                         
   6   1   4       2657.68       2890.34        32.30 o                         
   7   1   4        322.26        319.08         5.92 o                         
   8   1   4        124.74        116.24         3.79 o                         
   9   1   4          8.48          4.03         2.23 o                         
  10   1   4        123.31        114.43         4.64 o                         
  11   1   4         73.62         60.23         4.55 o                         
  12   1   4         39.96         38.88         5.14 o                         
  13   1   4          6.98         -1.46         4.10 o                         
  14   1   4          1.19         -0.59         5.14 o                         
  15   1   4         27.55         27.48         8.04 o                         
 -16   2   4          0.23         -6.15        11.03 o                         
 -15   2   4         59.85         67.43         8.98 o                         
 -14   2   4         29.58         27.30         5.75 o                         
 -13   2   4        260.14        268.17         9.95 o                         
 -12   2   4         37.09         28.39         3.73 o                         
 -11   2   4         22.23         11.41         3.03 o                         
 -10   2   4        238.35        228.94         5.11 o                         
  -9   2   4        537.32        555.88         7.83 o                         
  -8   2   4          5.49          6.87         1.54 o                         
  -7   2   4       2187.46       2404.15        24.80 o                         
  -6   2   4         16.36         12.95         1.32 o                         
  -5   2   4         91.00         72.95         2.08 o                         
  -4   2   4       1058.85       1168.56        11.72 o                         
  -3   2   4          0.78          1.72         0.77 o                         
  -2   2   4        723.83        730.54         7.13 o                         
  -1   2   4       1222.81       1239.95        10.79 o                         
   0   2   4        140.99        155.65         3.26 o                         
   1   2   4       3975.97       4273.39        37.96 o                         
   2   2   4       1855.96       1911.08        18.59 o                         
   3   2   4        854.69        773.00         8.37 o                         
   4   2   4         68.75         74.77         1.89 o                         
   5   2   4        269.52        205.77         3.59 o                         
   6   2   4         34.35         28.11         1.80 o                         
   7   2   4         36.92         38.04         2.24 o                         
   8   2   4         67.25         69.64         2.97 o                         
   9   2   4        137.25        121.55         4.34 o                         
  10   2   4        123.56        105.68         4.41 o                         
  11   2   4          0.90         -2.04         2.84 o                         
  12   2   4          0.05          2.27         3.79 o                         
  13   2   4          4.76          7.37         4.55 o                         
  14   2   4          5.13          1.92         6.39 o                         
  15   2   4         80.46        103.43        10.71 o                         
 -16   3   4         11.24         22.72         8.68 o                         
 -15   3   4         61.43         62.41         8.23 o                         
 -14   3   4        121.89        124.72         8.06 o                         
 -13   3   4         20.04         19.41         4.47 o                         
 -12   3   4         55.49         57.41         6.29 o                         
 -11   3   4        202.54        183.12         5.76 o                         
 -10   3   4        417.47        418.02         7.27 o                         
  -9   3   4        332.20        343.96         5.77 o                         
  -8   3   4         15.43         23.77         1.91 o                         
  -7   3   4        409.44        409.94         5.78 o                         
  -6   3   4        110.86        134.51         3.33 o                         
  -5   3   4        272.34        249.45         3.66 o                         
  -4   3   4         18.56          9.46         1.00 o                         
  -3   3   4       2006.16       2008.34        19.78 o                         
  -2   3   4       2251.66       2445.62        23.57 o                         
  -1   3   4        256.72        272.59         3.48 o                         
   0   3   4       2430.53       2919.01        25.18 o                         
   1   3   4        969.09        848.64        10.25 o                         
   2   3   4         43.28         30.33         2.03 o                         
   3   3   4        183.36        222.82         3.18 o                         
   4   3   4         18.14         23.59         1.14 o                         
   5   3   4        669.85        714.25         8.55 o                         
   6   3   4         56.51         61.41         2.38 o                         
   7   3   4        393.14        425.24         6.91 o                         
   8   3   4        419.82        435.11         7.48 o                         
   9   3   4         13.98          9.74         2.16 o                         
  10   3   4          0.46         -1.88         2.43 o                         
  11   3   4          0.22         -1.74         2.97 o                         
  12   3   4          0.06         -0.10         3.66 o                         
  13   3   4          0.07         -1.23         4.07 o                         
  14   3   4          0.44          5.11         7.25 o                         
  15   3   4         12.83         24.29         7.76 o                         
 -16   4   4          9.44         -0.73         7.36 o                         
 -15   4   4         49.22         47.59         7.13 o                         
 -14   4   4         71.31         80.46         6.45 o                         
 -13   4   4         19.52         16.70         4.48 o                         
 -12   4   4         48.58         47.14         4.46 o                         
 -11   4   4         67.67         66.83         4.31 o                         
 -10   4   4         13.23         10.52         2.62 o                         
  -9   4   4         58.64         63.27         2.65 o                         
  -8   4   4       1711.76       1825.93        18.79 o                         
  -7   4   4        280.64        271.17         4.49 o                         
  -6   4   4         13.49         14.92         1.32 o                         
  -5   4   4        269.33        274.42         4.87 o                         
  -4   4   4       1265.88       1304.33        11.96 o                         
  -3   4   4       4649.84       5119.77        45.98 o                         
  -2   4   4       3771.63       4065.97        40.80 o                         
  -1   4   4       7776.14       8068.65        74.58 o                         
   0   4   4       4246.99       4773.39        51.19 o                         
   1   4   4       7259.87       7694.76       106.74 o                         
   2   4   4        346.37        342.51         6.26 o                         
   3   4   4        817.75        795.02        10.68 o                         
   4   4   4        106.00         97.56         2.01 o                         
   5   4   4        433.35        499.62         6.13 o                         
   6   4   4         33.14         29.98         1.70 o                         
   7   4   4          5.13          5.55         1.53 o                         
   8   4   4        538.86        488.45         8.56 o                         
   9   4   4        188.42        185.58         5.11 o                         
  10   4   4         41.28         45.04         3.96 o                         
  11   4   4         87.25         95.14         5.57 o                         
  12   4   4          8.84          6.11         3.63 o                         
  13   4   4         13.10         15.17         4.72 o                         
  14   4   4         10.01         12.44         5.73 o                         
  15   4   4         94.14        117.12        10.98 o                         
 -16   5   4         16.44         11.82         8.08 o                         
 -15   5   4         24.93         26.56         9.39 o                         
 -14   5   4         28.20         27.78         5.25 o                         
 -13   5   4          1.33          3.49         3.85 o                         
 -12   5   4          6.17          7.34         3.46 o                         
 -11   5   4         15.93          6.50         4.12 o                         
 -10   5   4        415.37        409.42         8.18 o                         
  -9   5   4          8.03          5.55         1.78 o                         
  -8   5   4          6.64          2.44         1.58 o                         
  -7   5   4          5.33          9.94         1.47 o                         
  -6   5   4       2211.74       2111.99        19.64 o                         
  -5   5   4         29.13         34.37         2.00 o                         
  -4   5   4         68.94         89.19         2.24 o                         
  -3   5   4          0.77          0.66         0.94 o                         
  -2   5   4        665.51        701.93         7.59 o                         
  -1   5   4       2236.91       2677.78        27.46 o                         
   0   5   4       3498.20       3598.52        42.08 o                         
   1   5   4          1.00          0.23         1.52 o                         
   2   5   4         94.22        120.32         4.12 o                         
   3   5   4        216.21        226.86         4.76 o                         
   4   5   4         40.92         48.60         2.35 o                         
   5   5   4          0.00          1.69         0.94 o                         
   6   5   4        922.48        890.52        10.95 o                         
   7   5   4        102.13         93.31         4.57 o                         
   8   5   4         11.72          8.48         2.39 o                         
   9   5   4         81.73         81.71         5.19 o                         
  10   5   4         33.57         35.31         3.76 o                         
  11   5   4         27.35         17.99         3.58 o                         
  12   5   4         31.08         35.49         4.42 o                         
  13   5   4          2.28         -1.52         4.09 o                         
  14   5   4         38.53         34.37         6.49 o                         
 -16   6   4          5.75          4.60         7.49 o                         
 -15   6   4         23.73         12.64         6.37 o                         
 -14   6   4         40.72         65.26         6.08 o                         
 -13   6   4          2.82          3.52         4.07 o                         
 -12   6   4        132.31        123.51         6.15 o                         
 -11   6   4          7.16          2.64         3.20 o                         
 -10   6   4         17.89         11.01         3.70 o                         
  -9   6   4        379.88        360.55         7.42 o                         
  -8   6   4       1377.92       1282.29        19.48 o                         
  -7   6   4          2.19          0.70         1.82 o                         
  -6   6   4        111.26         97.28         2.91 o                         
  -5   6   4       1017.68       1119.57        12.29 o                         
  -4   6   4         74.69         76.98         2.18 o                         
  -3   6   4         34.57         33.30         2.62 o                         
  -2   6   4       1314.30       1333.64        12.70 o                         
  -1   6   4        966.65       1084.07        11.45 o                         
   0   6   4        321.24        374.55         4.62 o                         
   1   6   4        418.01        479.32         9.52 o                         
   2   6   4        396.96        315.53         7.93 o                         
   3   6   4       2280.08       2400.41        41.60 o                         
   4   6   4       1353.14       1370.53        25.50 o                         
   5   6   4          1.17          0.12         1.68 o                         
   6   6   4          0.51          1.07         1.46 o                         
   7   6   4         14.24         16.80         2.15 o                         
   8   6   4        364.62        356.52         7.35 o                         
   9   6   4         80.92         79.36         3.77 o                         
  10   6   4        149.99        159.81         6.11 o                         
  11   6   4         15.36         10.64         3.46 o                         
  12   6   4         58.20         54.71         5.59 o                         
  13   6   4          2.58         -4.08         4.16 o                         
  14   6   4          8.70         10.21         6.19 o                         
 -15   7   4          1.19          4.38         5.06 o                         
 -14   7   4          1.21          2.38         4.07 o                         
 -13   7   4          8.18         10.14         4.48 o                         
 -12   7   4         89.28         85.58         6.07 o                         
 -11   7   4          4.32         -2.91         3.12 o                         
 -10   7   4        674.71        658.01        13.00 o                         
  -9   7   4         22.31         20.60         3.18 o                         
  -8   7   4         49.04         50.17         3.54 o                         
  -7   7   4       1401.49       1369.44        15.66 o                         
  -6   7   4         30.50         32.64         2.03 o                         
  -5   7   4       1575.69       1564.66        15.32 o                         
  -4   7   4        553.27        598.90         7.39 o                         
  -3   7   4       1686.98       1570.56        17.66 o                         
  -2   7   4         21.82         21.04         1.42 o                         
  -1   7   4       1007.65       1091.25        11.85 o                         
   0   7   4         97.35         54.81         1.61 o                         
   1   7   4        948.79        862.67        13.22 o                         
   2   7   4       1558.74       1571.91        28.73 o                         
   3   7   4        148.53        177.83         4.86 o                         
   4   7   4        101.58        129.99         6.71 o                         
   5   7   4          0.18          3.26         1.79 o                         
   6   7   4        630.65        627.93        13.66 o                         
   7   7   4        535.07        543.57        14.02 o                         
   8   7   4         20.02         15.94         2.63 o                         
   9   7   4          0.52          1.75         2.11 o                         
  10   7   4         32.67         32.75         3.64 o                         
  11   7   4         85.57         76.54         7.14 o                         
  12   7   4         77.28         83.98         6.05 o                         
  13   7   4         74.12         76.96         7.03 o                         
  14   7   4         23.90         33.03        17.30 o                         
 -15   8   4          7.15          6.26         5.55 o                         
 -14   8   4         20.13         19.55         4.98 o                         
 -13   8   4         85.69         88.76         6.60 o                         
 -12   8   4         41.35         43.03         5.11 o                         
 -11   8   4          3.82          1.49         3.42 o                         
 -10   8   4          8.15         10.80         3.53 o                         
  -9   8   4         76.64         79.70         4.72 o                         
  -8   8   4         27.39         30.02         3.17 o                         
  -7   8   4        361.87        352.64         6.06 o                         
  -6   8   4       1036.83       1043.16        12.03 o                         
  -5   8   4        176.64        219.14         4.00 o                         
  -4   8   4         32.78         37.93         2.09 o                         
  -3   8   4        328.94        409.46         8.25 o                         
  -2   8   4        143.08        108.24         2.83 o                         
  -1   8   4       3321.05       3365.75        33.06 o                         
   0   8   4        548.05        483.72         8.30 o                         
   1   8   4         31.21         24.26         6.36 o                         
   2   8   4        486.03        561.85        13.03 o                         
   3   8   4         54.30         60.54         4.03 o                         
   4   8   4         33.89         34.85         2.68 o                         
   5   8   4        201.66        178.33        10.19 o                         
   6   8   4        129.26        142.36         4.77 o                         
   7   8   4        192.00        165.32        12.71 o                         
   8   8   4        221.75        221.63         9.55 o                         
   9   8   4         70.19         64.57         5.01 o                         
  10   8   4         64.87         72.21         4.16 o                         
  11   8   4          5.82          4.34         3.07 o                         
  12   8   4          1.19         -3.67         3.67 o                         
  13   8   4          1.84          6.01         4.82 o                         
  14   8   4          9.62         14.22         5.66 o                         
 -15   9   4         12.83          1.71         5.96 o                         
 -14   9   4         38.17         44.96         5.93 o                         
 -13   9   4          0.01         -1.34         4.14 o                         
 -12   9   4          3.18          4.95         3.91 o                         
 -11   9   4        104.00        108.44         5.86 o                         
 -10   9   4          5.60          2.98         3.20 o                         
  -9   9   4         76.61         61.51         4.43 o                         
  -8   9   4        132.75        103.61         5.02 o                         
  -7   9   4        239.40        224.07         5.05 o                         
  -6   9   4        103.13        119.83         3.50 o                         
  -5   9   4        515.91        613.23         7.57 o                         
  -4   9   4         33.73         41.56         1.90 o                         
  -3   9   4        367.28        367.88         5.77 o                         
  -2   9   4        528.42        532.99         6.91 o                         
  -1   9   4        442.02        413.88         5.98 o                         
   0   9   4        569.11        517.57         6.78 o                         
   1   9   4       1176.98       1183.31        23.89 o                         
   2   9   4         46.66         36.19         3.64 o                         
   3   9   4         90.16        109.02         5.38 o                         
   4   9   4        104.78         88.95         4.90 o                         
   5   9   4        120.32        115.27         5.45 o                         
   6   9   4        355.17        321.37        10.22 o                         
   7   9   4        719.94        744.59        17.97 o                         
   8   9   4          3.70         -3.67         3.67 o                         
   9   9   4         26.17         17.74         5.34 o                         
  10   9   4          4.66         -4.28         4.28 o                         
  11   9   4         36.08         27.97         6.97 o                         
  12   9   4          7.11          5.72         7.67 o                         
  13   9   4         14.58         28.04        13.88 o                         
 -14  10   4          2.11          3.49         8.65 o                         
 -13  10   4         41.12         41.96         7.29 o                         
 -12  10   4          3.66         -0.71         3.93 o                         
 -11  10   4          2.05          0.22         3.55 o                         
 -10  10   4         65.25         58.39         4.70 o                         
  -9  10   4         29.71         22.35         3.62 o                         
  -8  10   4        581.81        579.22        11.62 o                         
  -7  10   4        226.77        223.02         5.57 o                         
  -6  10   4         17.65         19.95         2.29 o                         
  -5  10   4        329.17        312.70         5.39 o                         
  -4  10   4         11.41         10.22         1.73 o                         
  -3  10   4        139.03        122.97         3.31 o                         
  -2  10   4       1905.75       1867.24        18.83 o                         
  -1  10   4         92.49        107.27         3.10 o                         
   0  10   4        112.08         99.24         3.01 o                         
   1  10   4        217.67        238.41         9.62 o                         
   2  10   4         44.08         52.95         3.73 o                         
   3  10   4         97.29         74.10         4.83 o                         
   4  10   4        196.36        200.14         6.32 o                         
   5  10   4        391.73        415.15         9.31 o                         
   6  10   4         42.00         34.19         6.73 o                         
   7  10   4          0.00          0.89         9.26 o                         
   8  10   4        183.32        200.81        12.61 o                         
   9  10   4        113.22        106.55         8.28 o                         
  10  10   4         20.75         29.59         6.73 o                         
  11  10   4         14.30         13.27         6.34 o                         
  12  10   4          6.48         15.27         8.56 o                         
  13  10   4          0.72          2.89        12.37 o                         
 -14  11   4          2.71          3.07         6.26 o                         
 -13  11   4          0.99          2.00         5.54 o                         
 -12  11   4         17.06          9.53         6.81 o                         
 -11  11   4         11.20         10.50         4.66 o                         
 -10  11   4         18.90         10.49         4.10 o                         
  -9  11   4         74.64         68.31         5.27 o                         
  -8  11   4          0.32          0.76         2.95 o                         
  -7  11   4         74.85         58.29         4.17 o                         
  -6  11   4        575.26        556.91         9.59 o                         
  -5  11   4        331.42        336.77         6.47 o                         
  -4  11   4        963.73        972.94        12.80 o                         
  -3  11   4        539.61        516.17         8.15 o                         
  -2  11   4         11.98          6.34         1.84 o                         
  -1  11   4        566.35        570.11         8.37 o                         
   0  11   4       1622.76       1507.58        20.11 o                         
   1  11   4        101.82         98.81         6.88 o                         
   2  11   4        117.38        106.63         4.99 o                         
   3  11   4          1.70          2.26         2.55 o                         
   4  11   4         66.15         60.45         3.87 o                         
   5  11   4        987.24       1017.44        29.17 o                         
   6  11   4         47.98         49.92         7.53 o                         
   7  11   4         36.82         32.97         7.90 o                         
   8  11   4         82.24         76.68         9.21 o                         
   9  11   4          1.06         -6.00         6.00 o                         
  10  11   4          7.00         -3.16         7.12 o                         
  11  11   4         49.47         65.93         8.71 o                         
  12  11   4         40.43         63.86        16.65 o                         
 -13  12   4          4.66          5.91         5.15 o                         
 -12  12   4          1.84         -5.98         5.98 o                         
 -11  12   4         21.95         29.98         5.47 o                         
 -10  12   4          9.19          5.08         3.99 o                         
  -9  12   4         15.13         12.84         4.00 o                         
  -8  12   4         67.38         56.95         4.75 o                         
  -7  12   4          1.45          3.46         3.26 o                         
  -6  12   4          7.76         15.94         3.27 o                         
  -5  12   4         46.85         47.37         4.07 o                         
  -4  12   4        262.09        245.14         8.18 o                         
  -3  12   4         14.70         12.61         3.09 o                         
  -2  12   4       2349.29       2261.76        30.40 o                         
  -1  12   4          0.12          3.17         2.36 o                         
   0  12   4        313.84        280.22         6.15 o                         
   1  12   4        233.42        239.78        14.27 o                         
   2  12   4        122.28        119.08         6.63 o                         
   3  12   4        216.77        197.36         6.98 o                         
   4  12   4        378.04        385.33        28.00 o                         
   5  12   4        272.20        266.51        20.55 o                         
   6  12   4        154.47        140.44        10.86 o                         
   7  12   4         17.00         15.99         9.57 o                         
   8  12   4         15.10         13.41        12.11 o                         
   9  12   4         70.11         60.92         7.94 o                         
  10  12   4        119.57        148.15        10.99 o                         
  11  12   4          0.01         -0.20         6.48 o                         
  12  12   4         10.12         -4.48        11.52 o                         
 -13  13   4          8.12          9.22         6.30 o                         
 -12  13   4          1.00         -2.41         4.71 o                         
 -11  13   4         58.01         70.35         7.33 o                         
 -10  13   4         16.14         13.59         5.33 o                         
  -9  13   4         69.37         71.96         6.10 o                         
  -8  13   4          0.13          1.81         3.88 o                         
  -7  13   4         22.15         10.93         7.71 o                         
  -6  13   4          6.32         12.28         3.70 o                         
  -5  13   4         33.45         29.75         3.44 o                         
  -4  13   4         99.11         83.95         5.08 o                         
  -3  13   4        245.19        252.16         8.13 o                         
  -2  13   4         15.65         15.98         3.18 o                         
  -1  13   4         33.29         30.79         3.14 o                         
   0  13   4        652.38        656.64         9.78 o                         
   1  13   4         73.14         96.68         6.62 o                         
   2  13   4        179.56        191.25        18.36 o                         
   3  13   4          2.29         -4.36         6.90 o                         
   4  13   4          0.18          0.49         5.07 o                         
   5  13   4         52.91         66.49         8.57 o                         
   6  13   4         13.50         25.38         7.21 o                         
   7  13   4        143.35        136.74        11.58 o                         
   8  13   4         38.13         27.67        11.84 o                         
   9  13   4          1.64         -5.32         5.77 o                         
  10  13   4         16.07         17.47         6.94 o                         
  11  13   4          0.31          9.38        13.25 o                         
 -12  14   4          0.05         -4.86         4.86 o                         
 -11  14   4          6.65          9.66         6.54 o                         
 -10  14   4         14.37         17.49         5.49 o                         
  -9  14   4        149.99        157.74         9.29 o                         
  -8  14   4         23.54         18.44         4.51 o                         
  -7  14   4        209.43        217.98         8.73 o                         
  -6  14   4         15.53         15.86         3.99 o                         
  -5  14   4          6.05          5.72         6.68 o                         
  -4  14   4         13.44         19.00         3.79 o                         
  -3  14   4         95.70         95.64         5.52 o                         
  -2  14   4         67.52         67.48         4.27 o                         
  -1  14   4        189.38        201.14         6.62 o                         
   0  14   4         14.70         13.40         4.34 o                         
   1  14   4        133.83        134.65        10.11 o                         
   2  14   4          1.87          1.49         5.13 o                         
   3  14   4        200.36        194.31        16.61 o                         
   4  14   4         22.28          8.55         8.43 o                         
   5  14   4         72.71         82.71        12.21 o                         
   6  14   4          2.22          5.98         9.16 o                         
   7  14   4         22.97         33.01        10.79 o                         
   8  14   4          0.04         11.03         7.66 o                         
   9  14   4        107.81        103.73        15.61 o                         
  10  14   4         29.53         28.76        11.60 o                         
 -11  15   4          7.49          2.21         5.97 o                         
 -10  15   4         20.49         12.66         7.55 o                         
  -9  15   4          2.83         -1.87         5.14 o                         
  -8  15   4          0.83          7.21         5.38 o                         
  -7  15   4          0.50         -3.10         4.26 o                         
  -6  15   4          6.73          9.92         4.60 o                         
  -5  15   4        272.33        314.44        11.72 o                         
  -4  15   4         42.56         50.25         4.89 o                         
  -3  15   4        222.95        232.37         9.28 o                         
  -2  15   4          8.76         11.62         3.66 o                         
  -1  15   4          9.48          4.97         2.81 o                         
   0  15   4         13.49         10.50         4.52 o                         
   1  15   4        186.89        193.57        13.18 o                         
   2  15   4          1.32          1.39         5.42 o                         
   3  15   4        147.42        152.14        15.22 o                         
   4  15   4          0.97         -1.47         6.92 o                         
   5  15   4          8.54          5.05         8.47 o                         
   6  15   4         15.94         16.81         9.85 o                         
   7  15   4         25.14         37.35         8.41 o                         
   8  15   4         13.10         19.67         8.58 o                         
   9  15   4         34.41         53.86        11.34 o                         
  10  15   4          1.02         -5.17        11.80 o                         
 -10  16   4          7.33         14.73         6.54 o                         
  -9  16   4          0.24          5.83         5.81 o                         
  -8  16   4         99.50        107.29         9.99 o                         
  -7  16   4          0.55         -4.03         6.08 o                         
  -6  16   4          9.68          9.91         4.75 o                         
  -5  16   4         40.96         56.69         6.19 o                         
  -4  16   4          3.00         10.18         7.41 o                         
  -3  16   4         28.78         34.07         4.56 o                         
  -2  16   4         15.03          8.38         3.61 o                         
  -1  16   4          0.17          1.86         3.41 o                         
   0  16   4         10.56          4.81         3.04 o                         
   1  16   4         11.90         12.82         6.32 o                         
   2  16   4         10.63        -11.13        11.13 o                         
   3  16   4         80.43         78.27        12.37 o                         
   4  16   4         35.65         56.21        11.40 o                         
   5  16   4         56.02         48.35        11.72 o                         
   6  16   4         11.57          7.49         9.65 o                         
   7  16   4          0.52         -0.37         9.61 o                         
   8  16   4          7.58          7.53         8.34 o                         
   9  16   4         22.61         22.75        13.23 o                         
  -9  17   4          1.51          7.14         6.74 o                         
  -8  17   4         52.49         55.04         8.14 o                         
  -7  17   4          3.39          9.68         5.68 o                         
  -6  17   4         21.22         18.43         5.85 o                         
  -5  17   4         11.75          0.95         4.88 o                         
  -4  17   4         69.34         66.35         6.46 o                         
  -3  17   4          2.39          3.58         4.31 o                         
  -2  17   4          2.28         -3.44         3.44 o                         
  -1  17   4          5.41          2.53         2.66 o                         
   0  17   4         64.00         69.25         6.22 o                         
   1  17   4          3.41         -0.83         5.72 o                         
   2  17   4         47.07         46.28        11.32 o                         
   3  17   4          1.52         15.39         9.32 o                         
   4  17   4          0.00         14.25         9.24 o                         
   5  17   4          9.82         -3.58         8.10 o                         
   6  17   4         50.42         39.85        12.41 o                         
   7  17   4          0.29          1.51        10.30 o                         
   8  17   4          7.30         -0.85        10.79 o                         
  -8  18   4         18.71         17.58         6.50 o                         
  -7  18   4          2.47          7.96        11.80 o                         
  -6  18   4          2.92         -0.90         5.16 o                         
  -5  18   4         50.57         48.16         7.08 o                         
  -4  18   4          0.18         -4.46         4.82 o                         
  -3  18   4          0.14          5.30         4.89 o                         
  -2  18   4          1.14          1.42         4.44 o                         
  -1  18   4         34.00         22.34         4.57 o                         
   0  18   4         12.47         12.86         3.28 o                         
   1  18   4          3.54         -3.13         8.47 o                         
   2  18   4          0.66         -6.51         8.26 o                         
   3  18   4         12.18         15.75         9.81 o                         
   4  18   4         69.49         69.68        13.59 o                         
   5  18   4          0.68         -0.57         9.08 o                         
   6  18   4          0.22          7.20        10.18 o                         
  -6  19   4          0.00          3.25         5.52 o                         
  -5  19   4          2.16          3.91         5.21 o                         
  -4  19   4          6.26          3.61         5.25 o                         
  -3  19   4          4.27          3.66         5.07 o                         
  -2  19   4          1.79          3.95         3.80 o                         
  -1  19   4         28.93         48.01         5.69 o                         
   0  19   4          4.39         16.03         6.38 o                         
   1  19   4         54.33         79.74        13.19 o                         
   2  19   4         23.79         17.54        10.09 o                         
   3  19   4          0.01         -9.28         9.28 o                         
   4  19   4          0.34          8.06         9.81 o                         
  -3  20   4         18.44         21.84         5.63 o                         
  -2  20   4          0.31         -4.08         4.61 o                         
  -1  20   4         20.23         23.61        13.11 o                         
   0  20   4          0.38          0.13         6.07 o                         
   1  20   4          0.06         -7.72        11.34 o                         
 -15   0   5         22.12         12.94        11.32 o                         
 -13   0   5         23.59         25.86         5.79 o                         
 -11   0   5       3316.48       3274.44        63.14 o                         
  -9   0   5       1257.55       1209.71        20.68 o                         
  -7   0   5       1392.32       1491.58        24.33 o                         
  -5   0   5         12.25          7.60         1.84 o                         
  -3   0   5         65.88        101.85         3.75 o                         
  -1   0   5       5767.66       6295.84        78.27 o                         
   1   0   5       2648.50       2690.21        38.49 o                         
   3   0   5        468.98        557.26         9.97 o                         
   5   0   5       2050.50       1922.21        33.81 o                         
   7   0   5        746.42        738.18        13.93 o                         
   9   0   5        684.41        580.06        17.29 o                         
  11   0   5        305.06        332.95        27.31 o                         
  13   0   5        202.94        246.08        24.20 o                         
 -16   1   5         59.57         70.09        19.86 o                         
 -15   1   5        139.30        157.78        13.92 o                         
 -14   1   5         68.16         67.58         7.73 o                         
 -13   1   5         74.60         59.47         5.00 o                         
 -12   1   5        182.14        159.90         5.24 o                         
 -11   1   5        315.43        299.65         5.88 o                         
 -10   1   5         99.13         90.27         3.26 o                         
  -9   1   5         53.34         33.60         2.31 o                         
  -8   1   5          8.15          0.12         1.64 o                         
  -7   1   5        448.96        448.85         6.86 o                         
  -6   1   5        120.59        143.91         3.42 o                         
  -5   1   5       1043.29       1143.29        13.21 o                         
  -4   1   5        532.66        565.11         6.84 o                         
  -3   1   5       1838.52       2057.94        19.17 o                         
  -2   1   5        703.41        680.44         6.85 o                         
  -1   1   5         28.30         44.74         1.98 o                         
   0   1   5       3275.86       3440.08        30.78 o                         
   1   1   5       2124.24       2073.61        19.11 o                         
   2   1   5        827.75        873.30         8.84 o                         
   3   1   5        201.66        217.00         4.18 o                         
   4   1   5         71.26         94.78         2.89 o                         
   5   1   5         41.02         39.04         1.92 o                         
   6   1   5        114.97        115.32         3.27 o                         
   7   1   5         79.11         67.53         2.75 o                         
   8   1   5        248.47        243.55         5.83 o                         
   9   1   5        214.80        204.98         6.78 o                         
  10   1   5        159.88        160.20         7.55 o                         
  11   1   5          2.28          3.26         3.28 o                         
  12   1   5          2.48          4.72         4.03 o                         
  13   1   5         22.55         37.56         6.20 o                         
  14   1   5         24.66         24.58         5.89 o                         
 -16   2   5         90.97         93.74        17.26 o                         
 -15   2   5         47.89         48.87         9.39 o                         
 -14   2   5          1.04          0.37         5.08 o                         
 -13   2   5          1.51          1.95         3.65 o                         
 -12   2   5         37.80         41.93         3.78 o                         
 -11   2   5        132.34        137.57         4.69 o                         
 -10   2   5        887.24        854.46        12.32 o                         
  -9   2   5         33.83         38.01         2.40 o                         
  -8   2   5          3.45          4.87         1.59 o                         
  -7   2   5         11.52         10.54         1.49 o                         
  -6   2   5        347.50        350.19         5.61 o                         
  -5   2   5        331.96        303.07         4.40 o                         
  -4   2   5          0.76          7.87         1.11 o                         
  -3   2   5          0.76          1.76         1.15 o                         
  -2   2   5       2760.45       2840.49        27.19 o                         
  -1   2   5        805.43        866.55         7.95 o                         
   0   2   5       4219.03       4038.97        37.75 o                         
   1   2   5       1161.19       1124.43        10.93 o                         
   2   2   5        768.64        832.89         8.49 o                         
   3   2   5        228.31        270.35         3.87 o                         
   4   2   5        119.89        132.34         3.03 o                         
   5   2   5       1807.30       1930.59        20.08 o                         
   6   2   5        329.99        281.13         4.94 o                         
   7   2   5        652.54        645.35         9.42 o                         
   8   2   5         46.59         61.79         3.18 o                         
   9   2   5         65.08         69.75         3.77 o                         
  10   2   5         12.12         10.92         4.44 o                         
  11   2   5         60.16         53.21         4.74 o                         
  12   2   5         44.30         39.36         5.54 o                         
  13   2   5         11.77         10.11         4.75 o                         
  14   2   5          9.41          3.46         5.34 o                         
 -16   3   5         28.79         32.17         9.54 o                         
 -15   3   5         14.35         10.51         5.52 o                         
 -14   3   5          2.00          2.16         4.41 o                         
 -13   3   5          2.10         -2.26         4.58 o                         
 -12   3   5         51.82         52.41         4.34 o                         
 -11   3   5         68.15         66.96         4.72 o                         
 -10   3   5        236.03        205.45         4.83 o                         
  -9   3   5        370.22        349.53         6.24 o                         
  -8   3   5        569.08        542.20         7.80 o                         
  -7   3   5        170.57        190.43         4.01 o                         
  -6   3   5        918.58       1050.96        12.62 o                         
  -5   3   5        135.74        161.88         3.12 o                         
  -4   3   5        219.27        195.36         3.28 o                         
  -3   3   5       1942.37       2286.71        21.32 o                         
  -2   3   5      11127.77      11239.92       116.93 o                         
  -1   3   5       3836.37       3888.18        36.68 o                         
   0   3   5       1919.21       2235.07        20.56 o                         
   1   3   5          0.00          2.72         0.90 o                         
   2   3   5       1678.70       1759.06        25.71 o                         
   3   3   5        205.36        242.66         3.49 o                         
   4   3   5        179.82        196.16         3.12 o                         
   5   3   5         42.37         45.61         1.69 o                         
   6   3   5        183.68        188.47         3.75 o                         
   7   3   5        554.87        555.56         8.45 o                         
   8   3   5         89.28         77.95         3.36 o                         
   9   3   5         25.29         16.66         2.47 o                         
  10   3   5         31.62         33.20         4.68 o                         
  11   3   5         49.86         40.59         4.36 o                         
  12   3   5         34.56         31.63         5.06 o                         
  13   3   5          0.00         -0.01         4.98 o                         
  14   3   5         43.75         75.57         7.80 o                         
 -16   4   5         13.36         24.64        12.48 o                         
 -15   4   5          1.71          4.08         5.45 o                         
 -14   4   5          6.27         -0.62         4.13 o                         
 -13   4   5         27.25         22.45         4.27 o                         
 -12   4   5         26.48         18.86         4.05 o                         
 -11   4   5         41.65         44.10         3.69 o                         
 -10   4   5        958.84        912.39        11.39 o                         
  -9   4   5        430.25        416.71         6.84 o                         
  -8   4   5         90.50        104.95         3.21 o                         
  -7   4   5        173.66        196.17         4.10 o                         
  -6   4   5         27.93         22.71         1.54 o                         
  -5   4   5          8.59          2.00         1.03 o                         
  -4   4   5        868.78        904.49         9.71 o                         
  -3   4   5       2200.37       2264.95        22.72 o                         
  -2   4   5       3440.18       3944.14        35.55 o                         
  -1   4   5        835.96        809.09         9.94 o                         
   0   4   5         61.56         99.44         2.33 o                         
   1   4   5       3124.10       3478.05        40.60 o                         
   2   4   5        563.14        429.04         7.62 o                         
   3   4   5          7.90         13.87         1.75 o                         
   4   4   5        106.46        119.02         2.55 o                         
   5   4   5        116.65        106.81         2.47 o                         
   6   4   5       1215.43       1178.39        13.68 o                         
   7   4   5        858.09        833.03        13.58 o                         
   8   4   5          1.48         -0.93         1.73 o                         
   9   4   5         23.63         23.63         3.32 o                         
  10   4   5         51.62         55.07         6.05 o                         
  11   4   5          7.52          7.66         3.40 o                         
  12   4   5         44.53         48.58         4.78 o                         
  13   4   5          0.87          6.03         4.28 o                         
  14   4   5         31.59         38.58         6.64 o                         
 -16   5   5         12.27         11.41         8.08 o                         
 -15   5   5         27.92         19.60         5.50 o                         
 -14   5   5          3.40          2.11         4.15 o                         
 -13   5   5         24.90         19.79         4.21 o                         
 -12   5   5         13.33          6.40         3.69 o                         
 -11   5   5         60.63         74.03         4.63 o                         
 -10   5   5          8.61          4.60         2.71 o                         
  -9   5   5        703.51        714.22         9.75 o                         
  -8   5   5          0.63         -0.74         2.03 o                         
  -7   5   5        188.85        214.92         3.79 o                         
  -6   5   5        218.29        238.88         4.63 o                         
  -5   5   5        226.80        242.76         4.09 o                         
  -4   5   5        828.87       1032.75        10.46 o                         
  -3   5   5       3618.67       3874.34        39.39 o                         
  -2   5   5         65.36         76.80         2.50 o                         
  -1   5   5       1231.31       1328.56        15.44 o                         
   0   5   5         27.24         33.76         1.86 o                         
   1   5   5       1877.68       2043.92        30.89 o                         
   2   5   5        421.28        398.87         8.47 o                         
   3   5   5        304.06        351.91         9.96 o                         
   4   5   5         10.27         11.27         1.51 o                         
   5   5   5       1510.12       1422.89        18.58 o                         
   6   5   5        364.77        350.20         5.01 o                         
   7   5   5          8.89         11.05         3.01 o                         
   8   5   5        780.19        749.38        10.74 o                         
   9   5   5        665.15        694.39        13.28 o                         
  10   5   5         38.99         40.03         4.61 o                         
  11   5   5         13.63         15.71         3.58 o                         
  12   5   5         10.71          9.90         3.80 o                         
  13   5   5          0.68         -2.33         4.29 o                         
  14   5   5         26.46         34.68        10.22 o                         
 -16   6   5          3.89         13.32         7.26 o                         
 -15   6   5         11.04         10.38         5.78 o                         
 -14   6   5          1.56          8.72         4.57 o                         
 -13   6   5          0.16          3.45         3.84 o                         
 -12   6   5          0.00         -3.08         3.08 o                         
 -11   6   5        181.72        188.27         6.98 o                         
 -10   6   5         18.89         15.76         3.05 o                         
  -9   6   5         23.12         20.84         4.07 o                         
  -8   6   5        922.53        877.03        11.08 o                         
  -7   6   5        132.57        128.41         2.97 o                         
  -6   6   5       1355.48       1427.33        15.99 o                         
  -5   6   5       1835.70       1915.60        21.11 o                         
  -4   6   5       2169.82       2393.17        23.10 o                         
  -3   6   5        204.27        260.57         6.00 o                         
  -2   6   5        725.18        702.93         7.84 o                         
  -1   6   5         22.87         33.74         1.53 o                         
   0   6   5        444.97        443.56         7.77 o                         
   1   6   5         84.55         62.79         3.35 o                         
   2   6   5        284.80        298.04         7.36 o                         
   3   6   5        252.02        280.81         7.50 o                         
   4   6   5          1.09          0.45         1.56 o                         
   5   6   5        137.68        162.32         4.81 o                         
   6   6   5         72.66         66.75         3.22 o                         
   7   6   5       1423.78       1393.01        18.81 o                         
   8   6   5          2.95         -1.07         2.85 o                         
   9   6   5         17.48          9.23         2.44 o                         
  10   6   5          3.10          1.17         3.05 o                         
  11   6   5         47.09         56.57         5.62 o                         
  12   6   5         40.27         34.76         4.51 o                         
  13   6   5         24.85         27.22         6.48 o                         
  14   6   5         10.88         12.21        11.09 o                         
 -15   7   5         47.73         52.95         7.25 o                         
 -14   7   5          4.40         -2.01         4.23 o                         
 -13   7   5        114.77        122.92         7.54 o                         
 -12   7   5          1.18         -2.53         3.38 o                         
 -11   7   5          0.36         -1.63         3.60 o                         
 -10   7   5        484.38        441.79        10.48 o                         
  -9   7   5         14.34          7.06         2.82 o                         
  -8   7   5       1589.19       1540.39        20.65 o                         
  -7   7   5          3.87         12.37         1.91 o                         
  -6   7   5         39.79         21.85         1.84 o                         
  -5   7   5        193.11        196.81         4.58 o                         
  -4   7   5          1.93          5.31         1.43 o                         
  -3   7   5       1159.62       1176.59        12.38 o                         
  -2   7   5       1096.35       1078.08        10.82 o                         
  -1   7   5        424.91        499.87         6.52 o                         
   0   7   5       1381.62       1420.16        16.75 o                         
   1   7   5         84.84         71.05         2.81 o                         
   2   7   5        520.07        580.65        11.64 o                         
   3   7   5        475.00        472.38        10.20 o                         
   4   7   5        154.65        139.62         6.45 o                         
   5   7   5        146.03        135.73         6.75 o                         
   6   7   5         32.92         20.16         3.09 o                         
   7   7   5        189.73        180.66         7.42 o                         
   8   7   5        291.06        284.31         9.61 o                         
   9   7   5         54.66         58.05         2.96 o                         
  10   7   5         57.17         70.14         4.28 o                         
  11   7   5          4.22          4.70         3.20 o                         
  12   7   5         28.86         35.70         5.31 o                         
  13   7   5          6.71         13.02         5.53 o                         
 -15   8   5         28.76         34.74         6.65 o                         
 -14   8   5         22.36         23.91         5.28 o                         
 -13   8   5         30.19         40.17         5.50 o                         
 -12   8   5          5.80          9.31         3.77 o                         
 -11   8   5         39.11         37.84         4.41 o                         
 -10   8   5        178.08        177.44         8.57 o                         
  -9   8   5         15.44          4.62         3.09 o                         
  -8   8   5        544.31        452.35         8.96 o                         
  -7   8   5          5.55          3.63         1.87 o                         
  -6   8   5        894.00        904.24        13.38 o                         
  -5   8   5          1.38         -1.48         1.48 o                         
  -4   8   5        470.05        488.95         7.50 o                         
  -3   8   5        855.12        828.94        10.38 o                         
  -2   8   5        597.26        604.82         7.43 o                         
  -1   8   5         33.96         44.87         1.84 o                         
   0   8   5       4267.08       4343.19        47.36 o                         
   1   8   5        361.11        315.98         6.72 o                         
   2   8   5        287.25        230.91         7.91 o                         
   3   8   5          9.85          7.74         1.69 o                         
   4   8   5         18.25         14.44         2.58 o                         
   5   8   5          5.53          6.90         2.15 o                         
   6   8   5         99.56         96.38         4.51 o                         
   7   8   5         72.68         78.94         5.31 o                         
   8   8   5         97.30        103.05         6.09 o                         
   9   8   5          5.78          4.61         4.90 o                         
  10   8   5         19.88         18.96         5.71 o                         
  11   8   5          0.88         -4.99         4.99 o                         
  12   8   5         85.51        105.51        12.17 o                         
  13   8   5          0.00          3.38        11.93 o                         
 -15   9   5         16.76         15.44         8.40 o                         
 -14   9   5         10.76         19.57         5.24 o                         
 -13   9   5          0.00         -3.86         3.86 o                         
 -12   9   5         24.94         23.59         5.23 o                         
 -11   9   5          2.12          2.02         3.52 o                         
 -10   9   5          0.69         -0.96         3.57 o                         
  -9   9   5         17.68         11.88         3.39 o                         
  -8   9   5        174.99        180.17         6.37 o                         
  -7   9   5         57.73         57.65         3.00 o                         
  -6   9   5         79.11         69.63         3.10 o                         
  -5   9   5         44.33         40.70         2.27 o                         
  -4   9   5        198.22        179.22         4.10 o                         
  -3   9   5        203.42        211.98         4.38 o                         
  -2   9   5       1434.32       1536.83        15.83 o                         
  -1   9   5        851.80        869.27        10.79 o                         
   0   9   5       1467.35       1492.02        22.40 o                         
   1   9   5        134.01        135.33         6.88 o                         
   2   9   5        128.24        116.26         5.86 o                         
   3   9   5        220.54        223.51         7.06 o                         
   4   9   5        294.65        285.41         8.15 o                         
   5   9   5         32.20         33.14         2.86 o                         
   6   9   5        967.52        897.01        17.71 o                         
   7   9   5        146.79        144.31         6.71 o                         
   8   9   5         14.14         12.16         4.94 o                         
   9   9   5         10.58          3.72         6.62 o                         
  10   9   5          8.92         19.56         6.07 o                         
  11   9   5         14.37         12.23         8.42 o                         
  12   9   5          9.16          0.25         7.86 o                         
  13   9   5          1.99         17.26        13.15 o                         
 -14  10   5         13.10         14.85         6.59 o                         
 -13  10   5          1.37         -4.70         4.70 o                         
 -12  10   5          3.15          0.08         4.02 o                         
 -11  10   5          6.12          9.24         4.00 o                         
 -10  10   5         15.76         12.57         3.68 o                         
  -9  10   5         26.07         17.13         3.59 o                         
  -8  10   5          2.02         -2.64         2.84 o                         
  -7  10   5          1.09         -2.00         2.00 o                         
  -6  10   5          2.41         -1.86         1.86 o                         
  -5  10   5        196.34        172.96         4.99 o                         
  -4  10   5         51.19         36.49         2.32 o                         
  -3  10   5          0.19         -1.57         1.57 o                         
  -2  10   5         28.91         42.27         2.28 o                         
  -1  10   5        797.82        803.93        11.49 o                         
   0  10   5        171.68        184.80         3.87 o                         
   1  10   5       1548.07       1472.34        22.34 o                         
   2  10   5        413.99        387.29         8.63 o                         
   3  10   5        180.69        159.58         6.31 o                         
   4  10   5          7.73          1.47         3.80 o                         
   5  10   5        100.31         84.96         6.80 o                         
   6  10   5        164.57        198.19        10.05 o                         
   7  10   5          0.52         -1.39         4.27 o                         
   8  10   5          0.19         -3.70         5.86 o                         
   9  10   5          5.23          6.22         5.12 o                         
  10  10   5         38.71         51.35         9.02 o                         
  11  10   5          0.07         -4.26         7.12 o                         
  12  10   5         58.56         58.73        16.48 o                         
 -14  11   5          1.52          1.08         5.51 o                         
 -13  11   5         69.32         68.55         7.06 o                         
 -12  11   5         27.37         32.50         5.73 o                         
 -11  11   5          3.08          0.40         4.00 o                         
 -10  11   5          7.66          0.84         3.68 o                         
  -9  11   5        178.63        170.62         7.22 o                         
  -8  11   5          0.00          5.39         3.38 o                         
  -7  11   5         85.91         62.38         4.70 o                         
  -6  11   5        460.83        410.38         8.69 o                         
  -5  11   5        259.56        224.72         6.35 o                         
  -4  11   5         14.67          8.89         2.74 o                         
  -3  11   5        161.01        148.51         4.60 o                         
  -2  11   5          0.01         -1.85         1.85 o                         
  -1  11   5        201.82        174.22         4.52 o                         
   0  11   5        368.38        364.28         8.73 o                         
   1  11   5         79.80         70.43         4.16 o                         
   2  11   5          5.51          1.98         2.46 o                         
   3  11   5        344.00        355.28         8.48 o                         
   4  11   5          1.89         -2.30         2.36 o                         
   5  11   5        114.18        115.97         7.80 o                         
   6  11   5          1.80         -0.08         4.13 o                         
   7  11   5          6.03          5.94         4.85 o                         
   8  11   5          0.28         -4.91         4.91 o                         
   9  11   5         46.62         42.40         8.52 o                         
  10  11   5         65.90         75.94        12.24 o                         
  11  11   5          1.74         -0.74         6.32 o                         
  12  11   5         14.16         -7.24        12.54 o                         
 -13  12   5          4.17          1.42         5.02 o                         
 -12  12   5          1.83         -2.43         5.24 o                         
 -11  12   5         16.31         15.59         4.81 o                         
 -10  12   5        127.60        142.12         7.24 o                         
  -9  12   5         20.88         18.78         4.29 o                         
  -8  12   5         26.62         38.89         4.49 o                         
  -7  12   5         45.12         37.37         4.14 o                         
  -6  12   5         22.45         17.70         3.20 o                         
  -5  12   5        656.03        623.57        12.48 o                         
  -4  12   5        166.90        175.07         6.26 o                         
  -3  12   5        539.74        597.76        10.86 o                         
  -2  12   5         34.45         45.59         2.84 o                         
  -1  12   5        538.18        560.15         9.72 o                         
   0  12   5         42.31         36.53         2.65 o                         
   1  12   5        240.48        221.35        10.71 o                         
   2  12   5         55.37         62.13         4.98 o                         
   3  12   5        165.88        155.74         5.89 o                         
   4  12   5         60.70         63.10         8.58 o                         
   5  12   5         35.10         32.47         5.59 o                         
   6  12   5         66.54         57.58         6.69 o                         
   7  12   5         40.06         39.75         7.03 o                         
   8  12   5          2.15         -1.29         6.05 o                         
   9  12   5          3.67          0.14         7.49 o                         
  10  12   5          0.06         -1.22         6.23 o                         
  11  12   5          0.01          3.63         8.58 o                         
 -13  13   5          1.01         -7.45         7.45 o                         
 -12  13   5          3.60         -1.25         5.31 o                         
 -11  13   5          9.87          8.25         5.06 o                         
 -10  13   5         23.16         23.31         4.81 o                         
  -9  13   5         93.61         98.39         7.03 o                         
  -8  13   5         51.13         59.56         6.24 o                         
  -7  13   5        238.20        239.38         9.45 o                         
  -6  13   5          0.43         -1.95         3.48 o                         
  -5  13   5         36.99         31.06         3.63 o                         
  -4  13   5         79.34         84.46         4.72 o                         
  -3  13   5         63.76         61.30         4.53 o                         
  -2  13   5         29.08         26.83         3.30 o                         
  -1  13   5        211.53        214.23         5.68 o                         
   0  13   5         67.60         66.21         4.06 o                         
   1  13   5         72.91         69.35         5.37 o                         
   2  13   5         23.43         24.42         4.19 o                         
   3  13   5         35.72         36.08         5.60 o                         
   4  13   5         57.31         62.28         6.66 o                         
   5  13   5          3.35         -4.96         4.96 o                         
   6  13   5          0.25         -0.88         4.91 o                         
   7  13   5         21.98         11.07         7.02 o                         
   8  13   5        140.85        112.74        28.04 o                         
   9  13   5          0.70         13.27         8.42 o                         
  10  13   5         23.63         31.63         7.91 o                         
  11  13   5          5.51         15.56         8.97 o                         
 -12  14   5          0.98         -1.26         5.05 o                         
 -11  14   5         16.80         17.85         5.58 o                         
 -10  14   5         12.47          4.58         4.78 o                         
  -9  14   5          2.96         -1.76         4.00 o                         
  -8  14   5          4.60          8.14         4.96 o                         
  -7  14   5         12.39          5.45         4.71 o                         
  -6  14   5         74.61         72.58         6.49 o                         
  -5  14   5         49.62         53.51         5.94 o                         
  -4  14   5        322.73        336.02         9.99 o                         
  -3  14   5          5.29          5.24         3.34 o                         
  -2  14   5          0.01         -0.92         2.62 o                         
  -1  14   5         66.20         66.93         3.46 o                         
   0  14   5        184.44        192.62         9.44 o                         
   1  14   5          3.20          4.11         4.23 o                         
   2  14   5         77.71         78.43         6.58 o                         
   3  14   5         19.71         22.60         6.66 o                         
   4  14   5         41.26         22.71         5.65 o                         
   5  14   5         17.93         15.07         6.42 o                         
   6  14   5         71.26         61.56         8.95 o                         
   7  14   5          0.21         -5.67         5.67 o                         
   8  14   5        140.00        155.36        19.92 o                         
   9  14   5         25.77         36.64         9.51 o                         
  10  14   5         10.77         15.47        12.13 o                         
 -11  15   5          7.15          4.83         6.30 o                         
 -10  15   5         25.29         18.62         6.76 o                         
  -9  15   5         29.85         37.25         6.37 o                         
  -8  15   5          4.40          4.31         4.93 o                         
  -7  15   5         18.11         18.39         5.50 o                         
  -6  15   5          6.14          3.37         4.60 o                         
  -5  15   5         21.55         36.22         6.36 o                         
  -4  15   5         95.93         94.98         5.85 o                         
  -3  15   5         40.33         39.80         4.46 o                         
  -2  15   5         41.65         41.90         4.32 o                         
  -1  15   5          3.46          3.87         2.78 o                         
   0  15   5        140.10        122.53        11.43 o                         
   1  15   5          2.28          4.55         4.70 o                         
   2  15   5         11.52          9.07         6.07 o                         
   3  15   5          0.41         -0.67         5.71 o                         
   4  15   5        105.43        109.41        13.92 o                         
   5  15   5          0.01         11.23         8.43 o                         
   6  15   5         74.94         59.02        13.02 o                         
   7  15   5         17.45         12.94        10.54 o                         
   8  15   5         31.06         53.55        10.13 o                         
   9  15   5         36.41         42.60        10.29 o                         
 -10  16   5         12.97         14.26         6.76 o                         
  -9  16   5         11.02         10.14         6.00 o                         
  -8  16   5          0.06          1.08         5.40 o                         
  -7  16   5         11.93          6.20         5.08 o                         
  -6  16   5          1.89         -0.38         4.54 o                         
  -5  16   5         84.21         94.54        14.16 o                         
  -4  16   5         19.93         19.10         4.82 o                         
  -3  16   5          0.72         -3.37         3.37 o                         
  -2  16   5          2.07         -3.82         3.82 o                         
  -1  16   5         51.16         59.23         3.41 o                         
   0  16   5         10.22          9.69         5.22 o                         
   1  16   5         18.04         23.34        10.36 o                         
   2  16   5        186.30        211.19        13.53 o                         
   3  16   5          2.05          5.45         8.59 o                         
   4  16   5         31.37         29.22        10.54 o                         
   5  16   5          3.20         -4.23         8.38 o                         
   6  16   5          1.47         -5.21         9.16 o                         
   7  16   5         86.42         76.52        15.10 o                         
   8  16   5          1.10         13.86         8.13 o                         
  -9  17   5          2.70          9.88         6.51 o                         
  -8  17   5          1.27         -3.72         5.51 o                         
  -7  17   5          4.94         10.94         5.34 o                         
  -6  17   5          0.03         -9.00         9.00 o                         
  -5  17   5          3.11         -4.52         4.52 o                         
  -4  17   5         19.15          6.21         4.74 o                         
  -3  17   5         47.24         65.93         6.19 o                         
  -2  17   5         18.36         15.10         5.55 o                         
  -1  17   5          5.48          9.31         3.20 o                         
   0  17   5          2.77          5.23         5.24 o                         
   1  17   5         55.69         35.94        10.50 o                         
   2  17   5          8.50         22.67        10.26 o                         
   3  17   5         62.19         68.91        12.90 o                         
   4  17   5         29.41         52.30        12.13 o                         
   5  17   5         33.83         20.15        11.44 o                         
   6  17   5         11.54          1.99        10.30 o                         
   7  17   5          4.57          3.13        10.50 o                         
  -8  18   5          1.20         -4.68         5.41 o                         
  -7  18   5         24.21         28.26         6.68 o                         
  -6  18   5         10.71         14.65         5.87 o                         
  -5  18   5         14.13         21.28         6.05 o                         
  -4  18   5          0.22          3.91         4.69 o                         
  -3  18   5          0.26         -3.34         4.29 o                         
  -2  18   5         32.11         41.40         4.40 o                         
  -1  18   5         55.84         61.62         7.59 o                         
   0  18   5          0.97          6.47         6.24 o                         
   1  18   5         86.82        101.80        14.53 o                         
   2  18   5          2.81         -5.21         8.47 o                         
   3  18   5          0.10         -8.26         8.26 o                         
   4  18   5          9.87          1.59        10.18 o                         
   5  18   5          0.08         -9.57         9.61 o                         
   6  18   5         34.15         39.28        13.35 o                         
  -6  19   5         10.33          6.11         9.36 o                         
  -5  19   5          0.00         -0.07         5.28 o                         
  -4  19   5          5.20          1.55         5.09 o                         
  -3  19   5          6.55          2.84         8.10 o                         
  -2  19   5          6.98          8.49         7.37 o                         
  -1  19   5          1.92         -4.27         7.61 o                         
   0  19   5          7.45          2.15         6.48 o                         
   1  19   5          0.50          8.38         9.73 o                         
   2  19   5          7.91         13.31        10.26 o                         
   3  19   5         19.79         27.96        11.68 o                         
   4  19   5         17.51         31.91        11.72 o                         
  -2  20   5          0.11          0.73         3.99 o                         
  -1  20   5          0.71          0.33         8.79 o                         
   0  20   5          4.73          1.08        11.38 o                         
 -16   0   6        104.06        102.57        17.54 o                         
 -14   0   6        118.43        118.82        11.53 o                         
 -12   0   6        330.98        283.43        10.25 o                         
 -10   0   6         11.59          2.07         2.90 o                         
  -8   0   6         73.38         52.17         5.38 o                         
  -6   0   6         27.83         57.63         3.68 o                         
  -4   0   6        134.32        151.86         4.03 o                         
  -2   0   6       1223.58       1118.11        14.41 o                         
   0   0   6      12668.52      14075.84       192.76 o                         
   2   0   6        735.12        930.75        15.16 o                         
   4   0   6       1492.80       1615.17        24.97 o                         
   6   0   6         78.91        138.76         5.96 o                         
   8   0   6       1856.70       1792.88        40.81 o                         
  10   0   6        627.20        625.64        19.04 o                         
  12   0   6         12.84         11.98         6.04 o                         
  14   0   6        114.94        138.75        16.40 o                         
 -16   1   6         55.32         69.26        14.16 o                         
 -15   1   6         15.18         20.97         9.30 o                         
 -14   1   6          1.50          2.87         4.26 o                         
 -13   1   6         78.37         76.78         4.52 o                         
 -12   1   6        269.88        276.46         7.25 o                         
 -11   1   6        685.79        680.22         9.73 o                         
 -10   1   6        330.83        304.85         6.05 o                         
  -9   1   6        625.85        597.87         8.69 o                         
  -8   1   6        360.00        419.46         6.96 o                         
  -7   1   6          2.70          2.05         1.41 o                         
  -6   1   6          6.18         21.86         2.13 o                         
  -5   1   6        731.77        640.60         8.92 o                         
  -4   1   6          1.51          1.20         0.98 o                         
  -3   1   6         75.98         40.38         1.50 o                         
  -2   1   6       8414.08       8965.08        78.49 o                         
  -1   1   6        198.94        206.36         3.46 o                         
   0   1   6        543.22        578.91         7.85 o                         
   1   1   6         79.22         65.58         2.62 o                         
   2   1   6          0.82          2.40         0.87 o                         
   3   1   6        770.36        885.34         9.31 o                         
   4   1   6        573.25        554.28         6.94 o                         
   5   1   6        614.09        636.47         8.45 o                         
   6   1   6       1280.81       1216.37        15.68 o                         
   7   1   6        260.97        285.51         5.44 o                         
   8   1   6         15.21         14.85         2.60 o                         
   9   1   6        356.83        342.13         9.88 o                         
  10   1   6        176.39        173.52         6.76 o                         
  11   1   6        144.36        116.28         6.83 o                         
  12   1   6        102.71        109.48         7.11 o                         
  13   1   6         95.13        108.85         7.64 o                         
  14   1   6          7.80         14.76         7.19 o                         
 -16   2   6         23.28         65.16        21.47 o                         
 -15   2   6         65.41         77.07         8.86 o                         
 -14   2   6         42.71         50.88         6.28 o                         
 -13   2   6        270.95        271.11         8.75 o                         
 -12   2   6         50.04         50.74         3.89 o                         
 -11   2   6          1.92          2.85         2.75 o                         
 -10   2   6          4.76         -1.18         1.94 o                         
  -9   2   6          0.97          1.06         1.72 o                         
  -8   2   6        263.90        266.24         5.08 o                         
  -7   2   6          3.78          1.08         1.40 o                         
  -6   2   6       1221.12       1304.65        15.11 o                         
  -5   2   6        809.06        733.91         9.29 o                         
  -4   2   6       1233.76       1393.28        14.62 o                         
  -3   2   6       2081.33       2240.78        23.43 o                         
  -2   2   6       1410.33       1303.95        14.27 o                         
  -1   2   6        218.96        282.98         4.06 o                         
   0   2   6       5387.78       5982.42        52.86 o                         
   1   2   6       2427.64       2672.89        24.47 o                         
   2   2   6       1051.50       1129.60        12.09 o                         
   3   2   6       1257.07       1111.44        11.26 o                         
   4   2   6         10.31          9.11         1.21 o                         
   5   2   6         85.37         81.31         2.33 o                         
   6   2   6         24.58         20.44         1.85 o                         
   7   2   6         27.99         27.09         2.31 o                         
   8   2   6        124.30        105.92         4.42 o                         
   9   2   6        163.83        160.26         6.14 o                         
  10   2   6         66.52         65.84         4.92 o                         
  11   2   6          8.73          8.61         3.74 o                         
  12   2   6         27.64         31.92         5.13 o                         
  13   2   6          7.87         11.30         4.81 o                         
  14   2   6          5.88         10.57         6.18 o                         
 -16   3   6          6.24          3.99         7.61 o                         
 -15   3   6         38.93         36.39         7.49 o                         
 -14   3   6         10.80         14.30         5.26 o                         
 -13   3   6          4.94          6.68         4.02 o                         
 -12   3   6        172.54        175.41         5.86 o                         
 -11   3   6         79.26         82.31         4.16 o                         
 -10   3   6          0.45         -2.03         2.03 o                         
  -9   3   6         53.35         43.88         2.55 o                         
  -8   3   6         10.55         13.36         2.38 o                         
  -7   3   6       1262.53       1268.51        14.44 o                         
  -6   3   6          2.61          3.54         1.29 o                         
  -5   3   6        631.99        717.77         9.16 o                         
  -4   3   6        916.44        913.97        10.30 o                         
  -3   3   6          0.39         -1.20         1.20 o                         
  -2   3   6        222.69        253.13         4.46 o                         
  -1   3   6       5920.76       6021.97        50.79 o                         
   0   3   6       3461.65       3795.69        34.16 o                         
   1   3   6       3046.40       3183.40        28.96 o                         
   2   3   6        344.47        415.74         4.98 o                         
   3   3   6         45.26         47.51         1.63 o                         
   4   3   6        481.99        584.17         9.07 o                         
   5   3   6        407.71        380.30         5.14 o                         
   6   3   6         82.78         73.01         2.48 o                         
   7   3   6        683.83        671.89        13.61 o                         
   8   3   6         85.01         85.11         3.57 o                         
   9   3   6         50.28         49.87         3.83 o                         
  10   3   6          6.55          4.55         3.27 o                         
  11   3   6         18.60         17.97         4.08 o                         
  12   3   6         11.26          6.99         4.21 o                         
  13   3   6          2.52         -0.68         4.52 o                         
  14   3   6          1.41          4.23         5.94 o                         
 -16   4   6         41.28         53.01        10.07 o                         
 -15   4   6         26.53         23.73         6.06 o                         
 -14   4   6          0.02         -4.03         4.03 o                         
 -13   4   6          0.07         -3.68         3.68 o                         
 -12   4   6         45.62         54.48         4.45 o                         
 -11   4   6         44.18         36.18         3.29 o                         
 -10   4   6        218.84        236.38         6.03 o                         
  -9   4   6         86.20         92.98         3.56 o                         
  -8   4   6        369.86        381.19         6.71 o                         
  -7   4   6        523.50        530.73         7.40 o                         
  -6   4   6         49.62         61.14         2.49 o                         
  -5   4   6         57.68        105.73         2.82 o                         
  -4   4   6         30.93         41.89         1.85 o                         
  -3   4   6          0.27          9.94         2.03 o                         
  -2   4   6       4631.65       5006.10        47.20 o                         
  -1   4   6       3089.47       3557.21        35.97 o                         
   0   4   6        482.71        550.37         6.50 o                         
   1   4   6       2195.64       2481.30        27.59 o                         
   2   4   6        421.72        441.00         8.06 o                         
   3   4   6        239.63        231.35         5.40 o                         
   4   4   6        732.88        754.64        10.90 o                         
   5   4   6          3.84          7.34         1.26 o                         
   6   4   6          2.12          7.54         1.58 o                         
   7   4   6        160.71        142.88         5.66 o                         
   8   4   6         12.24         13.65         2.24 o                         
   9   4   6        384.75        367.77        10.78 o                         
  10   4   6          7.75          7.05         3.43 o                         
  11   4   6          3.80          1.29         6.07 o                         
  12   4   6          3.38          0.90         4.85 o                         
  13   4   6         14.08         14.74         4.74 o                         
  14   4   6          2.16          1.15         5.24 o                         
 -16   5   6         12.61          9.93         7.01 o                         
 -15   5   6          0.01         -4.96         4.96 o                         
 -14   5   6         15.24          4.68         4.46 o                         
 -13   5   6        125.76        130.31         6.69 o                         
 -12   5   6        139.95        155.26         6.79 o                         
 -11   5   6        104.71         97.51         4.64 o                         
 -10   5   6        639.14        646.37        10.54 o                         
  -9   5   6        558.41        557.34         8.38 o                         
  -8   5   6        720.21        691.36         9.94 o                         
  -7   5   6        202.78        218.78         4.35 o                         
  -6   5   6        347.26        303.25         5.14 o                         
  -5   5   6       1316.89       1420.08        15.48 o                         
  -4   5   6        244.27        329.64         5.07 o                         
  -3   5   6       5443.46       5631.88        56.32 o                         
  -2   5   6       1091.69       1297.60        13.74 o                         
  -1   5   6       4470.19       5220.79        52.08 o                         
   0   5   6          0.26         -0.91         1.58 o                         
   1   5   6       1505.36       1585.18        25.01 o                         
   2   5   6         73.39         66.19         3.45 o                         
   3   5   6        549.27        578.85        10.07 o                         
   4   5   6         62.10         87.38         3.13 o                         
   5   5   6       2132.03       2123.34        26.68 o                         
   6   5   6        867.80        900.11        11.59 o                         
   7   5   6        932.98        910.33        13.13 o                         
   8   5   6          0.02          0.28         1.82 o                         
   9   5   6         72.73         71.16         4.36 o                         
  10   5   6         39.75         36.03         4.19 o                         
  11   5   6         20.63         26.06         4.31 o                         
  12   5   6         28.13         25.71         4.91 o                         
  13   5   6         28.60         29.87         5.70 o                         
  14   5   6          0.08         -3.52         5.91 o                         
 -16   6   6         28.38         48.23        17.33 o                         
 -15   6   6         41.83         29.88         6.44 o                         
 -14   6   6         31.43         45.03         5.85 o                         
 -13   6   6          1.70          4.76         3.96 o                         
 -12   6   6         15.41          6.57         3.87 o                         
 -11   6   6         64.90         74.15         5.18 o                         
 -10   6   6        688.96        667.30        12.04 o                         
  -9   6   6        936.26        944.41        12.14 o                         
  -8   6   6       1607.53       1542.22        18.50 o                         
  -7   6   6        239.81        256.65         4.73 o                         
  -6   6   6          0.90         -1.39         1.39 o                         
  -5   6   6          0.00          0.08         1.41 o                         
  -4   6   6          2.40          5.63         1.39 o                         
  -3   6   6        464.83        487.94         6.49 o                         
  -2   6   6        487.61        448.24         5.98 o                         
  -1   6   6        669.87        715.61         9.30 o                         
   0   6   6          0.05          0.58         1.36 o                         
   1   6   6        925.19        851.17        15.28 o                         
   2   6   6        136.54        133.22         6.37 o                         
   3   6   6         38.10         45.54         3.48 o                         
   4   6   6        153.45        142.92         5.30 o                         
   5   6   6        635.15        746.57        13.87 o                         
   6   6   6        317.08        294.59         8.18 o                         
   7   6   6          6.82          2.93         3.99 o                         
   8   6   6         90.95        103.63         3.64 o                         
   9   6   6         68.13         69.82         4.01 o                         
  10   6   6        112.82        120.21         5.95 o                         
  11   6   6          0.20         -2.73         3.29 o                         
  12   6   6          0.19         -2.40         3.49 o                         
  13   6   6          5.90          0.92         5.26 o                         
 -15   7   6          9.80         11.99         6.10 o                         
 -14   7   6          2.14         -3.29         6.12 o                         
 -13   7   6         64.22         70.75         5.77 o                         
 -12   7   6         41.62         34.90         4.51 o                         
 -11   7   6        129.61        131.77         6.15 o                         
 -10   7   6         61.57         50.08         4.72 o                         
  -9   7   6         80.03         93.53         6.31 o                         
  -8   7   6         50.16         48.80         3.08 o                         
  -7   7   6        296.46        253.29         4.93 o                         
  -6   7   6         30.56         27.39         2.11 o                         
  -5   7   6       1991.33       2065.08        23.17 o                         
  -4   7   6        157.32        152.11         4.13 o                         
  -3   7   6        313.91        325.17         5.22 o                         
  -2   7   6        139.92        141.06         3.52 o                         
  -1   7   6         41.15         50.91         1.97 o                         
   0   7   6        627.32        734.61        13.90 o                         
   1   7   6       1933.74       1974.27        30.91 o                         
   2   7   6       1518.51       1630.20        26.39 o                         
   3   7   6       1943.99       1877.69        35.00 o                         
   4   7   6        116.36        108.89         3.87 o                         
   5   7   6        114.60        111.43         4.32 o                         
   6   7   6        106.58        125.67         5.38 o                         
   7   7   6         82.84         84.21         5.41 o                         
   8   7   6        212.34        189.59         7.87 o                         
   9   7   6         11.82         20.17         5.53 o                         
  10   7   6         37.60         38.64         7.58 o                         
  11   7   6         56.05         55.90         4.36 o                         
  12   7   6         91.92         96.36         6.37 o                         
  13   7   6          8.20          9.94         4.13 o                         
 -15   8   6         65.85         92.81         8.38 o                         
 -14   8   6          1.48          0.74         4.95 o                         
 -13   8   6         72.45         94.72         6.19 o                         
 -12   8   6          0.75         -3.00         3.48 o                         
 -11   8   6         21.68         20.37         4.01 o                         
 -10   8   6         81.32         59.33         4.77 o                         
  -9   8   6        257.51        239.50         7.56 o                         
  -8   8   6        137.57        155.10         4.61 o                         
  -7   8   6        138.54        156.21         4.83 o                         
  -6   8   6          4.10          3.13         2.11 o                         
  -5   8   6        487.91        456.84         7.92 o                         
  -4   8   6        427.21        432.86         6.99 o                         
  -3   8   6       2045.70       2044.66        21.31 o                         
  -2   8   6        112.67        103.95         2.87 o                         
  -1   8   6       1438.51       1410.74        14.82 o                         
   0   8   6         53.15         47.21         2.41 o                         
   1   8   6        201.82        212.94         6.00 o                         
   2   8   6         33.62         40.63         3.62 o                         
   3   8   6         38.72         48.68         4.38 o                         
   4   8   6         85.79         78.21         4.35 o                         
   5   8   6        584.44        519.80        10.12 o                         
   6   8   6         61.77         67.75         4.85 o                         
   7   8   6          3.45         -3.15         3.15 o                         
   8   8   6        114.39        103.71         6.22 o                         
   9   8   6         93.68        109.07         8.02 o                         
  10   8   6         15.49         20.34        14.63 o                         
  11   8   6          2.00         -1.87         9.97 o                         
  12   8   6          0.49         -4.97        10.66 o                         
  13   8   6          0.58         15.96        12.94 o                         
 -15   9   6         12.20          5.48         6.70 o                         
 -14   9   6         19.70         23.23         6.66 o                         
 -13   9   6          1.41          3.10         4.46 o                         
 -12   9   6          0.01         -0.27         3.63 o                         
 -11   9   6         38.56         33.13         4.42 o                         
 -10   9   6         33.91         27.39         4.05 o                         
  -9   9   6        154.66        129.10         5.79 o                         
  -8   9   6         75.05         68.19         4.75 o                         
  -7   9   6        615.82        569.80         9.78 o                         
  -6   9   6          7.95          7.17         2.29 o                         
  -5   9   6         48.58         38.59         2.53 o                         
  -4   9   6       1148.21       1128.13        13.33 o                         
  -3   9   6        513.79        467.04        12.23 o                         
  -2   9   6         81.17         77.10         2.69 o                         
  -1   9   6       2913.96       2895.53        27.33 o                         
   0   9   6       1367.75       1309.29        19.84 o                         
   1   9   6       1392.42       1402.95        20.91 o                         
   2   9   6        310.83        292.93         8.27 o                         
   3   9   6       1108.02        968.36        18.11 o                         
   4   9   6         14.37         21.73         2.62 o                         
   5   9   6         66.52         55.54         5.33 o                         
   6   9   6         24.32         18.71         3.71 o                         
   7   9   6          2.17          2.55         5.26 o                         
   8   9   6          4.31         -4.11         4.11 o                         
   9   9   6         22.67         20.44         5.73 o                         
  10   9   6          0.19         -6.03         6.25 o                         
  11   9   6          1.61         -6.88        10.01 o                         
  12   9   6          0.40         -2.36        10.95 o                         
 -14  10   6          7.83          7.32         5.96 o                         
 -13  10   6         22.37         17.70         5.68 o                         
 -12  10   6          0.01         -3.89         3.89 o                         
 -11  10   6          7.53          8.70         4.11 o                         
 -10  10   6        245.46        238.80         8.62 o                         
  -9  10   6         14.09         13.32         4.74 o                         
  -8  10   6          9.40          0.92         3.57 o                         
  -7  10   6         39.65         38.57         3.34 o                         
  -6  10   6        328.45        324.16         7.09 o                         
  -5  10   6        104.03        102.32         4.02 o                         
  -4  10   6        862.60        849.05        11.55 o                         
  -3  10   6        537.53        516.13         8.06 o                         
  -2  10   6       1007.28        926.15        11.24 o                         
  -1  10   6        617.79        639.56         8.65 o                         
   0  10   6         53.21         50.55         4.10 o                         
   1  10   6        140.62        141.51         5.77 o                         
   2  10   6         13.60         17.34         3.82 o                         
   3  10   6        437.09        456.10        11.17 o                         
   4  10   6        438.60        395.05        10.32 o                         
   5  10   6        496.97        493.48        15.08 o                         
   6  10   6          4.43         -0.20         4.36 o                         
   7  10   6          1.38         -1.79         4.42 o                         
   8  10   6          6.65          4.93         4.86 o                         
   9  10   6          6.08          7.68         6.39 o                         
  10  10   6          0.80          2.35         6.94 o                         
  11  10   6          0.03         -0.71        11.38 o                         
  12  10   6         34.04         39.89        15.63 o                         
 -14  11   6         11.60         25.11         7.03 o                         
 -13  11   6         35.02         41.28         7.55 o                         
 -12  11   6         11.05         15.81         6.21 o                         
 -11  11   6          1.21          4.08         4.12 o                         
 -10  11   6          7.64          1.03         5.78 o                         
  -9  11   6         14.03          7.46         4.38 o                         
  -8  11   6         94.88         93.59         6.24 o                         
  -7  11   6          2.14          7.89         2.78 o                         
  -6  11   6        117.92        119.54         5.29 o                         
  -5  11   6          9.73         13.93         2.90 o                         
  -4  11   6        224.80        224.53         6.34 o                         
  -3  11   6        140.45        133.38         4.37 o                         
  -2  11   6        137.45        126.83         3.89 o                         
  -1  11   6        587.92        597.02         9.11 o                         
   0  11   6        337.37        310.04        10.14 o                         
   1  11   6        468.62        475.08        10.39 o                         
   2  11   6         23.53         20.52         3.08 o                         
   3  11   6        357.23        326.08         8.29 o                         
   4  11   6         62.22         47.36         9.47 o                         
   5  11   6        293.12        284.07        11.70 o                         
   6  11   6         83.42         83.93         8.25 o                         
   7  11   6          9.94         10.80         5.35 o                         
   8  11   6         17.27         21.01         8.14 o                         
   9  11   6          0.12         -6.18         6.18 o                         
  10  11   6         34.14         25.61         8.99 o                         
  11  11   6          0.02         -8.14        11.19 o                         
 -13  12   6          8.37          7.19         5.98 o                         
 -12  12   6         30.06         27.78         7.09 o                         
 -11  12   6         22.17         23.47         5.68 o                         
 -10  12   6         62.60         68.55         6.53 o                         
  -9  12   6          1.56          2.48         5.67 o                         
  -8  12   6        118.13        121.95         7.05 o                         
  -7  12   6        107.64         98.06         6.28 o                         
  -6  12   6         10.49          4.74         3.01 o                         
  -5  12   6         87.58         91.19         4.80 o                         
  -4  12   6         41.41         40.09         3.68 o                         
  -3  12   6          9.00         11.67         2.71 o                         
  -2  12   6        235.12        213.56         5.07 o                         
  -1  12   6         11.46          5.62         2.60 o                         
   0  12   6        230.65        201.36         8.81 o                         
   1  12   6        108.29         89.12         6.93 o                         
   2  12   6         53.72         56.11         4.18 o                         
   3  12   6         31.51         35.50         4.30 o                         
   4  12   6         51.28         42.97         7.50 o                         
   5  12   6         11.15         18.40         5.29 o                         
   6  12   6         27.61         38.80         6.36 o                         
   7  12   6         67.01         64.47         9.23 o                         
   8  12   6         54.32         51.89         9.48 o                         
   9  12   6          0.12          0.03         8.34 o                         
  10  12   6         31.40         50.10        10.10 o                         
  11  12   6          1.84          3.66        13.27 o                         
 -13  13   6         40.29         44.79         7.72 o                         
 -12  13   6          1.93         -2.87         5.00 o                         
 -11  13   6         95.71        100.97         7.90 o                         
 -10  13   6         19.12         18.47         5.39 o                         
  -9  13   6         26.93         18.33         5.01 o                         
  -8  13   6          8.44         15.88         5.37 o                         
  -7  13   6         15.23          9.53         4.14 o                         
  -6  13   6         49.58         55.35         5.25 o                         
  -5  13   6         40.40         46.27         4.11 o                         
  -4  13   6        203.46        201.68         6.93 o                         
  -3  13   6         71.87         70.37         4.80 o                         
  -2  13   6         73.35         67.02         3.47 o                         
  -1  13   6         17.66         17.75         2.29 o                         
   0  13   6        280.69        300.42         9.93 o                         
   1  13   6          3.84          6.44         3.65 o                         
   2  13   6         21.02         20.17         4.24 o                         
   3  13   6         59.51         44.95        10.19 o                         
   4  13   6         16.22          2.42         4.50 o                         
   5  13   6        197.11        192.38        18.93 o                         
   6  13   6         18.98         15.90         7.02 o                         
   7  13   6         85.28         66.39         9.63 o                         
   8  13   6         18.70         22.78         8.53 o                         
   9  13   6          8.23         12.38         9.00 o                         
  10  13   6         15.26          7.87         8.89 o                         
 -12  14   6         45.36         55.46        25.89 o                         
 -11  14   6         37.69         48.50         6.62 o                         
 -10  14   6         19.88         22.39         5.63 o                         
  -9  14   6        136.39        136.16         8.17 o                         
  -8  14   6          8.09          5.03         4.25 o                         
  -7  14   6          2.19          5.91         4.19 o                         
  -6  14   6         88.10         97.36         6.51 o                         
  -5  14   6         31.69         36.00         4.68 o                         
  -4  14   6         88.01         92.04         5.92 o                         
  -3  14   6         23.12         18.16         3.74 o                         
  -2  14   6         56.22         61.71         4.13 o                         
  -1  14   6          4.55          1.56         1.62 o                         
   0  14   6         27.16         31.72         5.36 o                         
   1  14   6         19.65         30.47         5.42 o                         
   2  14   6          2.32          0.62         6.78 o                         
   3  14   6         36.44         40.83         6.23 o                         
   4  14   6         61.91         52.58        11.20 o                         
   5  14   6          9.07         18.78         7.36 o                         
   6  14   6         24.64         26.16         7.92 o                         
   7  14   6         20.13         13.69        10.58 o                         
   8  14   6         13.01          7.72         8.17 o                         
   9  14   6         20.00          9.13         8.61 o                         
  10  14   6          2.62          0.98         8.33 o                         
 -11  15   6          0.10          2.11         6.16 o                         
 -10  15   6         20.64         19.69         6.42 o                         
  -9  15   6          5.41          7.68         5.49 o                         
  -8  15   6          0.82          4.89         5.14 o                         
  -7  15   6        179.12        165.19         9.34 o                         
  -6  15   6         15.92         16.92         5.12 o                         
  -5  15   6        150.40        158.62         8.78 o                         
  -4  15   6         22.90         19.01         4.45 o                         
  -3  15   6          0.92         -1.29         5.20 o                         
  -2  15   6          2.83         -0.86         2.77 o                         
  -1  15   6         70.94         74.59         5.29 o                         
   0  15   6         12.09         11.56         5.13 o                         
   1  15   6        145.63        149.65        15.74 o                         
   2  15   6         64.95         60.73         8.42 o                         
   3  15   6         67.19         57.84        11.60 o                         
   4  15   6         25.88         29.92        10.22 o                         
   5  15   6          0.78         -7.37         7.37 o                         
   6  15   6         62.07         50.19        12.41 o                         
   7  15   6         22.24         31.02        12.25 o                         
   8  15   6         21.51         24.01        12.54 o                         
   9  15   6         13.70          8.38        12.45 o                         
 -10  16   6         11.66         12.90         6.57 o                         
  -9  16   6          8.12         13.30         5.95 o                         
  -8  16   6         38.23         44.72         6.72 o                         
  -7  16   6          7.71          6.91         4.90 o                         
  -6  16   6          1.25          2.81         4.72 o                         
  -5  16   6         58.04         46.13         6.18 o                         
  -4  16   6          0.04         -2.55         4.70 o                         
  -3  16   6         24.56         25.19         4.27 o                         
  -2  16   6          1.58         -3.02         3.02 o                         
  -1  16   6         28.02         34.09         5.83 o                         
   0  16   6         30.04         35.93         7.41 o                         
   1  16   6         16.96         19.53         6.82 o                         
   2  16   6         11.35          6.43         8.59 o                         
   3  16   6          1.83          0.41         8.63 o                         
   4  16   6         73.31         72.57        12.86 o                         
   5  16   6          0.41         -0.77         8.95 o                         
   6  16   6          0.05          8.91        10.75 o                         
   7  16   6          0.01         -6.76        10.62 o                         
   8  16   6          0.01         -3.70        10.83 o                         
  -9  17   6         10.43         26.30         7.84 o                         
  -8  17   6          0.34         -5.58         5.58 o                         
  -7  17   6          2.24          0.09         4.81 o                         
  -6  17   6          5.36         -1.01         9.11 o                         
  -5  17   6         16.19          2.36         9.52 o                         
  -4  17   6          0.09         -4.35         4.35 o                         
  -3  17   6         14.81         11.74         4.48 o                         
  -2  17   6         21.42         22.74         6.04 o                         
  -1  17   6          6.79          8.27         5.25 o                         
   0  17   6         18.12         17.86         6.86 o                         
   1  17   6          6.40         -0.90         7.98 o                         
   2  17   6          0.63          7.94         8.67 o                         
   3  17   6          4.62         11.84         9.36 o                         
   4  17   6          5.57          6.31        10.09 o                         
   5  17   6          0.60          6.47         9.57 o                         
   6  17   6          3.90         -8.67         8.67 o                         
   7  17   6          2.11         -1.18         9.89 o                         
  -7  18   6          1.12          1.50         5.29 o                         
  -6  18   6          1.60          3.39         4.98 o                         
  -5  18   6         15.59         22.17         5.66 o                         
  -4  18   6         17.45         21.13         5.41 o                         
  -3  18   6          0.03          3.20         4.79 o                         
  -2  18   6          5.02          2.25         3.67 o                         
  -1  18   6         16.91         16.65        10.36 o                         
   0  18   6          9.72         -3.94         6.22 o                         
   1  18   6          1.53         -4.36         8.10 o                         
   2  18   6          1.81          1.02         9.28 o                         
   3  18   6          0.53          2.28         9.89 o                         
   4  18   6          1.55         -3.05         9.20 o                         
   5  18   6          0.26          1.91        10.75 o                         
  -5  19   6          0.65          4.83         5.53 o                         
  -4  19   6         11.61         18.23         5.22 o                         
  -3  19   6          1.60         -1.99         4.41 o                         
  -2  19   6          4.79         -2.08         8.38 o                         
  -1  19   6          0.68         -1.63         9.36 o                         
   0  19   6          8.38          0.74         6.57 o                         
   1  19   6          7.84          7.89         7.04 o                         
   2  19   6         15.35         11.97        10.50 o                         
   3  19   6          5.13         14.45        11.27 o                         
 -15   0   7         17.65         15.39        10.54 o                         
 -13   0   7        184.81        208.67        12.14 o                         
 -11   0   7        975.24        936.29        22.44 o                         
  -9   0   7        190.96        230.64         7.52 o                         
  -7   0   7        707.73        660.37        13.11 o                         
  -5   0   7        843.06       1121.25        18.64 o                         
  -3   0   7        349.07        425.97         7.73 o                         
  -1   0   7        482.46        509.39         9.45 o                         
   1   0   7       1476.94       1527.44        23.50 o                         
   3   0   7        324.68        334.95         8.92 o                         
   5   0   7        874.17        866.77        17.77 o                         
   7   0   7        113.29        123.23         6.32 o                         
   9   0   7        542.68        583.21        18.28 o                         
  11   0   7        161.36        211.12        16.57 o                         
  13   0   7        216.93        238.04        15.16 o                         
 -16   1   7         72.24         89.31        11.84 o                         
 -15   1   7         27.69         38.53         7.48 o                         
 -14   1   7         74.00         88.25         7.78 o                         
 -13   1   7        100.92        104.02         7.59 o                         
 -12   1   7        155.60        146.48         6.19 o                         
 -11   1   7         84.57         68.65         3.97 o                         
 -10   1   7         12.41         16.88         2.32 o                         
  -9   1   7        510.38        528.62        10.91 o                         
  -8   1   7        274.81        336.30         6.19 o                         
  -7   1   7        205.10        284.90         5.77 o                         
  -6   1   7         49.32         60.66         2.84 o                         
  -5   1   7        430.44        414.61         6.71 o                         
  -4   1   7         51.59         68.90         2.17 o                         
  -3   1   7       3602.02       3562.31        31.77 o                         
  -2   1   7          0.53          1.57         1.04 o                         
  -1   1   7       2011.36       2164.41        20.36 o                         
   0   1   7        626.63        663.86         6.99 o                         
   1   1   7       1482.97       1385.66        13.63 o                         
   2   1   7         57.90         88.20         2.44 o                         
   3   1   7        284.69        309.12         4.43 o                         
   4   1   7          6.40          0.08         1.15 o                         
   5   1   7          3.88          0.76         1.35 o                         
   6   1   7         41.85         41.28         2.58 o                         
   7   1   7        869.39        829.04        12.90 o                         
   8   1   7        596.32        569.30        12.31 o                         
   9   1   7        114.73        106.56         5.27 o                         
  10   1   7         25.99         16.69         7.31 o                         
  11   1   7         37.30         37.70         6.07 o                         
  12   1   7          0.00         -0.35         4.08 o                         
  13   1   7        117.06        144.62         8.66 o                         
  14   1   7          1.87          6.17         6.61 o                         
 -16   2   7         23.76         23.83         9.11 o                         
 -15   2   7         22.12         16.51         8.35 o                         
 -14   2   7          1.39          4.45         4.27 o                         
 -13   2   7          8.26          3.41         3.18 o                         
 -12   2   7        173.09        189.99         6.16 o                         
 -11   2   7         15.03          9.79         2.90 o                         
 -10   2   7        308.90        296.13         6.50 o                         
  -9   2   7          0.54         -1.06         1.77 o                         
  -8   2   7         40.36         27.09         2.43 o                         
  -7   2   7       1078.40       1110.45        14.73 o                         
  -6   2   7        158.21        164.46         4.09 o                         
  -5   2   7        821.65        764.88         9.77 o                         
  -4   2   7        356.45        291.20         4.91 o                         
  -3   2   7        121.59        123.32         2.89 o                         
  -2   2   7       3353.41       3883.53        37.09 o                         
  -1   2   7         65.78         69.15         1.87 o                         
   0   2   7       6079.16       6551.17        62.06 o                         
   1   2   7         16.81         12.49         1.15 o                         
   2   2   7         36.53         48.17         1.66 o                         
   3   2   7       1159.70       1350.79        13.53 o                         
   4   2   7        125.54        128.81         3.05 o                         
   5   2   7         21.67          9.96         1.48 o                         
   6   2   7       1271.95       1352.56        15.85 o                         
   7   2   7        186.78        190.08         5.24 o                         
   8   2   7          6.97          9.10         4.50 o                         
   9   2   7         68.76         61.66         4.33 o                         
  10   2   7         77.68         66.03         5.61 o                         
  11   2   7         38.19         34.88         5.55 o                         
  12   2   7        104.90        101.42         7.11 o                         
  13   2   7          2.58          4.12         4.87 o                         
  14   2   7         13.68         15.60         7.28 o                         
 -16   3   7          4.86         19.25         8.56 o                         
 -15   3   7          6.99         -1.99         5.23 o                         
 -14   3   7         16.20         16.11         4.77 o                         
 -13   3   7          2.95         -0.75         3.73 o                         
 -12   3   7          0.47         -2.62         2.62 o                         
 -11   3   7         94.15         89.36         4.31 o                         
 -10   3   7        522.39        520.79         8.86 o                         
  -9   3   7         38.26         30.58         2.63 o                         
  -8   3   7        226.76        250.03         5.05 o                         
  -7   3   7       1035.47        938.42        12.00 o                         
  -6   3   7        165.87        173.54         4.05 o                         
  -5   3   7        953.65        972.51        11.86 o                         
  -4   3   7       1692.60       1778.59        18.39 o                         
  -3   3   7       2475.50       2553.36        30.75 o                         
  -2   3   7        120.28        137.74         3.45 o                         
  -1   3   7       5944.01       6938.62        61.36 o                         
   0   3   7       4625.97       4845.01        43.37 o                         
   1   3   7        928.82       1157.16        11.06 o                         
   2   3   7       1700.96       1917.67        18.29 o                         
   3   3   7        197.86        201.60         3.44 o                         
   4   3   7        107.93         98.85         2.57 o                         
   5   3   7         11.00          7.36         1.39 o                         
   6   3   7         53.63         53.54         2.68 o                         
   7   3   7         16.79         13.71         2.23 o                         
   8   3   7         53.79         50.59         3.58 o                         
   9   3   7         23.19         19.37         4.11 o                         
  10   3   7         58.03         62.46         5.44 o                         
  11   3   7         12.32          9.30         3.88 o                         
  12   3   7         12.12         12.55         4.50 o                         
  13   3   7          0.03         -4.79         4.79 o                         
  14   3   7         21.67         29.64         7.76 o                         
 -16   4   7          6.90         14.46         7.48 o                         
 -15   4   7          0.85          2.17         5.31 o                         
 -14   4   7         15.05         16.41         4.84 o                         
 -13   4   7          1.51          1.02         4.18 o                         
 -12   4   7        479.75        468.04        10.05 o                         
 -11   4   7         78.90         77.76         4.97 o                         
 -10   4   7        110.55         90.77         3.80 o                         
  -9   4   7        414.75        408.83         7.42 o                         
  -8   4   7        783.65        738.66        10.57 o                         
  -7   4   7       1354.13       1283.00        14.70 o                         
  -6   4   7          2.83          1.55         1.50 o                         
  -5   4   7       2555.61       2498.99        26.61 o                         
  -4   4   7       1078.15       1109.24        12.35 o                         
  -3   4   7       3196.13       3271.55        36.05 o                         
  -2   4   7        753.07        866.82        11.97 o                         
  -1   4   7       5275.37       5699.37        56.74 o                         
   0   4   7         11.93          1.76         0.96 o                         
   1   4   7       1422.07       1553.76        18.35 o                         
   2   4   7         18.55         11.22         2.24 o                         
   3   4   7        502.73        548.17         9.82 o                         
   4   4   7       2215.10       2072.86        28.63 o                         
   5   4   7          3.60          4.79         1.33 o                         
   6   4   7       2016.89       1960.24        22.94 o                         
   7   4   7        118.19        116.72         4.05 o                         
   8   4   7        124.98        138.41         4.53 o                         
   9   4   7        265.88        257.14         9.61 o                         
  10   4   7         59.12         47.14         4.64 o                         
  11   4   7          3.10          1.25         3.51 o                         
  12   4   7         68.84         78.95         6.31 o                         
  13   4   7         10.61         10.07         8.29 o                         
 -16   5   7         17.26         10.82         8.22 o                         
 -15   5   7         68.44         85.56         8.13 o                         
 -14   5   7          1.14         -4.28         4.28 o                         
 -13   5   7          6.27         14.81         4.69 o                         
 -12   5   7         91.28         96.41         5.85 o                         
 -11   5   7        224.44        230.44         7.99 o                         
 -10   5   7        102.94        105.24         4.71 o                         
  -9   5   7        495.35        445.82         7.83 o                         
  -8   5   7         46.32         47.27         2.49 o                         
  -7   5   7          7.12          7.18         1.72 o                         
  -6   5   7        610.04        641.22         8.13 o                         
  -5   5   7        457.00        485.88         7.79 o                         
  -4   5   7       2001.15       2116.78        21.60 o                         
  -3   5   7         28.39         21.93         1.82 o                         
  -2   5   7        650.96        620.94         7.70 o                         
  -1   5   7          9.26         11.58         1.13 o                         
   0   5   7         59.92         72.80         2.77 o                         
   1   5   7       2552.08       2475.10        33.37 o                         
   2   5   7          6.60          3.63         1.75 o                         
   3   5   7        348.50        320.83         7.38 o                         
   4   5   7        629.88        590.06        10.68 o                         
   5   5   7       2043.19       2042.96        26.10 o                         
   6   5   7        932.36        947.52        15.55 o                         
   7   5   7        503.41        496.77         8.33 o                         
   8   5   7        295.69        318.56         7.34 o                         
   9   5   7        194.68        191.73         7.08 o                         
  10   5   7         20.62         20.68         3.66 o                         
  11   5   7          0.43         -3.20         3.20 o                         
  12   5   7          0.19         -3.80         3.80 o                         
  13   5   7          0.60         -7.31         7.31 o                         
 -16   6   7         14.80          7.30         6.24 o                         
 -15   6   7          9.23          8.00         7.70 o                         
 -14   6   7          8.08         10.17         4.79 o                         
 -13   6   7        135.01        134.32         7.56 o                         
 -12   6   7          1.15         -0.69         4.01 o                         
 -11   6   7        460.00        488.41        12.46 o                         
 -10   6   7         41.85         34.75         3.55 o                         
  -9   6   7        139.76        167.87         4.90 o                         
  -8   6   7         47.25         37.95         2.45 o                         
  -7   6   7        136.54        141.33         4.01 o                         
  -6   6   7        159.91        170.00         4.01 o                         
  -5   6   7        156.11        147.16         3.58 o                         
  -4   6   7         72.26         74.77         3.25 o                         
  -3   6   7       2566.87       2651.02        26.39 o                         
  -2   6   7         13.48         14.72         1.42 o                         
  -1   6   7        952.06        879.48        10.28 o                         
   0   6   7         79.53         88.49         7.76 o                         
   1   6   7         92.02        112.82         5.69 o                         
   2   6   7        257.43        261.67         8.48 o                         
   3   6   7       1290.96       1319.95        22.37 o                         
   4   6   7         29.90         38.07         2.77 o                         
   5   6   7       1765.50       1673.91        26.64 o                         
   6   6   7         29.05         22.10         3.48 o                         
   7   6   7       1234.61       1203.07        26.54 o                         
   8   6   7         63.51         74.20         9.29 o                         
   9   6   7         16.43         19.94         2.76 o                         
  10   6   7          5.33          6.07         2.89 o                         
  11   6   7          8.06          4.31         3.22 o                         
  12   6   7         22.64         28.82         4.85 o                         
  13   6   7          3.12          0.84         4.25 o                         
 -15   7   7         30.00         34.98         6.71 o                         
 -14   7   7          3.83          1.66         4.61 o                         
 -13   7   7         59.73         68.91         6.13 o                         
 -12   7   7         20.74         14.84         4.53 o                         
 -11   7   7         36.15         39.30         4.88 o                         
 -10   7   7        834.73        790.50        19.03 o                         
  -9   7   7        195.34        195.33         8.15 o                         
  -8   7   7        965.41        891.61        11.34 o                         
  -7   7   7         64.15         53.97         2.83 o                         
  -6   7   7        184.71        185.88         4.63 o                         
  -5   7   7       1092.33       1118.76        15.92 o                         
  -4   7   7         83.32         88.35         3.15 o                         
  -3   7   7       3114.13       3219.94        33.66 o                         
  -2   7   7       2085.98       2175.22        27.83 o                         
  -1   7   7         23.05         46.54         2.22 o                         
   0   7   7         10.43          4.95         2.41 o                         
   1   7   7       1223.92       1237.07        21.31 o                         
   2   7   7        241.44        232.00         7.20 o                         
   3   7   7         39.48         44.28         3.66 o                         
   4   7   7         43.73         54.60         3.58 o                         
   5   7   7          0.00         -2.42         2.42 o                         
   6   7   7        309.83        281.25        10.90 o                         
   7   7   7         34.70         34.96         4.55 o                         
   8   7   7        271.48        266.92         9.44 o                         
   9   7   7        152.68        151.67         7.52 o                         
  10   7   7         21.58         19.76         7.16 o                         
  11   7   7          6.34          7.12         9.52 o                         
  12   7   7         13.82         10.66        12.09 o                         
  13   7   7          3.45         -7.04        11.27 o                         
 -15   8   7         16.21         21.53         7.46 o                         
 -14   8   7          3.89         11.68         5.43 o                         
 -13   8   7          5.61          8.41         4.51 o                         
 -12   8   7          2.43          0.76         4.00 o                         
 -11   8   7         74.98         54.08         5.24 o                         
 -10   8   7         15.63         18.63         4.21 o                         
  -9   8   7        575.19        586.71        11.93 o                         
  -8   8   7        734.25        701.97        11.48 o                         
  -7   8   7        511.62        506.55         9.05 o                         
  -6   8   7        690.48        651.99        10.45 o                         
  -5   8   7        525.53        503.30         8.09 o                         
  -4   8   7        188.54        204.09         5.69 o                         
  -3   8   7        320.02        300.15         6.62 o                         
  -2   8   7        740.09        668.28         8.01 o                         
  -1   8   7         18.22         14.60         1.60 o                         
   0   8   7        825.36        716.55        14.28 o                         
   1   8   7        204.69        192.09         6.73 o                         
   2   8   7         11.08         14.35         2.88 o                         
   3   8   7          2.32         -0.22         2.50 o                         
   4   8   7        350.41        343.06         9.27 o                         
   5   8   7        160.28        140.27         6.16 o                         
   6   8   7         86.30         89.66         5.48 o                         
   7   8   7        181.44        183.04         8.93 o                         
   8   8   7         79.34         72.81         6.32 o                         
   9   8   7         27.86         24.44         6.05 o                         
  10   8   7         16.42         32.77        11.80 o                         
  11   8   7          9.77         -4.72        10.38 o                         
  12   8   7         70.65         59.02        15.63 o                         
 -15   9   7         11.51         11.49         6.84 o                         
 -14   9   7          0.84         -4.95         4.95 o                         
 -13   9   7         22.00         39.14        10.66 o                         
 -12   9   7          5.19         -0.65         5.49 o                         
 -11   9   7          4.57         -0.69         4.32 o                         
 -10   9   7        318.25        323.69        11.27 o                         
  -9   9   7          0.05          3.89         3.63 o                         
  -8   9   7         14.22         14.70         3.20 o                         
  -7   9   7          9.06          4.24         3.32 o                         
  -6   9   7        409.50        389.41         7.72 o                         
  -5   9   7         61.67         50.83         3.25 o                         
  -4   9   7       2141.06       2108.65        25.07 o                         
  -3   9   7         65.69         67.76         3.23 o                         
  -2   9   7       2027.95       2115.24        20.90 o                         
  -1   9   7         16.00         19.86         1.80 o                         
   0   9   7          1.88          0.01         1.82 o                         
   1   9   7        213.89        229.98         5.05 o                         
   2   9   7        304.13        304.32         8.72 o                         
   3   9   7        378.97        391.40        10.74 o                         
   4   9   7       1316.50       1244.89        22.47 o                         
   5   9   7         13.28         16.27         3.44 o                         
   6   9   7         44.89         43.60         5.79 o                         
   7   9   7          2.57          1.81         4.59 o                         
   8   9   7         12.37          8.84         5.16 o                         
   9   9   7          1.37         -4.52         4.52 o                         
  10   9   7          0.56         -8.02         8.02 o                         
  11   9   7         11.68         -3.09        10.09 o                         
  12   9   7         37.14         32.56        14.61 o                         
 -14  10   7          9.62         -0.49         5.53 o                         
 -13  10   7          4.55         10.04         5.44 o                         
 -12  10   7         12.07         14.26         5.25 o                         
 -11  10   7         13.86         19.57         5.04 o                         
 -10  10   7          0.50         -0.59         4.11 o                         
  -9  10   7         73.37         76.12         7.11 o                         
  -8  10   7          1.19          8.92         3.88 o                         
  -7  10   7        614.17        567.91        11.82 o                         
  -6  10   7         29.73         23.98         3.90 o                         
  -5  10   7        494.18        477.89         9.48 o                         
  -4  10   7        161.28        146.25         4.80 o                         
  -3  10   7          2.66          2.57         2.19 o                         
  -2  10   7        252.95        230.64         5.02 o                         
  -1  10   7        486.83        450.18        10.67 o                         
   0  10   7         51.97         42.73         3.81 o                         
   1  10   7        976.77        886.84        14.93 o                         
   2  10   7         18.59         20.50         3.86 o                         
   3  10   7        327.30        326.33         9.47 o                         
   4  10   7         60.45         66.18         5.45 o                         
   5  10   7         58.50         42.16         5.86 o                         
   6  10   7          5.65          6.13         4.75 o                         
   7  10   7         11.87          9.31         5.06 o                         
   8  10   7          9.40          5.60         6.04 o                         
   9  10   7         69.09         60.66         9.39 o                         
  10  10   7         11.16         -7.24        10.46 o                         
  11  10   7         12.34          7.53        11.72 o                         
  12  10   7          0.73         11.60        13.68 o                         
 -14  11   7          0.01         -3.95         5.60 o                         
 -13  11   7         32.71         38.19        11.07 o                         
 -12  11   7         29.87         32.39         6.19 o                         
 -11  11   7        142.65        148.61         8.61 o                         
 -10  11   7         77.60         67.73         6.68 o                         
  -9  11   7        201.77        219.11         9.45 o                         
  -8  11   7        109.69         98.15         6.46 o                         
  -7  11   7         45.57         43.13         3.91 o                         
  -6  11   7        298.59        297.60         8.31 o                         
  -5  11   7        689.88        664.82        11.91 o                         
  -4  11   7          0.02         -0.23         2.34 o                         
  -3  11   7        226.75        217.67         5.47 o                         
  -2  11   7        404.84        382.56         6.70 o                         
  -1  11   7       1482.16       1412.47        24.37 o                         
   0  11   7        132.65        127.98         5.40 o                         
   1  11   7         63.41         49.49         4.74 o                         
   2  11   7        157.16        139.33         6.50 o                         
   3  11   7         29.87         25.28         3.85 o                         
   4  11   7         14.07          9.43         4.63 o                         
   5  11   7         13.86         10.58         4.71 o                         
   6  11   7          0.93          1.96         4.95 o                         
   7  11   7         59.86         60.82         7.26 o                         
   8  11   7         14.02          3.97         6.80 o                         
   9  11   7          0.11         -2.08         6.37 o                         
  10  11   7         66.05         72.45        15.87 o                         
  11  11   7         26.27          9.40        13.47 o                         
 -13  12   7         50.31         48.70         9.01 o                         
 -12  12   7          9.39          7.27         5.44 o                         
 -11  12   7        127.07        133.21         8.47 o                         
 -10  12   7         75.16         90.36         7.21 o                         
  -9  12   7          0.05         -3.94         3.99 o                         
  -8  12   7          0.24          2.03         3.96 o                         
  -7  12   7        188.33        177.64         8.10 o                         
  -6  12   7         19.27         16.12         3.62 o                         
  -5  12   7        306.88        311.96         8.50 o                         
  -4  12   7         58.77         39.92         3.38 o                         
  -3  12   7         35.56         23.79         2.93 o                         
  -2  12   7        338.63        300.05         5.92 o                         
  -1  12   7        164.32        148.16         6.04 o                         
   0  12   7         94.55        102.97         6.11 o                         
   1  12   7         92.52         99.51         6.03 o                         
   2  12   7          2.99         -0.12         3.50 o                         
   3  12   7        149.68        139.09         6.97 o                         
   4  12   7          7.61         12.93         4.81 o                         
   5  12   7         49.49         46.81         6.37 o                         
   6  12   7         67.78         62.42         7.30 o                         
   7  12   7          0.35          1.05         6.36 o                         
   8  12   7          0.00          2.27         6.66 o                         
   9  12   7          0.13         -8.89         8.89 o                         
  10  12   7         10.51          0.77        12.62 o                         
 -12  13   7         10.97         13.00         5.90 o                         
 -11  13   7         26.51         19.27         5.78 o                         
 -10  13   7         38.90         34.07         5.98 o                         
  -9  13   7         50.68         42.58         5.84 o                         
  -8  13   7         36.48         37.91         5.39 o                         
  -7  13   7          1.07         -3.73         3.73 o                         
  -6  13   7         98.80         91.16         8.78 o                         
  -5  13   7        121.48        139.08         5.99 o                         
  -4  13   7         41.71         37.25         4.43 o                         
  -3  13   7         25.98         23.20         4.49 o                         
  -2  13   7         34.37         25.44         2.43 o                         
  -1  13   7         29.64         37.34         5.83 o                         
   0  13   7        274.27        280.64         9.73 o                         
   1  13   7         19.93         21.35         4.35 o                         
   2  13   7         33.52         36.37         4.87 o                         
   3  13   7         25.60         24.23         5.54 o                         
   4  13   7         20.90         11.88         5.18 o                         
   5  13   7          4.22         -4.69         5.59 o                         
   6  13   7         41.34         36.54         8.45 o                         
   7  13   7          2.26         -9.27        14.29 o                         
   8  13   7         56.47         41.42         9.27 o                         
   9  13   7         13.18         15.26         8.90 o                         
  10  13   7          8.38         -0.04        12.21 o                         
 -12  14   7         45.28         58.21         7.42 o                         
 -11  14   7          1.01          4.79         5.45 o                         
 -10  14   7          6.69         14.16         5.24 o                         
  -9  14   7         29.23         25.90         5.60 o                         
  -8  14   7         59.65         70.85         6.38 o                         
  -7  14   7         17.70         24.30         4.76 o                         
  -6  14   7        197.45        220.55         9.19 o                         
  -5  14   7         22.51         14.43         3.74 o                         
  -4  14   7         13.65         15.77         3.48 o                         
  -3  14   7          0.84         -3.72         3.72 o                         
  -2  14   7        284.19        272.95         7.52 o                         
  -1  14   7          0.04         -3.65         3.65 o                         
   0  14   7         21.62         16.09         5.40 o                         
   1  14   7        118.60        137.04         8.39 o                         
   2  14   7          0.39          0.04         4.57 o                         
   3  14   7         62.60         66.86         7.11 o                         
   4  14   7         30.36         32.28         7.69 o                         
   5  14   7          4.03         -4.47         5.96 o                         
   6  14   7        124.07        105.64        11.24 o                         
   7  14   7         19.06         13.76        15.53 o                         
   8  14   7         56.38         65.52        11.03 o                         
   9  14   7          7.13         -7.81         7.81 o                         
 -11  15   7         19.13         22.93         6.80 o                         
 -10  15   7         68.83        109.07         8.10 o                         
  -9  15   7         28.98         35.75         5.90 o                         
  -8  15   7          0.99          1.07         4.41 o                         
  -7  15   7         31.30         45.64         5.81 o                         
  -6  15   7         17.57         14.71         4.53 o                         
  -5  15   7         18.48         26.05         5.74 o                         
  -4  15   7         76.18         86.68         5.72 o                         
  -3  15   7          5.47          6.32         3.37 o                         
  -2  15   7         10.91          8.51         2.77 o                         
  -1  15   7         20.32         19.96         4.69 o                         
   0  15   7          0.21         -6.96         8.33 o                         
   1  15   7        134.65        125.21        10.32 o                         
   2  15   7         22.33         25.08         6.95 o                         
   3  15   7         40.90         34.07         9.97 o                         
   4  15   7         57.41         59.51        12.82 o                         
   5  15   7          0.39         -7.61         7.73 o                         
   6  15   7          1.60         -3.50         9.89 o                         
   7  15   7         23.97         18.56        12.41 o                         
   8  15   7          1.29          0.41        11.15 o                         
 -10  16   7          0.18         -5.27         5.27 o                         
  -9  16   7         24.78         30.05         6.85 o                         
  -8  16   7          0.33          7.89         5.20 o                         
  -7  16   7         94.93        118.23        15.52 o                         
  -6  16   7         47.45         53.93         6.61 o                         
  -5  16   7         40.15         51.14         6.32 o                         
  -4  16   7          6.68          9.72         4.62 o                         
  -3  16   7         29.82         37.75         4.54 o                         
  -2  16   7         16.76         17.37         3.92 o                         
  -1  16   7         76.69         81.17         6.63 o                         
   0  16   7         53.71         38.13         7.99 o                         
   1  16   7          0.39          9.97         8.79 o                         
   2  16   7          3.35          6.88         9.12 o                         
   3  16   7         21.34          9.57         9.81 o                         
   4  16   7          1.53          2.20         9.40 o                         
   5  16   7         13.67          8.22        10.34 o                         
   6  16   7         17.34         -1.51        10.83 o                         
   7  16   7         21.12         23.12        11.80 o                         
  -9  17   7          3.56         -6.02         6.02 o                         
  -8  17   7          4.50         12.08         5.75 o                         
  -7  17   7          0.45          3.13         5.27 o                         
  -6  17   7         10.60         18.57         6.33 o                         
  -5  17   7         53.55         72.81         7.80 o                         
  -4  17   7          0.00         -1.44         4.60 o                         
  -3  17   7         43.05         44.67         5.27 o                         
  -2  17   7         12.90          9.03         7.25 o                         
  -1  17   7         14.99         22.16         7.17 o                         
   0  17   7          4.55         -0.49         6.01 o                         
   1  17   7         64.72         83.85        13.92 o                         
   2  17   7         29.72         34.64        11.36 o                         
   3  17   7          6.56         -1.10         8.18 o                         
   4  17   7         40.14         47.46        13.19 o                         
   5  17   7          0.83         -0.45        10.58 o                         
   6  17   7          5.79          1.99        10.34 o                         
  -7  18   7          2.66         -3.68         5.10 o                         
  -6  18   7         20.15         22.02         7.99 o                         
  -5  18   7          2.91          2.21         4.68 o                         
  -4  18   7          0.43         -4.18         4.18 o                         
  -3  18   7         38.46         54.64         5.33 o                         
  -2  18   7          0.09         -6.47         8.67 o                         
  -1  18   7         80.53         96.61        13.90 o                         
   0  18   7          0.34         -6.01         6.01 o                         
   1  18   7          0.06         11.36         9.85 o                         
   2  18   7          1.99         10.38         9.97 o                         
   3  18   7         17.18         17.71        11.80 o                         
   4  18   7         55.51         57.11        14.25 o                         
  -5  19   7          3.40          4.90         8.29 o                         
  -4  19   7          3.17          2.43         4.67 o                         
  -3  19   7          0.73          0.39         4.72 o                         
  -2  19   7          0.01         -7.45         8.34 o                         
  -1  19   7          0.04         14.29        10.30 o                         
   0  19   7          0.00         -6.46         6.46 o                         
   1  19   7          4.88          1.55         7.84 o                         
   2  19   7          3.90          4.92        10.22 o                         
 -16   0   8         85.24         91.21        16.93 o                         
 -14   0   8         22.22         17.84         5.19 o                         
 -12   0   8         86.99         98.80         6.88 o                         
 -10   0   8        220.42        201.48         7.57 o                         
  -8   0   8        256.15        257.49         7.74 o                         
  -6   0   8        855.39       1011.99        20.65 o                         
  -4   0   8        628.97        668.99        13.10 o                         
  -2   0   8         61.18         66.91         3.25 o                         
   0   0   8       2452.61       2502.82        37.09 o                         
   2   0   8          6.47         17.13         2.52 o                         
   4   0   8        918.89       1072.34        16.28 o                         
   6   0   8       1341.61       1374.73        23.08 o                         
   8   0   8        834.15        825.99        22.99 o                         
  10   0   8        139.55        143.52        13.59 o                         
  12   0   8         30.29         39.94         8.05 o                         
 -16   1   8          1.90         12.21         8.53 o                         
 -15   1   8         24.59         33.91         6.40 o                         
 -14   1   8         13.90         13.09         3.89 o                         
 -13   1   8         20.92         16.54         3.61 o                         
 -12   1   8         15.82          6.08         3.42 o                         
 -11   1   8         45.08         49.39         3.38 o                         
 -10   1   8         16.76         27.93         2.88 o                         
  -9   1   8         71.67         61.60         3.17 o                         
  -8   1   8        306.87        317.92         6.16 o                         
  -7   1   8        136.90        131.95         4.35 o                         
  -6   1   8         58.95         71.60         2.84 o                         
  -5   1   8          0.09         -0.60         1.26 o                         
  -4   1   8        771.61        812.18         9.68 o                         
  -3   1   8        909.88        858.00         9.04 o                         
  -2   1   8       1478.70       1429.67        14.30 o                         
  -1   1   8       1265.52       1344.82        13.55 o                         
   0   1   8         35.62         56.82         1.94 o                         
   1   1   8        105.62        112.16         2.58 o                         
   2   1   8         38.18         57.75         2.78 o                         
   3   1   8        320.48        291.25         4.45 o                         
   4   1   8        296.83        282.76         4.55 o                         
   5   1   8        556.34        547.36         7.48 o                         
   6   1   8       1045.75       1011.00        14.68 o                         
   7   1   8         26.76         21.73         3.13 o                         
   8   1   8          8.94          9.65         3.01 o                         
   9   1   8         99.61         97.52         5.25 o                         
  10   1   8        123.45        128.56         7.25 o                         
  11   1   8          8.96          8.29         6.51 o                         
  12   1   8        126.76        144.48        10.36 o                         
  13   1   8         58.48         67.19         7.76 o                         
 -16   2   8         21.03         25.50         8.95 o                         
 -15   2   8         11.87          4.12         4.75 o                         
 -14   2   8         71.14         73.06         6.02 o                         
 -13   2   8         10.46          8.33         3.29 o                         
 -12   2   8         15.24         15.74         3.33 o                         
 -11   2   8          9.38          5.32         2.77 o                         
 -10   2   8         33.25         39.59         3.13 o                         
  -9   2   8        294.80        279.53         6.44 o                         
  -8   2   8        364.94        356.55         6.58 o                         
  -7   2   8          4.10          1.03         1.50 o                         
  -6   2   8        209.65        260.50         5.37 o                         
  -5   2   8        181.83        170.33         3.92 o                         
  -4   2   8       1577.59       1651.50        17.36 o                         
  -3   2   8       4076.40       4330.31        41.44 o                         
  -2   2   8         39.64         40.78         2.83 o                         
  -1   2   8       1141.21       1161.16        11.42 o                         
   0   2   8       6833.78       7297.95        64.59 o                         
   1   2   8        250.32        204.87         3.47 o                         
   2   2   8        629.21        593.61         7.05 o                         
   3   2   8        183.49        193.23         3.53 o                         
   4   2   8        126.23        124.44         3.11 o                         
   5   2   8          2.27          0.46         1.49 o                         
   6   2   8         22.25         17.25         2.39 o                         
   7   2   8        292.93        330.65         7.62 o                         
   8   2   8         26.86         29.61         3.44 o                         
   9   2   8         79.94         75.94         4.80 o                         
  10   2   8         21.60         22.47         4.55 o                         
  11   2   8         12.30          8.84         4.65 o                         
  12   2   8          7.40          4.37         5.95 o                         
  13   2   8         29.21         28.25         6.33 o                         
 -16   3   8          0.00         -4.30         6.74 o                         
 -15   3   8          0.87         -1.67         4.53 o                         
 -14   3   8          4.75          3.87         4.56 o                         
 -13   3   8        220.88        199.99         7.84 o                         
 -12   3   8          0.88         -2.76         2.76 o                         
 -11   3   8        160.69        145.94         5.62 o                         
 -10   3   8        152.20        150.44         4.80 o                         
  -9   3   8        282.77        294.30         6.35 o                         
  -8   3   8         14.68         17.20         2.54 o                         
  -7   3   8       1568.10       1613.30        18.84 o                         
  -6   3   8         40.91         48.52         2.51 o                         
  -5   3   8       1062.35       1073.85        13.05 o                         
  -4   3   8        213.63        236.18         4.57 o                         
  -3   3   8         93.29        123.57         3.52 o                         
  -2   3   8          2.33          1.50         1.07 o                         
  -1   3   8       1124.19       1164.15        12.61 o                         
   0   3   8         84.47         67.97         2.25 o                         
   1   3   8        154.29        112.66         2.81 o                         
   2   3   8        281.31        318.28         4.51 o                         
   3   3   8         84.16         99.58         2.53 o                         
   4   3   8        354.45        349.72         5.26 o                         
   5   3   8       1272.21       1323.92        15.43 o                         
   6   3   8         66.45         70.91         2.97 o                         
   7   3   8        187.26        176.88         5.08 o                         
   8   3   8         44.61         36.82         5.34 o                         
   9   3   8         43.42         45.88         4.90 o                         
  10   3   8         26.74         22.92         4.50 o                         
  11   3   8         39.90         47.25         5.80 o                         
  12   3   8         13.25          5.12         4.65 o                         
  13   3   8         12.93          7.26         5.36 o                         
 -16   4   8         18.09         13.25         7.51 o                         
 -15   4   8         26.10         28.83         7.05 o                         
 -14   4   8         18.94         19.43         5.08 o                         
 -13   4   8          0.61          7.77         4.01 o                         
 -12   4   8         20.51         17.16         3.51 o                         
 -11   4   8          0.49          0.62         2.87 o                         
 -10   4   8        258.11        241.22         5.97 o                         
  -9   4   8        330.75        327.57         6.74 o                         
  -8   4   8         65.03         52.39         3.92 o                         
  -7   4   8         31.82         32.45         2.50 o                         
  -6   4   8         38.15         45.68         2.37 o                         
  -5   4   8         39.62         42.41         2.24 o                         
  -4   4   8          5.22          5.89         1.46 o                         
  -3   4   8        153.64         93.74         3.56 o                         
  -2   4   8       2709.83       2986.39        29.32 o                         
  -1   4   8         12.03         12.31         1.27 o                         
   0   4   8        200.90        201.73         3.49 o                         
   1   4   8        239.11        238.84         3.88 o                         
   2   4   8        113.20         89.33         3.69 o                         
   3   4   8         99.21         98.02         4.01 o                         
   4   4   8       1380.60       1405.39        20.96 o                         
   5   4   8        115.42        102.32         3.40 o                         
   6   4   8          8.09          0.98         1.75 o                         
   7   4   8        394.71        415.22         7.81 o                         
   8   4   8         28.19         32.86         3.00 o                         
   9   4   8        205.94        205.64         8.59 o                         
  10   4   8          8.37          7.80         3.46 o                         
  11   4   8          0.62         -0.47         3.49 o                         
  12   4   8          4.05          2.31         4.50 o                         
  13   4   8          0.20         -4.52         4.52 o                         
 -16   5   8          2.20          2.74         7.04 o                         
 -15   5   8          0.59          7.27         5.21 o                         
 -14   5   8         20.22         36.93         5.77 o                         
 -13   5   8         97.39         92.55         7.78 o                         
 -12   5   8        253.27        272.25         8.93 o                         
 -11   5   8         50.06         38.80         3.87 o                         
 -10   5   8        100.42         94.56         4.60 o                         
  -9   5   8         28.96         26.07         2.75 o                         
  -8   5   8        717.67        755.98        10.90 o                         
  -7   5   8          9.91          4.49         1.78 o                         
  -6   5   8        365.96        336.31         6.08 o                         
  -5   5   8        215.41        211.04         4.52 o                         
  -4   5   8        429.69        470.75         7.59 o                         
  -3   5   8         68.83         85.93         2.80 o                         
  -2   5   8        501.21        445.94         7.61 o                         
  -1   5   8        722.26        841.16        10.25 o                         
   0   5   8        858.04        871.93        11.32 o                         
   1   5   8        109.15         84.29         3.65 o                         
   2   5   8        449.41        453.56         9.03 o                         
   3   5   8        914.53        922.84        15.08 o                         
   4   5   8        705.58        637.32        22.23 o                         
   5   5   8       1984.16       2063.58        29.29 o                         
   6   5   8        487.99        457.06         9.67 o                         
   7   5   8         74.88         71.27         4.77 o                         
   8   5   8          2.34          4.75         2.27 o                         
   9   5   8         60.18         60.73         4.77 o                         
  10   5   8          0.02         -2.79         2.96 o                         
  11   5   8          8.41          2.19         3.52 o                         
  12   5   8          6.89          5.37         4.37 o                         
  13   5   8          1.52         -5.84         5.84 o                         
 -16   6   8         24.71         32.34         7.63 o                         
 -15   6   8          1.27          5.36         5.15 o                         
 -14   6   8         25.23         20.71         5.44 o                         
 -13   6   8          8.42         11.12         4.70 o                         
 -12   6   8          1.59          3.52         5.83 o                         
 -11   6   8         54.08         56.99         5.30 o                         
 -10   6   8        905.20        883.88        14.15 o                         
  -9   6   8        185.63        165.86         4.97 o                         
  -8   6   8        238.97        267.21         6.67 o                         
  -7   6   8        380.58        324.71         7.45 o                         
  -6   6   8         16.03         19.99         2.14 o                         
  -5   6   8         19.48         17.12         2.03 o                         
  -4   6   8         40.59         34.76         2.78 o                         
  -3   6   8        557.04        638.63         8.83 o                         
  -2   6   8        164.93        149.84         3.42 o                         
  -1   6   8        101.02         78.54         2.73 o                         
   0   6   8        237.94        201.64         7.50 o                         
   1   6   8        500.84        477.24        12.79 o                         
   2   6   8       1475.71       1421.67        24.03 o                         
   3   6   8        616.77        579.93        12.51 o                         
   4   6   8        652.87        648.33        11.97 o                         
   5   6   8          0.47         -0.69         2.42 o                         
   6   6   8         10.47         10.05         3.03 o                         
   7   6   8         11.37         19.57         3.60 o                         
   8   6   8         12.40         12.14         4.69 o                         
   9   6   8         58.59         65.71         6.69 o                         
  10   6   8         29.12         26.15         5.98 o                         
  11   6   8          0.60         -8.87         8.87 o                         
  12   6   8         17.58         15.34        10.54 o                         
 -15   7   8          4.41          1.58         5.78 o                         
 -14   7   8          2.26          0.32         4.73 o                         
 -13   7   8          3.75          4.19         4.48 o                         
 -12   7   8         61.93         73.65         6.05 o                         
 -11   7   8         89.45         75.00         5.73 o                         
 -10   7   8         23.99         33.40         6.35 o                         
  -9   7   8        612.66        591.38        10.96 o                         
  -8   7   8        146.83        127.73         4.30 o                         
  -7   7   8          0.10         -1.78         1.78 o                         
  -6   7   8        865.56        888.17        11.34 o                         
  -5   7   8         60.56         56.45         2.66 o                         
  -4   7   8        299.02        315.32         6.15 o                         
  -3   7   8         14.98         21.43         1.93 o                         
  -2   7   8        451.89        424.28         6.10 o                         
  -1   7   8       1578.91       1572.68        18.62 o                         
   0   7   8        737.32        676.61        13.77 o                         
   1   7   8        174.08        168.57         6.39 o                         
   2   7   8         21.30         29.34         4.26 o                         
   3   7   8         15.12         14.08         2.97 o                         
   4   7   8        177.85        175.39         7.71 o                         
   5   7   8          4.12          8.04         3.31 o                         
   6   7   8        442.16        409.20        13.53 o                         
   7   7   8        151.82        134.58        20.53 o                         
   8   7   8         21.22         26.23         4.62 o                         
   9   7   8          1.56         -3.59         4.23 o                         
  10   7   8        107.47         88.09         9.93 o                         
  11   7   8         15.20          8.95        10.70 o                         
  12   7   8         16.68         21.94        12.25 o                         
 -15   8   8         72.91         75.32         8.88 o                         
 -14   8   8          8.22         -3.91         7.45 o                         
 -13   8   8         20.05         22.21         5.73 o                         
 -12   8   8          1.50          7.19         5.11 o                         
 -11   8   8          5.18          0.31         3.88 o                         
 -10   8   8         21.21         22.97         4.30 o                         
  -9   8   8        217.23        197.81         7.03 o                         
  -8   8   8        294.70        297.78         9.40 o                         
  -7   8   8        192.95        190.31         5.58 o                         
  -6   8   8         76.24         61.17         3.43 o                         
  -5   8   8       1072.76       1077.03        15.01 o                         
  -4   8   8       1010.76        934.27        12.25 o                         
  -3   8   8       2349.88       2247.81        24.62 o                         
  -2   8   8         15.46         13.15         1.70 o                         
  -1   8   8         17.95         14.72         2.57 o                         
   0   8   8          3.04          5.51         2.75 o                         
   1   8   8        510.14        533.16        12.02 o                         
   2   8   8         10.32          3.40         2.61 o                         
   3   8   8        272.21        246.21         7.97 o                         
   4   8   8        182.29        179.90         7.03 o                         
   5   8   8        265.13        282.69        11.19 o                         
   6   8   8          2.64          1.99         4.35 o                         
   7   8   8        371.63        403.01        11.63 o                         
   8   8   8          6.11          9.57         5.11 o                         
   9   8   8         39.90         32.66         7.83 o                         
  10   8   8          3.67          6.15        10.42 o                         
  11   8   8          3.78         -9.69        10.34 o                         
  12   8   8         10.06          6.72        12.21 o                         
 -15   9   8          0.02          7.37         6.13 o                         
 -14   9   8          0.53         -0.02         5.51 o                         
 -13   9   8         19.67         13.50         5.82 o                         
 -12   9   8          1.53          3.62         4.86 o                         
 -11   9   8          4.00          7.36         4.68 o                         
 -10   9   8         14.41         13.10         4.60 o                         
  -9   9   8         12.65          6.37         4.82 o                         
  -8   9   8          4.10          4.89         2.71 o                         
  -7   9   8        288.64        283.90         7.45 o                         
  -6   9   8        113.04        110.81         6.89 o                         
  -5   9   8        146.20        151.24         5.29 o                         
  -4   9   8        315.81        309.94         7.28 o                         
  -3   9   8         66.31         64.75         2.93 o                         
  -2   9   8        324.41        333.53         5.74 o                         
  -1   9   8        699.94        718.60        12.51 o                         
   0   9   8         19.50         20.57         2.31 o                         
   1   9   8        105.48        100.38         7.59 o                         
   2   9   8        113.07        100.79         7.18 o                         
   3   9   8         76.70         71.72         4.91 o                         
   4   9   8         10.54          4.15         3.39 o                         
   5   9   8         22.60         13.31         6.66 o                         
   6   9   8         46.92         37.67         5.79 o                         
   7   9   8          0.01         -0.33         4.51 o                         
   8   9   8          0.03         -0.30         4.61 o                         
   9   9   8         64.68         67.57        13.96 o                         
  10   9   8          5.09         -4.97        10.05 o                         
  11   9   8          0.51         -0.73        10.70 o                         
 -14  10   8         13.30         12.69         5.86 o                         
 -13  10   8          1.51         -4.27         5.04 o                         
 -12  10   8          5.64          7.78         4.96 o                         
 -11  10   8        130.11        127.87         8.18 o                         
 -10  10   8         99.62        109.73         7.31 o                         
  -9  10   8         96.31         77.19         6.26 o                         
  -8  10   8        113.78        103.65         6.56 o                         
  -7  10   8          0.17         -2.41         2.41 o                         
  -6  10   8        192.72        190.44         6.14 o                         
  -5  10   8        314.21        341.81         8.00 o                         
  -4  10   8        256.80        251.81         6.14 o                         
  -3  10   8        709.13        747.54        11.26 o                         
  -2  10   8        531.48        523.51         7.96 o                         
  -1  10   8        127.55        163.11         6.51 o                         
   0  10   8        297.09        256.51         7.82 o                         
   1  10   8         16.60          4.19         4.36 o                         
   2  10   8          0.16         -2.69         3.56 o                         
   3  10   8        173.10        152.41         6.61 o                         
   4  10   8         81.42         72.56         6.62 o                         
   5  10   8        169.62        170.45         9.28 o                         
   6  10   8         43.11         39.85         6.07 o                         
   7  10   8         79.28         67.18         7.46 o                         
   8  10   8         71.53         77.32        10.06 o                         
   9  10   8          8.90         10.30        11.03 o                         
  10  10   8         12.88          5.13        11.76 o                         
  11  10   8         22.43         31.99        13.35 o                         
 -14  11   8          4.84          4.17         5.83 o                         
 -13  11   8         45.87         32.85         6.68 o                         
 -12  11   8         55.53         46.96         6.61 o                         
 -11  11   8          0.43          0.51         4.79 o                         
 -10  11   8          6.84         11.42         4.82 o                         
  -9  11   8          0.16         -3.14         4.01 o                         
  -8  11   8         69.85         65.47         5.79 o                         
  -7  11   8          9.95          6.79         3.08 o                         
  -6  11   8        125.94        153.59         6.20 o                         
  -5  11   8          0.56          2.08         2.49 o                         
  -4  11   8          4.55         -2.46         2.46 o                         
  -3  11   8         19.64         14.86         2.44 o                         
  -2  11   8       1067.13       1091.52        13.86 o                         
  -1  11   8        151.08        140.62         7.06 o                         
   0  11   8        202.61        187.89         7.25 o                         
   1  11   8          7.19          3.35         2.86 o                         
   2  11   8         51.43         36.91         5.50 o                         
   3  11   8         80.17         71.13         6.47 o                         
   4  11   8        107.66        116.18         8.05 o                         
   5  11   8          9.59          7.05         4.79 o                         
   6  11   8        117.23        112.01         8.47 o                         
   7  11   8          0.04          1.81         6.30 o                         
   8  11   8         15.86          9.38         7.30 o                         
   9  11   8          5.83         12.74        11.89 o                         
  10  11   8         92.21        114.13        18.60 o                         
  11  11   8          5.99         16.36        13.47 o                         
 -13  12   8          5.89         15.72         6.13 o                         
 -12  12   8          0.02         -0.77         5.26 o                         
 -11  12   8          3.35          5.09         5.24 o                         
 -10  12   8         57.95         50.42         6.31 o                         
  -9  12   8         27.73         27.06         8.09 o                         
  -8  12   8        110.29        119.75         7.16 o                         
  -7  12   8         20.03         29.08         4.71 o                         
  -6  12   8          0.39          6.37         3.13 o                         
  -5  12   8        179.61        192.52         6.87 o                         
  -4  12   8         47.62         40.43         3.50 o                         
  -3  12   8          0.95         -2.02         2.02 o                         
  -2  12   8         90.23         94.87         3.38 o                         
  -1  12   8         39.86         49.81         4.32 o                         
   0  12   8        557.74        544.93        11.61 o                         
   1  12   8         10.45         12.72         4.52 o                         
   2  12   8        268.39        278.41         9.81 o                         
   3  12   8          4.53          4.62         4.38 o                         
   4  12   8        113.30         97.10         7.75 o                         
   5  12   8          1.72         10.00         4.90 o                         
   6  12   8          2.84         -4.35         9.81 o                         
   7  12   8         32.27         31.04        11.70 o                         
   8  12   8         60.40         54.90        10.52 o                         
   9  12   8         10.45          8.98         8.22 o                         
  10  12   8          0.99          3.01        11.64 o                         
 -12  13   8         22.39         25.82         6.40 o                         
 -11  13   8         36.71         37.37         6.60 o                         
 -10  13   8         12.65         12.83         5.28 o                         
  -9  13   8          0.01         -3.11         4.15 o                         
  -8  13   8          2.99         -0.54         4.79 o                         
  -7  13   8        107.54         94.65         6.66 o                         
  -6  13   8         90.23        118.54         7.98 o                         
  -5  13   8         76.15         66.04         4.68 o                         
  -4  13   8          3.22          3.86         3.00 o                         
  -3  13   8          0.81         -0.18         3.21 o                         
  -2  13   8        444.86        420.65         8.08 o                         
  -1  13   8        228.84        251.21         8.19 o                         
   0  13   8         24.26         24.09         4.53 o                         
   1  13   8          0.65         -3.64         3.64 o                         
   2  13   8          0.54         -3.67         3.67 o                         
   3  13   8        111.74        100.96         8.05 o                         
   4  13   8        123.59        109.68         8.45 o                         
   5  13   8         75.66         99.89        14.43 o                         
   6  13   8         12.12         23.25        11.11 o                         
   7  13   8         35.74         42.11         9.35 o                         
   8  13   8          1.77         -7.04         7.30 o                         
   9  13   8          4.51         -1.78         8.37 o                         
 -12  14   8         30.30         36.32         6.82 o                         
 -11  14   8         53.72         53.20         7.16 o                         
 -10  14   8          0.26          4.00         5.15 o                         
  -9  14   8         84.47         85.47         7.74 o                         
  -8  14   8          5.03          1.81         4.28 o                         
  -7  14   8          5.20          4.27         4.16 o                         
  -6  14   8         13.01         10.46         4.36 o                         
  -5  14   8         20.92         31.36         4.04 o                         
  -4  14   8          0.17         -2.89         2.89 o                         
  -3  14   8         38.16         40.49         3.74 o                         
  -2  14   8          2.70         -0.72         4.11 o                         
  -1  14   8         20.00         11.72         4.31 o                         
   0  14   8          0.22         -2.87         4.28 o                         
   1  14   8         83.76         94.18         6.76 o                         
   2  14   8         41.17         29.90         5.97 o                         
   3  14   8         89.24         87.16         9.79 o                         
   4  14   8         14.86         14.78         7.11 o                         
   5  14   8          0.78         -6.34         6.34 o                         
   6  14   8          5.47          0.23         6.95 o                         
   7  14   8         18.25         27.37         9.09 o                         
   8  14   8          0.87         -3.19         7.68 o                         
 -11  15   8          1.34          2.83         5.64 o                         
 -10  15   8         26.29         28.55         6.15 o                         
  -9  15   8         21.46         15.76         7.39 o                         
  -8  15   8          2.98          1.40         4.83 o                         
  -7  15   8        232.30        235.64        14.26 o                         
  -6  15   8         49.32         57.28         5.87 o                         
  -5  15   8         41.56         50.89         5.28 o                         
  -4  15   8         26.55         26.65         3.84 o                         
  -3  15   8         40.42         38.67         4.34 o                         
  -2  15   8          5.37          3.22         4.36 o                         
  -1  15   8        160.03        179.87         8.49 o                         
   0  15   8          0.20         -2.06         7.49 o                         
   1  15   8         46.76         49.15         8.08 o                         
   2  15   8         15.02         13.39         9.04 o                         
   3  15   8         35.83          9.20        10.30 o                         
   4  15   8         19.09         -1.63         8.87 o                         
   5  15   8         15.01         10.38        10.42 o                         
   6  15   8         39.14         27.35        12.25 o                         
   7  15   8         10.04          2.44        11.19 o                         
   8  15   8          3.92          3.74        10.95 o                         
 -10  16   8         56.69         57.39         7.92 o                         
  -9  16   8          3.06          1.36         4.95 o                         
  -8  16   8         16.72         21.32         5.38 o                         
  -7  16   8          3.92          8.20         4.79 o                         
  -6  16   8          0.91         12.88         5.36 o                         
  -5  16   8         44.98         46.24         6.31 o                         
  -4  16   8         58.05         72.38         7.77 o                         
  -3  16   8         82.22         91.18         5.68 o                         
  -2  16   8         16.34         23.27         6.16 o                         
  -1  16   8         11.42          5.68         4.83 o                         
   0  16   8         23.70          6.72         9.20 o                         
   1  16   8          2.46         19.09        10.01 o                         
   2  16   8         99.29         73.39        13.11 o                         
   3  16   8          0.38          2.28         9.16 o                         
   4  16   8          1.73          9.40        10.26 o                         
   5  16   8         65.79         83.48        15.63 o                         
   6  16   8         22.40         21.37        12.01 o                         
  -8  17   8         35.85         26.82         6.51 o                         
  -7  17   8          1.92          5.44         5.17 o                         
  -6  17   8         23.84         32.20         7.28 o                         
  -5  17   8          0.00         -3.54         7.51 o                         
  -4  17   8          0.13         -4.43         4.45 o                         
  -3  17   8         22.10         24.84         3.90 o                         
  -2  17   8         66.38         71.29        10.27 o                         
  -1  17   8          0.38          5.37         6.53 o                         
   0  17   8         34.34         39.64         8.44 o                         
   1  17   8          3.39         -8.26         8.26 o                         
   2  17   8          1.44         -7.41         8.95 o                         
   3  17   8          5.02         -5.82         9.20 o                         
   4  17   8         49.75         39.64        13.43 o                         
   5  17   8         11.58          2.24        11.32 o                         
  -7  18   8          2.78         -3.10         5.27 o                         
  -6  18   8          0.97         -8.17         9.97 o                         
  -5  18   8          0.92          6.27         4.71 o                         
  -4  18   8          9.93          7.79         5.20 o                         
  -3  18   8          4.85          6.30         8.06 o                         
  -2  18   8         23.76         47.13        12.70 o                         
  -1  18   8          0.47         -3.28         6.28 o                         
   0  18   8          1.63         -6.30         6.30 o                         
   1  18   8          6.50         15.63        10.79 o                         
   2  18   8         35.90         43.35        13.19 o                         
   3  18   8          0.13         -3.87        10.46 o                         
  -4  19   8          7.11         10.05         4.44 o                         
  -3  19   8         11.62          2.56        10.30 o                         
  -2  19   8          0.01         -8.79         8.79 o                         
  -1  19   8          0.02         -8.67         8.67 o                         
   0  19   8          4.71          6.04         7.27 o                         
   1  19   8          0.48          5.83         7.53 o                         
 -15   0   9         48.55         48.74         8.09 o                         
 -13   0   9         56.84         56.42         6.38 o                         
 -11   0   9         16.79         20.74         4.60 o                         
  -9   0   9       1404.63       1324.86        23.85 o                         
  -7   0   9         45.85         51.96         4.35 o                         
  -5   0   9        174.92        148.15         5.30 o                         
  -3   0   9       3511.68       3735.48        48.75 o                         
  -1   0   9       4414.65       4094.58        52.86 o                         
   1   0   9        781.73        843.34        14.96 o                         
   3   0   9         11.97         11.21         2.26 o                         
   5   0   9        819.22        797.00        13.54 o                         
   7   0   9         13.11         14.26        10.26 o                         
   9   0   9          7.37          3.17         4.32 o                         
  11   0   9         43.08         55.48        10.30 o                         
  13   0   9         64.22         75.79        12.66 o                         
 -16   1   9          9.13         11.74        15.65 o                         
 -15   1   9          1.90         -1.77         4.25 o                         
 -14   1   9          0.12         -3.24         3.24 o                         
 -13   1   9          5.87          4.68         3.25 o                         
 -12   1   9         29.08         28.24         3.53 o                         
 -11   1   9        120.64        130.31         5.37 o                         
 -10   1   9         67.33         67.73         3.87 o                         
  -9   1   9        236.27        273.97         6.59 o                         
  -8   1   9         62.06         67.87         3.33 o                         
  -7   1   9          0.34          2.77         1.80 o                         
  -6   1   9        254.31        241.35         5.30 o                         
  -5   1   9        262.12        277.25         4.93 o                         
  -4   1   9        125.09         83.35         2.88 o                         
  -3   1   9        979.54       1029.18        11.17 o                         
  -2   1   9          6.99          7.83         2.03 o                         
  -1   1   9        168.23        172.54         3.41 o                         
   0   1   9          7.65          6.89         1.15 o                         
   1   1   9          8.86          2.39         1.42 o                         
   2   1   9          9.83         11.04         1.34 o                         
   3   1   9        194.22        245.51         4.22 o                         
   4   1   9          4.84          2.70         1.41 o                         
   5   1   9        128.66        104.91         3.45 o                         
   6   1   9        244.89        223.99         6.26 o                         
   7   1   9        137.05        135.72         5.82 o                         
   8   1   9         38.34         46.41         4.09 o                         
   9   1   9         37.22         42.17         4.62 o                         
  10   1   9          7.14          9.50         4.85 o                         
  11   1   9          3.16         -4.30         4.74 o                         
  12   1   9          2.23          0.53         5.01 o                         
  13   1   9         37.69         47.75         7.90 o                         
 -16   2   9          9.47         19.67         6.59 o                         
 -15   2   9         29.59         25.69         6.09 o                         
 -14   2   9          4.34          1.99         4.14 o                         
 -13   2   9          5.90         -0.98         3.07 o                         
 -12   2   9        129.58        119.11         5.18 o                         
 -11   2   9        125.85        114.47         5.20 o                         
 -10   2   9         34.12         25.17         2.92 o                         
  -9   2   9         17.30         22.95         2.71 o                         
  -8   2   9         88.52         74.21         3.78 o                         
  -7   2   9        315.80        328.97         6.50 o                         
  -6   2   9        205.92        217.28         5.05 o                         
  -5   2   9        324.88        288.94         5.41 o                         
  -4   2   9         66.97         45.14         2.15 o                         
  -3   2   9       1050.71       1149.64        12.20 o                         
  -2   2   9       1410.93       1261.10        13.86 o                         
  -1   2   9        148.35        165.70         3.35 o                         
   0   2   9         13.64         12.53         1.67 o                         
   1   2   9        335.96        313.26         4.99 o                         
   2   2   9          0.64         -0.33         1.08 o                         
   3   2   9         32.34         38.75         1.88 o                         
   4   2   9        619.79        591.10         7.85 o                         
   5   2   9        440.49        466.17         7.77 o                         
   6   2   9         90.34         97.22         3.55 o                         
   7   2   9         55.49         50.29         5.03 o                         
   8   2   9          6.68          6.94         3.52 o                         
   9   2   9          0.25         -2.92         4.08 o                         
  10   2   9         95.50         93.41         6.58 o                         
  11   2   9         13.01         10.73        11.89 o                         
  12   2   9         24.19         29.93         7.01 o                         
  13   2   9         12.23          4.25         6.94 o                         
 -16   3   9          0.02          5.25         6.23 o                         
 -15   3   9          1.92          6.58         5.08 o                         
 -14   3   9          9.66         11.63         4.93 o                         
 -13   3   9          3.53          5.14         3.63 o                         
 -12   3   9          0.48         -2.36         3.02 o                         
 -11   3   9          7.81         -0.26         2.94 o                         
 -10   3   9        275.73        262.76         6.43 o                         
  -9   3   9         70.78         73.47         3.72 o                         
  -8   3   9          3.26          5.74         2.50 o                         
  -7   3   9        192.96        201.05         5.44 o                         
  -6   3   9          9.73         13.74         1.85 o                         
  -5   3   9        310.44        279.62         5.32 o                         
  -4   3   9        593.16        516.18         8.18 o                         
  -3   3   9          7.08          6.06         1.18 o                         
  -2   3   9        196.48        195.43         3.83 o                         
  -1   3   9         50.49         35.12         1.70 o                         
   0   3   9        217.10        178.11         3.35 o                         
   1   3   9         66.16         64.36         1.95 o                         
   2   3   9        165.58        178.41         3.36 o                         
   3   3   9        108.49         87.57         2.58 o                         
   4   3   9       1286.67       1248.16        13.85 o                         
   5   3   9         64.48         57.29         2.71 o                         
   6   3   9         19.29         15.72         2.11 o                         
   7   3   9         91.79         87.15         3.99 o                         
   8   3   9        128.62        132.37         5.88 o                         
   9   3   9          1.90         -0.22         3.51 o                         
  10   3   9         25.70         25.30         4.59 o                         
  11   3   9          4.67          6.67         4.57 o                         
  12   3   9         32.48         34.31         5.84 o                         
  13   3   9         18.34         25.00         6.64 o                         
 -16   4   9          0.15         -2.37         5.32 o                         
 -15   4   9          6.68         10.12         5.27 o                         
 -14   4   9         25.78         30.11         5.57 o                         
 -13   4   9         11.24          6.93         4.53 o                         
 -12   4   9        167.35        159.62         6.14 o                         
 -11   4   9         53.37         42.58         3.99 o                         
 -10   4   9        551.55        511.95         9.15 o                         
  -9   4   9          0.13         -1.00         2.15 o                         
  -8   4   9        469.38        447.62         8.27 o                         
  -7   4   9          3.33         -1.16         1.76 o                         
  -6   4   9        172.21        154.42         4.38 o                         
  -5   4   9          6.92         16.09         1.85 o                         
  -4   4   9         50.24         56.96         2.46 o                         
  -3   4   9         34.55         37.15         2.27 o                         
  -2   4   9        160.69        199.88         3.49 o                         
  -1   4   9         11.63         21.49         1.56 o                         
   0   4   9       1450.30       1503.25        15.93 o                         
   1   4   9       1205.61       1272.53        13.73 o                         
   2   4   9         20.38         22.43         1.74 o                         
   3   4   9         11.29          6.54         2.34 o                         
   4   4   9        794.51        732.64        18.56 o                         
   5   4   9        323.75        319.73         5.71 o                         
   6   4   9          0.12         -1.60         1.60 o                         
   7   4   9          0.86         -2.00         2.00 o                         
   8   4   9         80.91         83.71         5.46 o                         
   9   4   9         24.90         25.28         4.08 o                         
  10   4   9         42.22         43.91         5.06 o                         
  11   4   9         15.71         14.80         4.66 o                         
  12   4   9         12.09         17.65         5.06 o                         
 -16   5   9          0.27          1.21         5.21 o                         
 -15   5   9         37.71         40.55         9.55 o                         
 -14   5   9          8.90         -0.10         4.70 o                         
 -13   5   9          0.35         -4.11         4.11 o                         
 -12   5   9         17.72          7.60         4.41 o                         
 -11   5   9         39.36         36.80         3.88 o                         
 -10   5   9        268.66        236.11         9.14 o                         
  -9   5   9          2.29         -1.61         2.27 o                         
  -8   5   9        319.04        332.25         6.77 o                         
  -7   5   9         93.54        114.17         4.88 o                         
  -6   5   9         95.45        104.26         3.71 o                         
  -5   5   9          0.31         -0.71         1.54 o                         
  -4   5   9         31.88         19.40         2.00 o                         
  -3   5   9        217.19        236.07         4.66 o                         
  -2   5   9        567.54        512.94         6.86 o                         
  -1   5   9         37.89         31.08         1.76 o                         
   0   5   9          3.74          5.60         1.09 o                         
   1   5   9          6.77         15.29         2.52 o                         
   2   5   9        310.40        286.05         7.14 o                         
   3   5   9        780.41        690.39        12.47 o                         
   4   5   9         31.08         31.73         5.09 o                         
   5   5   9        180.66        185.99         6.16 o                         
   6   5   9         22.66         22.89         4.57 o                         
   7   5   9        732.42        756.27        18.25 o                         
   8   5   9          6.25          4.43         5.41 o                         
   9   5   9          5.00          5.06         2.73 o                         
  10   5   9          2.55          3.56         3.06 o                         
  11   5   9          3.48          2.07         3.55 o                         
  12   5   9          4.26          3.32         5.52 o                         
 -15   6   9          5.84         11.20         5.45 o                         
 -14   6   9         20.45         20.86         5.37 o                         
 -13   6   9         80.75         88.31         6.74 o                         
 -12   6   9          0.28         -3.84         3.84 o                         
 -11   6   9          7.16          4.11         3.62 o                         
 -10   6   9        199.65        177.63         6.17 o                         
  -9   6   9          2.00          7.01         2.26 o                         
  -8   6   9        368.32        319.81         6.60 o                         
  -7   6   9         33.59         39.16         2.79 o                         
  -6   6   9          4.73          2.95         1.93 o                         
  -5   6   9         10.56          9.31         1.95 o                         
  -4   6   9        234.96        214.43         4.92 o                         
  -3   6   9        268.98        268.55         5.39 o                         
  -2   6   9        349.24        367.60         5.28 o                         
  -1   6   9        719.75        637.67         8.63 o                         
   0   6   9         97.70         91.71         4.78 o                         
   1   6   9         69.81         64.91         4.24 o                         
   2   6   9          2.64          2.60         2.67 o                         
   3   6   9         11.27          0.10         2.38 o                         
   4   6   9         23.49         20.99         3.06 o                         
   5   6   9        453.98        475.30        13.14 o                         
   6   6   9         12.97         10.60         3.47 o                         
   7   6   9         33.90         30.36         5.87 o                         
   8   6   9         46.00         48.76         7.61 o                         
   9   6   9         16.28         18.56         9.50 o                         
  10   6   9         55.30         81.20         7.48 o                         
  11   6   9          2.65          4.44         9.73 o                         
  12   6   9          3.62         -4.11        10.34 o                         
 -15   7   9          1.81         -1.60         5.57 o                         
 -14   7   9          0.01          0.27         5.42 o                         
 -13   7   9          7.34          1.88         5.15 o                         
 -12   7   9         15.27         17.29         4.77 o                         
 -11   7   9          0.73         -3.56         3.56 o                         
 -10   7   9        177.13        195.58         7.20 o                         
  -9   7   9         23.01         20.01         2.81 o                         
  -8   7   9          1.07          3.19         2.25 o                         
  -7   7   9        129.01        137.09         4.43 o                         
  -6   7   9        103.35        100.53         3.73 o                         
  -5   7   9       2908.33       2761.86        34.62 o                         
  -4   7   9        282.46        285.63         5.96 o                         
  -3   7   9        520.56        572.02        10.03 o                         
  -2   7   9         92.27         92.58         2.97 o                         
  -1   7   9        128.42        129.34         4.97 o                         
   0   7   9        361.56        385.47        19.06 o                         
   1   7   9        341.91        303.94         8.72 o                         
   2   7   9        240.37        272.05         8.58 o                         
   3   7   9          1.45          3.92         2.84 o                         
   4   7   9         62.07         71.00         5.04 o                         
   5   7   9          5.68          1.30         3.27 o                         
   6   7   9         99.67         97.05         7.51 o                         
   7   7   9        335.46        355.67        13.34 o                         
   8   7   9         32.62         31.25         7.52 o                         
   9   7   9        112.17        129.30        11.05 o                         
  10   7   9          0.24         -7.61         7.61 o                         
  11   7   9          0.14         -9.24         9.24 o                         
  12   7   9          9.25         17.99        12.21 o                         
 -15   8   9          0.03         -0.13         5.74 o                         
 -14   8   9          2.09          1.38         5.71 o                         
 -13   8   9         10.15          7.19         5.37 o                         
 -12   8   9         30.34         41.80         6.14 o                         
 -11   8   9         16.39         10.99         4.75 o                         
 -10   8   9          2.17          5.43         4.30 o                         
  -9   8   9          5.89          4.35         2.86 o                         
  -8   8   9         44.80         36.33         4.26 o                         
  -7   8   9         49.89         39.60         2.95 o                         
  -6   8   9         18.79         19.75         2.47 o                         
  -5   8   9         64.84         63.09         2.97 o                         
  -4   8   9        638.02        677.58        12.62 o                         
  -3   8   9         66.43         80.48         3.34 o                         
  -2   8   9        249.20        236.47         5.84 o                         
  -1   8   9          1.36          0.57         3.10 o                         
   0   8   9         46.62         43.15         4.76 o                         
   1   8   9        182.79        178.21         6.86 o                         
   2   8   9        137.74        115.07         5.72 o                         
   3   8   9        553.85        535.65        12.60 o                         
   4   8   9         35.61         24.34         3.84 o                         
   5   8   9         63.11         55.17         6.08 o                         
   6   8   9         33.99         50.56         6.31 o                         
   7   8   9         11.92          4.39         5.00 o                         
   8   8   9         20.11         15.23        10.42 o                         
   9   8   9         37.73         43.55        11.97 o                         
  10   8   9         17.03         21.25        11.32 o                         
  11   8   9          0.30         24.05        11.27 o                         
 -14   9   9          1.88          1.92         5.53 o                         
 -13   9   9         14.47          7.81         5.84 o                         
 -12   9   9          6.11         -1.59         4.87 o                         
 -11   9   9          3.76         -1.70         4.37 o                         
 -10   9   9        111.51        100.01         7.02 o                         
  -9   9   9         25.30         19.54         4.66 o                         
  -8   9   9         60.67         52.59         3.96 o                         
  -7   9   9         67.80         70.96         4.21 o                         
  -6   9   9        299.84        296.06         7.55 o                         
  -5   9   9         20.28         18.65         2.85 o                         
  -4   9   9        489.40        486.64         8.64 o                         
  -3   9   9          2.27          1.41         1.98 o                         
  -2   9   9         23.71         20.64         2.90 o                         
  -1   9   9         28.42         23.85         3.34 o                         
   0   9   9        523.93        529.34        14.91 o                         
   1   9   9         66.87         53.19         5.45 o                         
   2   9   9        567.45        550.29        13.07 o                         
   3   9   9         42.34         41.73         4.32 o                         
   4   9   9        154.36        140.31         8.17 o                         
   5   9   9        139.82        128.01        10.30 o                         
   6   9   9        189.48        189.49        10.10 o                         
   7   9   9          2.64          0.57         6.81 o                         
   8   9   9         29.07         21.65        10.79 o                         
   9   9   9          1.28         -3.95         9.28 o                         
  10   9   9          1.39          8.67        10.95 o                         
  11   9   9          0.47         -1.30        11.44 o                         
 -14  10   9          0.15          0.78         5.67 o                         
 -13  10   9         51.21         59.62         7.36 o                         
 -12  10   9         41.50         36.57         6.21 o                         
 -11  10   9         54.29         42.81         6.22 o                         
 -10  10   9          8.30          6.19         4.44 o                         
  -9  10   9         10.58          6.80         4.32 o                         
  -8  10   9          8.01          9.11         4.75 o                         
  -7  10   9         89.95         87.84         4.57 o                         
  -6  10   9         17.45         12.67         2.98 o                         
  -5  10   9          0.35          2.13         2.47 o                         
  -4  10   9         31.09         18.52         2.64 o                         
  -3  10   9          0.10         -1.91         1.91 o                         
  -2  10   9        200.79        211.56         4.73 o                         
  -1  10   9          4.69          2.62         3.24 o                         
   0  10   9        490.31        503.77        12.01 o                         
   1  10   9          0.61         -2.44         2.44 o                         
   2  10   9         13.24         12.41         4.33 o                         
   3  10   9         23.78         21.47         7.08 o                         
   4  10   9         49.41         47.28         6.13 o                         
   5  10   9         96.42         88.65         7.46 o                         
   6  10   9         37.92         38.52         9.37 o                         
   7  10   9          9.23          0.29         7.35 o                         
   8  10   9          0.54         -1.79         8.75 o                         
   9  10   9         51.44         64.84        14.61 o                         
  10  10   9          7.64         17.66        12.41 o                         
 -13  11   9         16.99         12.57         6.91 o                         
 -12  11   9         11.15         -1.26         5.27 o                         
 -11  11   9         75.95         74.56         7.11 o                         
 -10  11   9         17.16         15.62         5.04 o                         
  -9  11   9        117.67        106.75         7.18 o                         
  -8  11   9         65.82         56.90         7.18 o                         
  -7  11   9          0.05          1.68         3.03 o                         
  -6  11   9         60.98         52.66         3.94 o                         
  -5  11   9         33.48         31.29         3.42 o                         
  -4  11   9          9.59          7.34         2.68 o                         
  -3  11   9         35.17         41.19         2.82 o                         
  -2  11   9        219.92        215.05         8.41 o                         
  -1  11   9        129.22        106.47         5.18 o                         
   0  11   9        178.11        164.55         7.41 o                         
   1  11   9        176.00        180.13         6.69 o                         
   2  11   9        148.53        145.87         8.42 o                         
   3  11   9          3.62         -0.71         4.28 o                         
   4  11   9         12.52         11.45         5.01 o                         
   5  11   9          4.47          2.03         5.02 o                         
   6  11   9          5.45         -2.23         5.74 o                         
   7  11   9        146.35        156.55        12.39 o                         
   8  11   9         42.13         24.95         8.73 o                         
   9  11   9          1.39          4.15        11.68 o                         
  10  11   9          2.34         12.98        12.62 o                         
 -13  12   9         61.18         72.81         7.96 o                         
 -12  12   9          3.35          4.62         5.23 o                         
 -11  12   9         82.54         73.86         7.39 o                         
 -10  12   9          4.45         -0.79         4.86 o                         
  -9  12   9          1.85          1.36         4.27 o                         
  -8  12   9         32.08         33.86         5.17 o                         
  -7  12   9        240.45        263.81         9.90 o                         
  -6  12   9         14.91         14.92         3.49 o                         
  -5  12   9         15.53         14.87         3.40 o                         
  -4  12   9          3.73         -2.50         3.33 o                         
  -3  12   9         52.38         58.19         3.40 o                         
  -2  12   9        214.19        212.11         6.84 o                         
  -1  12   9        393.96        381.33         9.71 o                         
   0  12   9          4.98          7.04         3.88 o                         
   1  12   9          1.67          2.53         3.15 o                         
   2  12   9          0.26         -1.12         4.03 o                         
   3  12   9         39.07         44.77         6.31 o                         
   4  12   9         15.47         19.60         5.60 o                         
   5  12   9          5.75          3.93         9.75 o                         
   6  12   9          4.20         10.75         6.84 o                         
   7  12   9          0.00         -0.92         6.57 o                         
   8  12   9          2.38          3.82         7.19 o                         
   9  12   9          0.85          4.64        12.62 o                         
 -12  13   9          1.54         -5.14         5.29 o                         
 -11  13   9          9.69         13.98         5.71 o                         
 -10  13   9         29.46         39.03         6.10 o                         
  -9  13   9         45.81         53.56         7.26 o                         
  -8  13   9         20.00         25.29         5.05 o                         
  -7  13   9          2.97          1.50         4.54 o                         
  -6  13   9         24.86         16.01         4.27 o                         
  -5  13   9        120.31        120.71         6.75 o                         
  -4  13   9         71.81         82.20         5.28 o                         
  -3  13   9         78.93         86.74         4.71 o                         
  -2  13   9          4.36         10.62         3.48 o                         
  -1  13   9        108.98        118.43         7.16 o                         
   0  13   9          0.74         -1.85         2.99 o                         
   1  13   9         66.71         68.43         5.81 o                         
   2  13   9         18.85         10.77         4.31 o                         
   3  13   9         18.47         23.79         5.86 o                         
   4  13   9         34.79         22.22        17.32 o                         
   5  13   9          4.59          6.53         7.08 o                         
   6  13   9         22.73         12.02        16.71 o                         
   7  13   9          4.46          0.99         7.79 o                         
   8  13   9         12.37         20.41         9.11 o                         
   9  13   9          1.03          3.13        13.23 o                         
 -11  14   9          7.93          6.48         5.81 o                         
 -10  14   9          0.52         -2.84         4.93 o                         
  -9  14   9          0.09         -1.66         4.66 o                         
  -8  14   9         21.30          8.44         7.06 o                         
  -7  14   9         24.86         28.49         5.11 o                         
  -6  14   9         41.00         40.08         5.21 o                         
  -5  14   9          0.32         -1.18         3.13 o                         
  -4  14   9         19.94         15.25         3.50 o                         
  -3  14   9          0.48          2.20         2.60 o                         
  -2  14   9         81.76         88.21         5.60 o                         
  -1  14   9          0.29          0.82         4.02 o                         
   0  14   9          4.26          3.17         4.79 o                         
   1  14   9          4.64          1.51         4.14 o                         
   2  14   9          3.72         10.45         6.56 o                         
   3  14   9         32.99         20.74         7.56 o                         
   4  14   9         69.64         71.55        10.13 o                         
   5  14   9          2.86         11.37         7.40 o                         
   6  14   9        129.79        117.83        12.47 o                         
   7  14   9          0.09        -12.31        17.62 o                         
   8  14   9          7.35          2.18         8.83 o                         
 -10  15   9         26.03         21.24         6.19 o                         
  -9  15   9          2.89          2.63         4.93 o                         
  -8  15   9         18.84         26.71         5.55 o                         
  -7  15   9          0.81          1.68         4.52 o                         
  -6  15   9          3.27          8.05         4.55 o                         
  -5  15   9          5.67          0.93         6.15 o                         
  -4  15   9         21.33         14.29         3.60 o                         
  -3  15   9         44.22         45.16         5.02 o                         
  -2  15   9         12.24          9.13         5.62 o                         
  -1  15   9         32.32         33.79         5.50 o                         
   0  15   9         13.95         11.08         5.46 o                         
   1  15   9         90.69        100.74        13.84 o                         
   2  15   9        150.48        148.85        16.57 o                         
   3  15   9          6.38         15.59        10.18 o                         
   4  15   9          6.77         -8.67         9.04 o                         
   5  15   9          0.97         -5.29         9.44 o                         
   6  15   9         33.51         20.55        12.86 o                         
   7  15   9          2.59          4.40        10.83 o                         
  -9  16   9          3.95          2.55         5.16 o                         
  -8  16   9          1.78         -4.50         4.50 o                         
  -7  16   9         42.29         56.77         6.40 o                         
  -6  16   9         80.65         93.73         7.01 o                         
  -5  16   9         17.14         18.20         4.54 o                         
  -4  16   9          1.50         -1.73         3.74 o                         
  -3  16   9         17.37         17.24         6.11 o                         
  -2  16   9         56.36         54.36         7.49 o                         
  -1  16   9         78.41         82.38         9.24 o                         
   0  16   9         50.02         69.50         9.41 o                         
   1  16   9          1.11         -7.49         7.98 o                         
   2  16   9         14.60         16.32        10.01 o                         
   3  16   9         19.61         13.92         9.89 o                         
   4  16   9          0.36          0.85        10.91 o                         
   5  16   9         56.42         84.42        16.08 o                         
   6  16   9          6.39         -7.73        10.95 o                         
  -8  17   9          8.21         19.40         9.91 o                         
  -7  17   9          0.38          0.31         5.23 o                         
  -6  17   9          1.31          3.26         5.26 o                         
  -5  17   9         31.48         49.30         6.11 o                         
  -4  17   9          0.16         -5.66         6.01 o                         
  -3  17   9         15.54         14.70         8.09 o                         
  -2  17   9          0.11         -6.74         7.28 o                         
  -1  17   9          1.41          2.70         6.80 o                         
   0  17   9          8.74          4.25         6.95 o                         
   1  17   9         44.79         50.19        13.19 o                         
   2  17   9          0.08          6.47         9.89 o                         
   3  17   9          0.24        -10.01        10.01 o                         
   4  17   9          6.69          1.95        10.05 o                         
  -6  18   9          2.03         11.09         5.45 o                         
  -5  18   9          3.88          5.60         4.72 o                         
  -4  18   9          0.59         -4.78         4.78 o                         
  -3  18   9         41.33         61.20        26.78 o                         
  -2  18   9          3.80          4.64        10.22 o                         
  -1  18   9         29.67         24.95         8.21 o                         
   0  18   9          0.56         -2.26         6.94 o                         
   1  18   9          0.94          7.33         9.28 o                         
   2  18   9          0.26          0.77        10.66 o                         
 -16   0  10         43.02         58.86        15.18 o                         
 -14   0  10         56.26         63.58        11.97 o                         
 -12   0  10        192.36        180.61         8.76 o                         
 -10   0  10        187.77        226.11        10.21 o                         
  -8   0  10          1.68          4.76         4.10 o                         
  -6   0  10         20.94          6.64         2.38 o                         
  -4   0  10        125.61        100.92         3.71 o                         
  -2   0  10       2275.77       2474.05        33.66 o                         
   0   0  10         70.03         48.37         3.14 o                         
   2   0  10         40.65         30.67         2.59 o                         
   4   0  10         14.93         21.45         2.96 o                         
   6   0  10         89.63         92.54         6.81 o                         
   8   0  10         72.52         57.93         6.42 o                         
  10   0  10         29.49         12.21         7.41 o                         
  12   0  10          0.71         -7.16         7.16 o                         
 -16   1  10         21.62         24.82         7.95 o                         
 -15   1  10         26.09         26.34         5.48 o                         
 -14   1  10         37.88         44.98         4.59 o                         
 -13   1  10         18.44         23.08         3.92 o                         
 -12   1  10          1.30          2.06         3.10 o                         
 -11   1  10         61.50         54.61         4.56 o                         
 -10   1  10        602.42        624.53        13.03 o                         
  -9   1  10        371.84        370.14         8.80 o                         
  -8   1  10        378.43        361.85        12.98 o                         
  -7   1  10         50.11         39.82         2.98 o                         
  -6   1  10         50.98         37.88         2.56 o                         
  -5   1  10        149.05        170.88         4.00 o                         
  -4   1  10         76.88         53.10         2.38 o                         
  -3   1  10        355.93        395.68         6.12 o                         
  -2   1  10        897.58        927.50        10.43 o                         
  -1   1  10       1708.87       1808.92        18.67 o                         
   0   1  10          7.41         26.97         1.62 o                         
   1   1  10         35.87         27.38         1.71 o                         
   2   1  10         17.93         15.51         1.55 o                         
   3   1  10         22.79         23.42         1.83 o                         
   4   1  10       1181.19       1198.16        15.53 o                         
   5   1  10         81.88         69.73         3.71 o                         
   6   1  10         76.02         66.44         4.30 o                         
   7   1  10         57.76         48.47         4.16 o                         
   8   1  10        206.26        211.66        11.63 o                         
   9   1  10          8.40         13.73         4.07 o                         
  10   1  10         63.24         65.38         7.17 o                         
  11   1  10          5.39         -4.48         5.64 o                         
  12   1  10         46.57         57.43         8.62 o                         
 -16   2  10          3.40         10.11         6.40 o                         
 -15   2  10          0.22         -4.88         4.88 o                         
 -14   2  10         42.96         30.63         5.04 o                         
 -13   2  10         16.77         15.18         3.63 o                         
 -12   2  10         24.44          9.73         3.58 o                         
 -11   2  10         76.80         81.92         4.74 o                         
 -10   2  10         11.37          7.67         3.14 o                         
  -9   2  10         43.71         45.81         3.63 o                         
  -8   2  10          9.29          9.29         2.70 o                         
  -7   2  10        512.44        400.91         8.19 o                         
  -6   2  10        444.63        423.63         8.27 o                         
  -5   2  10       1180.62       1197.45        20.76 o                         
  -4   2  10       1347.40       1404.73        15.59 o                         
  -3   2  10        748.39        743.09         8.89 o                         
  -2   2  10        176.59        182.30         4.24 o                         
  -1   2  10        554.05        611.63         7.25 o                         
   0   2  10         14.93         21.91         1.93 o                         
   1   2  10         85.96         86.00         2.41 o                         
   2   2  10        163.63        177.91         3.79 o                         
   3   2  10         36.54         39.86         2.14 o                         
   4   2  10          9.78          8.94         2.07 o                         
   5   2  10         47.95         38.94         2.81 o                         
   6   2  10          0.18          0.07         2.39 o                         
   7   2  10         51.46         50.70         4.09 o                         
   8   2  10          1.78         -0.96         2.81 o                         
   9   2  10          0.05          1.94         3.56 o                         
  10   2  10         12.15          9.93         6.43 o                         
  11   2  10          0.01          0.95         5.11 o                         
  12   2  10          3.02         -3.71         5.34 o                         
 -16   3  10         13.02         12.01         5.83 o                         
 -15   3  10         43.20         33.14         6.07 o                         
 -14   3  10          2.20          2.87         4.76 o                         
 -13   3  10        104.35        110.91         5.95 o                         
 -12   3  10        135.66        145.43         6.06 o                         
 -11   3  10         12.50          6.38         3.32 o                         
 -10   3  10         71.46         62.98         4.09 o                         
  -9   3  10        314.01        309.36         7.84 o                         
  -8   3  10         36.08         40.77         3.02 o                         
  -7   3  10          2.66          5.61         2.12 o                         
  -6   3  10         72.37         82.29         3.38 o                         
  -5   3  10        954.19        860.60        12.21 o                         
  -4   3  10         95.02         90.56         3.09 o                         
  -3   3  10        584.06        601.17         8.65 o                         
  -2   3  10        773.44        798.80         9.81 o                         
  -1   3  10         32.09         43.25         1.99 o                         
   0   3  10        700.02        735.81        10.84 o                         
   1   3  10        117.62        116.88         3.46 o                         
   2   3  10          8.04          7.05         1.38 o                         
   3   3  10        659.32        603.84         7.96 o                         
   4   3  10         89.00         75.10         3.05 o                         
   5   3  10        235.30        237.01         5.23 o                         
   6   3  10         43.40         42.55         3.06 o                         
   7   3  10          7.95          5.71         2.87 o                         
   8   3  10          7.58          0.86         2.95 o                         
   9   3  10        119.05        134.15         7.38 o                         
  10   3  10          3.04          4.36         3.97 o                         
  11   3  10          1.81          1.14         4.97 o                         
  12   3  10          4.39          3.36         4.84 o                         
 -16   4  10          3.99          7.22         5.49 o                         
 -15   4  10          1.48          6.53         5.38 o                         
 -14   4  10          0.36         -4.18         4.18 o                         
 -13   4  10          1.34         -3.86         3.86 o                         
 -12   4  10         15.90         15.30         3.63 o                         
 -11   4  10         48.43         61.80         5.09 o                         
 -10   4  10        601.54        604.11        12.99 o                         
  -9   4  10        464.14        471.77         9.94 o                         
  -8   4  10        261.95        251.26         6.23 o                         
  -7   4  10         25.15         22.30         2.64 o                         
  -6   4  10        209.21        174.75         4.84 o                         
  -5   4  10        207.78        227.90         5.32 o                         
  -4   4  10        238.15        251.29         5.93 o                         
  -3   4  10        416.77        428.04         6.37 o                         
  -2   4  10        178.18        180.33         4.84 o                         
  -1   4  10         93.50         69.04         2.47 o                         
   0   4  10         15.29         12.00         1.48 o                         
   1   4  10        118.43        141.43         4.26 o                         
   2   4  10          0.11         -1.16         1.16 o                         
   3   4  10          2.02         -2.14         2.14 o                         
   4   4  10         44.94         38.08         2.41 o                         
   5   4  10         70.61         68.64         2.71 o                         
   6   4  10        177.00        185.58         4.73 o                         
   7   4  10        534.13        530.96        11.56 o                         
   8   4  10         61.86         64.82         7.89 o                         
   9   4  10         37.77         43.37         4.76 o                         
  10   4  10          0.74         -3.60         3.60 o                         
  11   4  10          5.10          9.98         4.38 o                         
  12   4  10         29.60         37.33         6.25 o                         
 -16   5  10          4.49          3.05         6.13 o                         
 -15   5  10         22.85         16.38         5.47 o                         
 -14   5  10         14.90          8.34         5.07 o                         
 -13   5  10         27.70         27.06         5.45 o                         
 -12   5  10         49.02         48.06         5.04 o                         
 -11   5  10          0.98         -2.90         2.90 o                         
 -10   5  10        365.91        362.78         8.66 o                         
  -9   5  10        626.46        583.26         9.76 o                         
  -8   5  10        150.22        138.01         4.81 o                         
  -7   5  10        557.76        521.65         9.13 o                         
  -6   5  10        102.02         87.66         3.58 o                         
  -5   5  10        121.08        111.11         3.85 o                         
  -4   5  10         77.19         52.60         3.28 o                         
  -3   5  10         47.75         68.20         2.89 o                         
  -2   5  10        471.38        486.87         7.29 o                         
  -1   5  10         82.14        109.92         3.60 o                         
   0   5  10        127.99        121.20         2.97 o                         
   1   5  10        133.76        149.19         5.46 o                         
   2   5  10         43.20         37.04         3.29 o                         
   3   5  10         34.37         33.33         3.29 o                         
   4   5  10         10.19          8.27         2.73 o                         
   5   5  10          0.09         -1.42         2.55 o                         
   6   5  10         50.15         52.17         7.85 o                         
   7   5  10         22.39         27.80         4.68 o                         
   8   5  10          0.26          0.03         5.42 o                         
   9   5  10         24.42         15.03         9.97 o                         
  10   5  10          2.48         13.65         6.59 o                         
  11   5  10          3.64          8.18         9.77 o                         
  12   5  10          0.00         14.94        12.09 o                         
 -15   6  10          2.96          0.14         5.90 o                         
 -14   6  10          4.95          5.90         5.69 o                         
 -13   6  10          6.29          6.04         5.18 o                         
 -12   6  10         79.14         52.96         5.73 o                         
 -11   6  10          5.26         -0.86         3.29 o                         
 -10   6  10        154.60        166.54         5.99 o                         
  -9   6  10         96.80         83.66         3.91 o                         
  -8   6  10        126.35        132.40         4.49 o                         
  -7   6  10          4.30          2.31         2.12 o                         
  -6   6  10         35.72         26.62         2.76 o                         
  -5   6  10          7.07          3.01         1.70 o                         
  -4   6  10        496.67        523.51         9.12 o                         
  -3   6  10        213.21        202.92         5.11 o                         
  -2   6  10         65.68         47.76         2.38 o                         
  -1   6  10        204.98        211.94         4.60 o
[truncated: 249,400 more chars]
